# Supplementary material for: Systematic identification of Oct4 transcriptional targets in embryonic stem cells using the auxin-inducible degron system and nascent RNA sequencing
Source: Cell Regen. 2025 Dec 3;14:49. doi: 10.1186/s13619-025-00269-3 (PMC12675901; doi:10.1186/s13619-025-00269-3)
Supplement: Supplementary file 3 — Supplementary Material 3. Table S1. Designated eRNAs and inferred putative target genes, related to Figure 3I-J [file 13619_2025_269_MOESM3_ESM.xlsx]

## Sheet: eRNAs & target genes
Table S1. Designated eRNAs and inferred putative target genes, related to Figure 3I-J.
PeakID	Chr	Start	End	Strand	Peak Score	Focus Ratio/Region Size	Annotation	Detailed Annotation	Distance to TSS	Nearest PromoterID	Entrez ID	Nearest Unigene	Nearest Refseq	Nearest Ensembl	Gene Name	Gene Alias	Gene Description	Gene Type
Merged-chr3-32396338-3	chr3	32395566	32397002	-	0	NA	Intergenic	Intergenic	-30619	NM_009517	22401	Mm.35705	NM_009517	ENSMUSG00000027663	Zmat3	Wig1	zinc finger matrin type 3	protein-coding
Merged-chr15-82218281-1	chr15	82218207	82218356	+	0	NA	Intergenic	Intergenic	-5466	NM_001207021	435145	Mm.41289	NM_001207021	ENSMUSG00000096883	Shisa8	Orf26|ckamp39	shisa family member 8	protein-coding
Merged-chr7-12960233-3	chr7	12959945	12960673	+	0	NA	Intergenic	B2_Mm2|SINE|B2	-5529	NM_001362139	243834	Mm.133086	NM_178732	ENSMUSG00000004500	Zfp324	A930002M05|D430030K24Rik|ZF5128	zinc finger protein 324	protein-coding
Merged-chr12-84235650-2	chr12	84234992	84236177	-	0	NA	Intergenic	ORR1B1|LTR|ERVL-MaLR	-16703	NM_001163501	238317	Mm.31256	NM_001163501	ENSMUSG00000042507	Elmsan1	9430029N19Rik|C130039O16Rik|Gm260	ELM2 and Myb/SANT-like domain containing 1	protein-coding
Merged-chr5-135956944-4	chr5	135956226	135957547	-	0	NA	Intergenic	ID|SINE|ID	17590	NM_001160366	109267	Mm.332750	NM_001160366	ENSMUSG00000029699	Ssc4d	C330016E03Rik|S4D-SRCRB|SRCRB-S4D|Srcrb4d	scavenger receptor cysteine rich family, 4 domains	protein-coding
Merged-chr2-27507148-4	chr2	27505744	27508906	+	0	NA	Intergenic	Intergenic	-7822	NM_080848	140858	Mm.28265	NM_080848	ENSMUSG00000026917	Wdr5	2410008O07Rik|AA408785|AA960360|Big|Big-3	WD repeat domain 5	protein-coding
Merged-chr17-14100599-1	chr17	14099938	14101262	+	0	NA	Intergenic	Intergenic	103231	NM_172826	240025	Mm.79993	NM_172826	ENSMUSG00000048826	Dact2	2900084M21Rik|A630024E20|Dpr2|Frd2|dapper2	dishevelled-binding antagonist of beta-catenin 2	protein-coding
Merged-chr1-7087766-4	chr1	7086352	7088809	-	0	NA	Intergenic	Intergenic	-1340	NM_183028	319263	Mm.21539	NM_183028	ENSMUSG00000051285	Pcmtd1	8430411F12Rik|A030012M09Rik	protein-L-isoaspartate (D-aspartate) O-methyltransferase domain containing 1	protein-coding
Merged-chr8-43355946-1	chr8	43354328	43357565	+	0	NA	Intergenic	Intergenic	-48937	NM_009556	22702	Mm.285848	NM_009556	ENSMUSG00000051176	Zfp42	Rex-1|Rex1|Zfp-42	zinc finger protein 42	protein-coding
Merged-chr10-85026237-4	chr10	85025967	85026744	+	0	NA	Intergenic	Intergenic	76140	NM_010214	14202	Mm.46163	NM_010214	ENSMUSG00000050035	Fhl4	-	four and a half LIM domains 4	protein-coding
Merged-chr15-101071314-9	chr15	101064412	101078498	-	0	NA	Intergenic	Intergenic	-17056	NM_001214911	668225	Mm.385011	NM_001214911	ENSMUSG00000095440	Fignl2	EG668225	fidgetin-like 2	protein-coding
Merged-chr11-58601888-1	chr11	58601120	58602658	-	0	NA	Intergenic	Intergenic	4544	NM_001011743	257892	Mm.377288	NM_001011743	ENSMUSG00000056564	Olfr324	MOR102-2	olfactory receptor 324	protein-coding
Merged-chr3-51579193-1	chr3	51579119	51579268	-	0	NA	Intergenic	Intergenic	-18370	NM_080793	73251	Mm.192111	NM_080793	ENSMUSG00000037111	Setd7	1600028F23Rik|H3K4MT|KMT7|Set7|Set7/9|mKIAA1717	SET domain containing (lysine methyltransferase) 7	protein-coding
Merged-chr18-34329789-3	chr18	34328287	34331037	-	0	NA	Intergenic	RLTR28|LTR|ERVL	-1483	NM_025527	66384	Mm.29452	NM_025527	ENSMUSG00000014504	Srp19	2310020D23Rik	signal recognition particle 19	protein-coding
Merged-chr12-38778800-1	chr12	38777450	38780151	-	0	NA	Intergenic	CpG	-1282	NM_007960	14009	Mm.4866	NM_007960	ENSMUSG00000004151	Etv1	ER81|Etsrp81	ets variant 1	protein-coding
Merged-chr8-89014742-2	chr8	89013418	89015674	-	0	NA	Intergenic	L2b|LINE|L2	-10189	NR_106190	102465899		NR_106190	ENSMUSG00000099078	Mir8110	Gm27571|mmu-mir-8110	microRNA 8110	ncRNA
Merged-chr1-24612304-5	chr1	24611576	24612865	-	0	NA	Intergenic	Intergenic	-24783	NM_007733	12823	Mm.329196	NM_007733	ENSMUSG00000026141	Col19a1	-	collagen, type XIX, alpha 1	protein-coding
Merged-chr2-166251746-1	chr2	166250766	166252727	-	0	NA	Intergenic	Intergenic	-22162	NR_033467	670775	Mm.384326	NR_033467	ENSMUSG00000084840	Gm11468	-	predicted gene 11468	ncRNA
Merged-chr2-164912862-2	chr2	164911753	164913975	+	0	NA	Intergenic	B1_Mur4|SINE|Alu	-1114	NM_199027	329559	Mm.330776	NM_199027	ENSMUSG00000039834	Zfp335	1810045J01Rik|NIF-1|Nif1|Znf335	zinc finger protein 335	protein-coding
Merged-chr4-53337923-3	chr4	53335945	53339189	-	0	NA	Intergenic	RLTR17B_Mm|LTR|ERVK	-67335	NR_033139	381524	Mm.23351	NM_001033454	ENSMUSG00000086712	AI427809	Gm1659|MeXis	expressed sequence AI427809	ncRNA
Merged-chr11-69124739-4	chr11	69124075	69125290	-	0	NA	Intergenic	Intergenic	-1695	NM_011786	23801	Mm.41989	NM_011786	ENSMUSG00000020892	Aloxe3	e-LOX-3|eLOX-3	arachidonate lipoxygenase 3	protein-coding
Merged-chr5-108311731-2	chr5	108310401	108312754	-	0	NA	Intergenic	Intergenic	-1236	NM_001370998
Merged-chr15-36992964-1	chr15	36992024	36993906	-	0	NA	Intergenic	Intergenic	14437	NM_026521	68036	Mm.371631	NM_026521	ENSMUSG00000062397	Zfp706	3110006P09Rik|AA793007|AW536850|C77232|Znf706	zinc finger protein 706	protein-coding
Merged-chrX-74269569-4	chrX	74268697	74270312	-	0	NA	Intergenic	Intergenic	-1312	NM_052835	110954	Mm.100113	NM_052835	ENSMUSG00000008682	Rpl10	D0HXS648|DXHXS648|DXHXS648E|QM|QM16	ribosomal protein L10	protein-coding
Merged-chr5-148745563-4	chr5	148743907	148746816	-	0	NA	Intergenic	MamRep1151|LTR?|LTR?	3521	NR_028285	70138	Mm.417834	NR_028285	ENSMUSG00000086494	2210417A02Rik	AV081004	RIKEN cDNA 2210417A02 gene	ncRNA
Merged-chr5-118444807-2	chr5	118444000	118445610	-	0	NA	Intergenic	Intergenic	-115914	NM_172424	76199	Mm.206238	NM_172424	ENSMUSG00000018076	Med13l	2210413I17Rik|6330591G05Rik|9030618F05Rik|Thrap2|Trap240L|mKIAA1025	mediator complex subunit 13-like	protein-coding
Merged-chr17-26129882-1	chr17	26128052	26131713	+	0	NA	Intergenic	Intergenic	6379	NM_024227	68611	Mm.273102	NM_024227	ENSMUSG00000024181	Mrpl28	1110015G04Rik|L28mt|MAAT1|MRP-L28|p15	mitochondrial ribosomal protein L28	protein-coding
Merged-chr2-177081231-1	chr2	177080218	177082246	+	0	NA	Intergenic	Intergenic	80276	NM_001362250	628147	Mm.374080	NM_001362250		Gm2004	100039000	predicted gene 2004	protein-coding
Merged-chr4-8886978-2	chr4	8886738	8887277	+	0	NA	Intergenic	IAP1-MM_LTR|LTR|ERVK	135683	NM_001355382	320790	Mm.138792	NM_001033395	ENSMUSG00000041235	Chd7	A730019I05Rik|Cycn|Cyn|Dz|Edy|Flo|GENA 47|GENA 60|Gena 52|Lda|Mt|Obt|Todo|WBE1|Whi|metis	chromodomain helicase DNA binding protein 7	protein-coding
Merged-chr4-140692014-2	chr4	140691714	140692325	+	0	NA	Intergenic	RMER17C|LTR|ERVK	-9454	NM_173867	108911	Mm.253	NM_173867	ENSMUSG00000040945	Rcc2	2610510H01Rik|2610529N02Rik|AA536646|AA675016|Td60|mKIAA1470	regulator of chromosome condensation 2	protein-coding
Merged-chr2-165969113-4	chr2	165968444	165970718	+	0	NA	Intergenic	ID_B1|SINE|B4	-23056	NM_008679	17979	Mm.469663	NM_008679	ENSMUSG00000027678	Ncoa3	2010305B15Rik|AW321064|Actr|Aib1|KAT13B|Rac3|Src3|Tram-1|Tram1|bHLHe42|p/Cip|pCip	nuclear receptor coactivator 3	protein-coding
Merged-chr4-83329521-4	chr4	83329272	83329926	+	0	NA	Intergenic	RMER10A|LTR|ERVL	-5410	NM_027238	69863	Mm.5540	NM_025782	ENSMUSG00000038172	Ttc39b	1810054D07Rik|9130422G05Rik|AI450603|AV103077|AW215585	tetratricopeptide repeat domain 39B	protein-coding
Merged-chr1-4529129-5	chr1	4529016	4529257	+	0	NA	Intergenic	L1Md_T|LINE|L1	-31782	NM_011441	20671	Mm.279103	NM_011441	ENSMUSG00000025902	Sox17	-	SRY (sex determining region Y)-box 17	protein-coding
Merged-chr5-125405642-5	chr5	125404690	125406170	-	0	NA	Intergenic	Intergenic	-15413	NM_019639	22190	Mm.331	NM_019639	ENSMUSG00000008348	Ubc	2700054O04Rik|AI194771|Rps27a|TI-225|Uba52|Ubb	ubiquitin C	protein-coding
Merged-chr8-72336734-1	chr8	72336324	72337145	-	0	NA	Intergenic	(A)n|Simple_repeat|Simple_repeat	17672	NM_008452	16598	Mm.26938	NM_008452	ENSMUSG00000055148	Klf2	Lklf	Kruppel-like factor 2 (lung)	protein-coding
Merged-chr16-64763089-2	chr16	64760721	64765629	-	0	NA	Intergenic	RLTR41|LTR|ERV1	7764	NM_026273	67609	Mm.212157	NM_026273	ENSMUSG00000059920	4930453N24Rik	AI649104|din	RIKEN cDNA 4930453N24 gene	protein-coding
Merged-chr7-139363653-2	chr7	139362683	139365031	-	0	NA	Intergenic	Intergenic	-25252	NM_183144	212111	Mm.28308	NM_183144	ENSMUSG00000025477	Inpp5a	-	inositol polyphosphate-5-phosphatase A	protein-coding
Merged-chr11-52358968-3	chr11	52356015	52361004	-	0	NA	Intergenic	Intergenic	-2342	NM_011694	22333	Mm.3555	NM_011694	ENSMUSG00000020402	Vdac1	AL033343|Vdac5|mVDAC1|mVDAC5	voltage-dependent anion channel 1	protein-coding
Merged-chr11-32641138-2	chr11	32639547	32642526	-	0	NA	Intergenic	MIR3|SINE|MIR	-1519	NM_134015	103583	Mm.28017	NM_134015	ENSMUSG00000020271	Fbxw11	2310065A07Rik|AA536858|BTRC2|BTRCP2|Fbxw1b|HOS	F-box and WD-40 domain protein 11	protein-coding
Merged-chr7-4906617-1	chr7	4905189	4908046	-	0	NA	5' UTR (NM_001370858, exon 1 of 2)	5' UTR (NM_001370858, exon 1 of 2)	1100	NM_001370858	102640043		NM_001370858	ENSMUSG00000110221	Gm36210	-	predicted gene, 36210	protein-coding
Merged-chr12-4552391-1	chr12	4550997	4553787	-	0	NA	Intergenic	RMER4B|LTR|ERVK	28279	NR_136891	102634330	Mm.402324	NR_136891	ENSMUSG00000112422	Gm31938	-	predicted gene, 31938	ncRNA
Merged-chr4-154656626-3	chr4	154655816	154657624	+	0	NA	Intergenic	Intergenic	11147	NM_028513	73353	Mm.30958	NM_028513	ENSMUSG00000051276	Actrt2	1700052K15Rik|Arp-T2|Arpm2	actin-related protein T2	protein-coding
Merged-chr1-20797876-2	chr1	20794199	20800455	-	0	NA	Intergenic	RMER15|LTR|ERVL	-13057	NM_145856	257630	Mm.222807	NM_145856	ENSMUSG00000041872	Il17f	C87042|IL-17F	interleukin 17F	protein-coding
Merged-chr19-42130030-1	chr19	42129325	42130737	+	0	NA	Intergenic	Intergenic	-1038	NM_027106	69534	Mm.30060	NM_027106	ENSMUSG00000018821	Avpi1	2310008N12Rik|AA410041|VIT32|esu|mVIT32	arginine vasopressin-induced 1	protein-coding
Merged-chr4-133910145-4	chr4	133909558	133910731	-	0	NA	Intergenic	Intergenic	-22347	NM_001285505	20111	Mm.301827	NM_009097	ENSMUSG00000003644	Rps6ka1	Mapkapk-1a|Rsk|Rsk-1|Rsk1|S6K-alpha-1|p90-Rsk1|p90Rsk1|p90S6K|p90rsk	ribosomal protein S6 kinase polypeptide 1	protein-coding
Merged-chr18-84590705-3	chr18	84589585	84591792	+	0	NA	Intergenic	Intergenic	-1184	NM_001033341	240476	Mm.329575	NM_001033341	ENSMUSG00000048410	Zfp407	6430585N13Rik|Gm333|Gm334|Gm948|ZNF407	zinc finger protein 407	protein-coding
Merged-chr2-122377268-5	chr2	122376977	122377458	-	0	NA	Intergenic	Intergenic	-8299	NM_001013829	435684	Mm.458215	NM_001013829	ENSMUSG00000033256	Shf	-	Src homology 2 domain containing F	protein-coding
Merged-chr2-154426662-2	chr2	154425183	154427870	-	0	NA	Intergenic	Intergenic	-9958	NM_172860	12396	Mm.29914	NM_009823	ENSMUSG00000038533	Cbfa2t2	A430091M07|C330013D05Rik|Cbfa2t2h|MTGR1	CBFA2/RUNX1 translocation partner 2	protein-coding
Merged-chr18-67370653-1	chr18	67369949	67371359	+	0	NA	Intergenic	Intergenic	-20077	NM_026473	67951	Mm.181860	NM_026473	ENSMUSG00000001473	Tubb6	2310057H16Rik|BB220206	tubulin, beta 6 class V	protein-coding
Merged-chr13-21917047-5	chr13	21916549	21917280	-	0	NA	Intergenic	Intergenic	-19865	NR_035500	100316716		NR_035500	ENSMUSG00000088148	Mir1983	mmu-mir-1983	microRNA 1983	ncRNA
Merged-chr13-23563532-2	chr13	23562586	23564612	+	0	NA	Intergenic	Intergenic	-1234	NM_178205	319151	Mm.261658	NM_178205	ENSMUSG00000069273	Hist1h3e	H3-f|H3.1	histone cluster 1, H3e	protein-coding
Merged-chr11-53318438-4	chr11	53318106	53318747	-	0	NA	Intergenic	B1_Mus2|SINE|Alu	-6263	NM_026479	67966	Mm.288072	NM_026479	ENSMUSG00000018239	Zcchc10	2410141K03Rik|AA675321|D11Ertd416e	zinc finger, CCHC domain containing 10	protein-coding
Merged-chr1-133600468-4	chr1	133597369	133602732	-	0	NA	Intergenic	Intergenic	10230	NM_009227	20643	Mm.249110	NM_009227	ENSMUSG00000090553	Snrpe	AL022645|C76690|SME	small nuclear ribonucleoprotein E	protein-coding
Merged-chr3-88574134-1	chr3	88573226	88575044	+	0	NA	Intergenic	RMER13A1|LTR|ERVK	-5473	NM_001356318	66256	Mm.7091	NM_025448	ENSMUSG00000041355	Ssr2	1500032E05Rik|AI315033|AU020133|SSR-beta|TLAP|TRAPB|TRAPbeta	signal sequence receptor, beta	protein-coding
Merged-chr11-69040741-5	chr11	69040256	69041327	+	0	NA	Intergenic	Intergenic	-4846	NM_011496	20877	Mm.3488	NM_011496	ENSMUSG00000020897	Aurkb	AIM-1|AIRK2|AL022959|Aik2|Aim1|Ark2|AurB|IPL1|STK-1|Stk12|Stk5	aurora kinase B	protein-coding
Merged-chr3-96237430-4	chr3	96236234	96238533	-	0	NA	Intergenic	Intergenic	1744	NM_054045	97114	Mm.358797	NM_054045	ENSMUSG00000081058	Hist2h3c2	H3-614|H3.2-614|Hist2h3c2-ps|Hist2h3ca1|M32461	histone cluster 2, H3c2	protein-coding
Merged-chr14-56885481-2	chr14	56884453	56886300	-	0	NA	Intergenic	Intergenic	-1227	NM_029498	76007	Mm.31417	NM_029498	ENSMUSG00000021945	Zmym2	5830413P05Rik|FIM|MYM|RAMP|SCLL|Zfp198|Znf198	zinc finger, MYM-type 2	protein-coding
Merged-chr9-78524471-1	chr9	78523413	78525531	+	0	NA	Intergenic	RodERV21-int|LTR|ERV1	-42748	NM_010106	13627	Mm.138471	NM_010106	ENSMUSG00000037742	Eef1a1	-	eukaryotic translation elongation factor 1 alpha 1	protein-coding
Merged-chr3-69754070-1	chr3	69752601	69755541	+	0	NA	Intergenic	Intergenic	32016	NM_133787	97112	Mm.21062	NM_133787	ENSMUSG00000027787	Nmd3	C87860	NMD3 ribosome export adaptor	protein-coding
Merged-chr5-135935759-1	chr5	135934698	135936821	+	0	NA	Intergenic	Intergenic	-1118	NM_018871	22628	Mm.233813	NM_018871	ENSMUSG00000051391	Ywhag	14-3-3gamma|D7Bwg1348e	tyrosine 3-monooxygenase/tryptophan 5-monooxygenase activation protein, gamma polypeptide	protein-coding
Merged-chr8-111301381-2	chr8	111300411	111302527	+	0	NA	Intergenic	Intergenic	-1247	NM_146218	234736	Mm.334816	NM_146218	ENSMUSG00000033596	Rfwd3	BC027246	ring finger and WD repeat domain 3	protein-coding
Merged-chr8-88951318-4	chr8	88950252	88952464	+	0	NA	Intergenic	Intergenic	-73377	NR_106190	102465899		NR_106190	ENSMUSG00000099078	Mir8110	Gm27571|mmu-mir-8110	microRNA 8110	ncRNA
Merged-chr2-180744884-3	chr2	180744488	180745182	-	0	NA	Intergenic	(GAAA)n|Simple_repeat|Simple_repeat	19496	NM_183161	228993	Mm.87189	NM_183161	ENSMUSG00000023393	Slc17a9	1700019H03Rik|BC019537|Vnut	solute carrier family 17, member 9	protein-coding
Merged-chr4-152762593-3	chr4	152762117	152762941	-	0	NA	Intergenic	ORR1C2|LTR|ERVL-MaLR	64989	NR_033138	330004	Mm.291863	NM_001033414		Gm833	-	predicted gene 833	ncRNA
Merged-chr2-168318711-1	chr2	168317669	168319754	+	0	NA	Intergenic	Intergenic	-49380	NM_001081134	241794	Mm.425102	NM_001081134	ENSMUSG00000074575	Kcng1	AW536275	potassium voltage-gated channel, subfamily G, member 1	protein-coding
Merged-chr16-30953607-2	chr16	30953158	30953967	-	0	NA	Intergenic	Intergenic	127870	NM_198626	268880	Mm.286693	NM_198626	ENSMUSG00000047434	Xxylt1	AI480653	xyloside xylosyltransferase 1	protein-coding
Merged-chr2-73893973-4	chr2	73893563	73894638	+	0	NA	Intergenic	Intergenic	-1461	NM_001284376	11909	Mm.209903	NM_009715	ENSMUSG00000027104	Atf2	Atf-2|CRE-BP|Creb2|D130078H02Rik|D18875|Tg(Gzma-Klra1)7Wum|mXBP	activating transcription factor 2	protein-coding
Merged-chr17-12993780-2	chr17	12992576	12995142	+	0	NA	Intergenic	B3|SINE|B2	-1320	NM_175394	60532	Mm.275521	NM_175394	ENSMUSG00000060475	Wtap	2810408K05Rik|9430038B09Rik	Wilms tumour 1-associating protein	protein-coding
Merged-chr2-175174835-1	chr2	175173818	175175854	-	0	NA	Intergenic	B1_Mus1|SINE|Alu	32081	NM_001164689	626832	Mm.441314	NM_001164689	ENSMUSG00000078887	Gm6710	1600017I02Rik|2310011F05Rik|2900089K14Rik|3100002L24Rik|WF-4	predicted gene 6710	protein-coding
Merged-chr4-143337695-2	chr4	143337527	143337874	+	0	NA	Intergenic	Intergenic	-12050	NM_001162983	242735	Mm.94020	NM_001162983	ENSMUSG00000028584	Lrrc38	A230053A07Rik	leucine rich repeat containing 38	protein-coding
Merged-chr4-43380760-1	chr4	43379901	43381621	-	0	NA	Intergenic	Intergenic	-1221	NM_001037709	100213	Mm.235730	NM_199057	ENSMUSG00000035969	Rusc2	AI840675|mKIAA0375	RUN and SH3 domain containing 2	protein-coding
Merged-chr7-13017487-1	chr7	13016628	13018348	+	0	NA	Intergenic	Intergenic	-6664	NM_011588	21849	Mm.15701	NM_011588	ENSMUSG00000005566	Trim28	AA408787|KAP-1|KRIP-1|MommeD9|Tif1b|Tif1beta	tripartite motif-containing 28	protein-coding
Merged-chr9-124281323-2	chr9	124280234	124282183	-	0	NA	Intergenic	Intergenic	31486	NM_001243118	630836	Mm.458553	NM_001243117	ENSMUSG00000074829	2010315B03Rik	BC029716	RIKEN cDNA 2010315B03 gene	protein-coding
Merged-chr15-85635490-4	chr15	85634850	85636358	+	0	NA	Intergenic	Tigger5b|DNA|TcMar-Tigger	-53783	NM_009528	22422	Mm.306946	NM_009528	ENSMUSG00000022382	Wnt7b	Wnt-7b	wingless-type MMTV integration site family, member 7B	protein-coding
Merged-chr3-4339129-5	chr3	4338995	4339308	+	0	NA	Intergenic	Intergenic	-459557	NR_045272	100503859	Mm.75172	NR_045272	ENSMUSG00000098659	1110015O18Rik	-	RIKEN cDNA 1110015O18 gene	ncRNA
Merged-chr19-3576750-1	chr19	3576241	3577260	+	0	NA	Intergenic	MTE2b|LTR|ERVL-MaLR	-1001	NM_029456	52036	Mm.284686	NM_028999	ENSMUSG00000024908	Ppp6r3	4930528G08Rik|9130026N02Rik|D19Bwg1430e|D19Ertd703e|Pp6r3|Ppcs3|Pptcs3|Sapl|Saps3|mKIAA1558	protein phosphatase 6, regulatory subunit 3	protein-coding
Merged-chrX-73967677-1	chrX	73966484	73968872	+	0	NA	Intergenic	CpG	-1321	NM_008224	15161	Mm.491126	NM_008224	ENSMUSG00000031386	Hcfc1	AW060991|HCF|HCF1	host cell factor C1	protein-coding
Merged-chr8-106058548-3	chr8	106057485	106059418	-	0	NA	promoter-TSS (NM_001368797)	promoter-TSS (NM_001368797)	-367	NM_001368797	18021	Mm.383185	NM_010901	ENSMUSG00000031902	Nfatc3	C80703|D8Ertd281e|NFAT4|NFATx	nuclear factor of activated T cells, cytoplasmic, calcineurin dependent 3	protein-coding
Merged-chr13-17806181-2	chr13	17805474	17806971	+	0	NA	Intergenic	Intergenic	-1125	NM_001081058	69562	Mm.193924	NM_027118	ENSMUSG00000041297	Cdk13	2310015O17Rik|Cdc2l5	cyclin-dependent kinase 13	protein-coding
Merged-chr6-47650739-4	chr6	47650567	47650899	-	0	NA	Intergenic	Intergenic	4361	NR_002841	19799		NR_002841		Rn4.5s	-	4.5S RNA	rRNA
Merged-chr4-150251894-2	chr4	150249987	150253753	+	0	NA	Intergenic	Intergenic	14673	NM_023119	13806	Mm.70666	NM_023119	ENSMUSG00000063524	Eno1	0610008I15|AL022784|Eno-1|MBP-1	enolase 1, alpha non-neuron	protein-coding
Merged-chrX-156442461-1	chrX	156442347	156442576	-	0	NA	Intergenic	Intergenic	-97022	NR_033598	74941	Mm.484588	NR_033598		4930503H13Rik	-	gem (nuclear organelle) associated protein 8 pseudogene	pseudo
Merged-chr6-47739840-5	chr6	47739531	47739987	-	0	NA	Intergenic	Intergenic	4472	NR_002841	19799		NR_002841		Rn4.5s	-	4.5S RNA	rRNA
Merged-chr2-39006616-4	chr2	39005272	39008249	+	0	NA	Intergenic	Intergenic	-1379	NM_028809	74192	Mm.38155	NM_028809	ENSMUSG00000026755	Arpc5l	2010015J01Rik|AI852867|ARC16-2|AW555592|AW742746	actin related protein 2/3 complex, subunit 5-like	protein-coding
Merged-chr4-105637952-4	chr4	105637807	105638198	+	0	NA	Intergenic	B1_Mus2|SINE|Alu	480655	NM_080555	67916	Mm.348326	NM_080555	ENSMUSG00000028517	Plpp3	1110003O22Rik|2610002D05Rik|AV025606|D4Bwg0538e|D4Bwg1535e|Lpp3|PRG-2|Ppab2b|Ppap2b	phospholipid phosphatase 3	protein-coding
Merged-chr3-90292183-4	chr3	90291323	90292890	-	0	NA	Intergenic	Intergenic	21957	NR_105979	102465612		NR_105979	ENSMUSG00000099199	Mir7012	Gm27370|mmu-mir-7012	microRNA 7012	ncRNA
Merged-chr8-106930557-1	chr8	106930390	106930725	-	0	NA	Intergenic	B2_Mm2|SINE|B2	-5183	NM_001368316	20650	Mm.30228	NM_009229	ENSMUSG00000041308	Sntb2	SNT3|SNTL|Snt2	syntrophin, basic 2	protein-coding
Merged-chr5-123058827-2	chr5	123058273	123059408	+	0	NA	Intergenic	Intergenic	-11824	NM_029112	74890	Mm.141383	NM_029112	ENSMUSG00000029477	Morn3	4930438O03Rik	MORN repeat containing 3	protein-coding
Merged-chr7-63958531-4	chr7	63957315	63961304	+	0	NA	Intergenic	RMER17C|LTR|ERVK	-20394	NM_021366	50794	Mm.240473	NM_021366	ENSMUSG00000052040	Klf13	0610043C13Rik|9430029L20Rik|Bteb3|FKLF-2|FKLF2|NSLP1|RFLAT-1|RFLAT1	Kruppel-like factor 13	protein-coding
Merged-chr4-133804598-1	chr4	133804211	133804986	-	0	NA	Intergenic	Intergenic	-47829	NM_001363070	93760	Mm.22478	NM_001080819	ENSMUSG00000007880	Arid1a	1110030E03Rik|BAF250a|Osa1|Smarcf1	AT rich interactive domain 1A (SWI-like)	protein-coding
Merged-chr16-23129246-4	chr16	23127781	23132927	+	0	NA	Intergenic	URR1A|DNA|hAT-Charlie	-2624	NM_145480	106344	Mm.386835	NM_145480	ENSMUSG00000022881	Rfc4	A1|AI894123|AU040575|RFC37	replication factor C (activator 1) 4	protein-coding
Merged-chr19-23135003-4	chr19	23132922	23136624	-	0	NA	Intergenic	Intergenic	-6453	NM_010638	16601	Mm.291595	NM_010638	ENSMUSG00000033863	Klf9	2310051E17Rik|AA589643|BTEB-1|Bteb1|Gm9971	Kruppel-like factor 9	protein-coding
Merged-chr17-32296624-4	chr17	32296298	32297270	+	0	NA	Intergenic	B3|SINE|B2	-12651	NM_020508	57261	Mm.253518	NM_020508	ENSMUSG00000024002	Brd4	Brd5|HUNK1|MCAP|WI-11513	bromodomain containing 4	protein-coding
Merged-chr11-74319955-5	chr11	74319794	74320298	+	0	NA	Intergenic	B2_Mm2|SINE|B2	15183	NM_146707	258702	Mm.377643	NM_146707	ENSMUSG00000063116	Olfr410	MOR255-5	olfactory receptor 410	protein-coding
Merged-chr19-41454539-1	chr19	41453800	41455279	-	0	NA	Intergenic	RLTR41A2|LTR|ERV1	-28143	NM_001370767	212391	Mm.422910	NM_172154	ENSMUSG00000025019	Lcor	3110023F06Rik|A630025C20Rik|Mlr2|mKIAA1795	ligand dependent nuclear receptor corepressor	protein-coding
Merged-chr1-165642038-5	chr1	165641246	165642527	-	0	NA	Intergenic	Intergenic	-7345	NM_001347128	68481	Mm.46438	NM_001001880	ENSMUSG00000026566	Mpzl1	1110007A10Rik|PZR	myelin protein zero-like 1	protein-coding
Merged-chr19-11911250-4	chr19	11909838	11912206	-	0	NA	Intergenic	Intergenic	-1377	NM_172635	225929	Mm.42711	NM_172635	ENSMUSG00000046139	Patl1	AV312086|Pat1b	protein associated with topoisomerase II homolog 1 (yeast)	protein-coding
Merged-chr4-133103104-1	chr4	133102265	133103944	-	0	NA	Intergenic	PB1D9|SINE|Alu	-27529	NM_153423	242687	Mm.23566	NM_153423	ENSMUSG00000028868	Wasf2	AW742646|D4Ertd13e|WAVE2	WAS protein family, member 2	protein-coding
Merged-chr2-30482620-1	chr2	30480045	30485196	+	0	NA	Intergenic	Lx8|LINE|L1	-8421	NM_030244	72500	Mm.295464	NM_030244	ENSMUSG00000089762	Ier5l	2610524G09Rik	immediate early response 5-like	protein-coding
Merged-chr2-92967744-1	chr2	92967455	92968035	+	0	NA	3' UTR (NM_001368848, exon 8 of 8)	3' UTR (NM_001368848, exon 8 of 8)	52644	NM_030725	80976	Mm.33490	NM_030725	ENSMUSG00000027220	Syt13	5730409J20Rik|AI549909|mKIAA1427	synaptotagmin XIII	protein-coding
Merged-chr11-78184832-2	chr11	78183686	78185716	+	0	NA	Intergenic	Intergenic	-1117	NM_207523	268449	Mm.22723	NM_207523	ENSMUSG00000058546	Rpl23a	BC029892|MDA20	ribosomal protein L23A	protein-coding
Merged-chr1-35842391-1	chr1	35842098	35842686	+	0	NA	Intergenic	Intergenic	-226008	NM_015818	50785	Mm.213566	NM_015818	ENSMUSG00000045216	Hs6st1	6Ost1	heparan sulfate 6-O-sulfotransferase 1	protein-coding
Merged-chr4-150222550-1	chr4	150220895	150224207	+	0	NA	Intergenic	Intergenic	-14646	NM_023119	13806	Mm.70666	NM_023119	ENSMUSG00000063524	Eno1	0610008I15|AL022784|Eno-1|MBP-1	enolase 1, alpha non-neuron	protein-coding
Merged-chr17-70873168-4	chr17	70871592	70875178	+	0	NA	Intergenic	Intergenic	-12785	NR_035427	100316676		NR_035427	ENSMUSG00000080468	Mir1195	Mirn1195|mmu-mir-1195	microRNA 1195	ncRNA
Merged-chr4-133902533-2	chr4	133902158	133902915	+	0	NA	Intergenic	B4A|SINE|B4	-14739	NM_001285505	20111	Mm.301827	NM_009097	ENSMUSG00000003644	Rps6ka1	Mapkapk-1a|Rsk|Rsk-1|Rsk1|S6K-alpha-1|p90-Rsk1|p90Rsk1|p90S6K|p90rsk	ribosomal protein S6 kinase polypeptide 1	protein-coding
Merged-chr2-143913479-4	chr2	143911268	143915121	-	0	NA	Intergenic	B1_Mus1|SINE|Alu	-2137	NM_019771	56431	Mm.28919	NM_019771	ENSMUSG00000015932	Dstn	2610043P17Rik|ADF|AU042046|Dsn|corn1|sid23p	destrin	protein-coding
Merged-chr9-78373391-1	chr9	78371919	78374865	-	0	NA	Intergenic	B2_Mm2|SINE|B2	-5193	NM_025274	434423	Mm.139314	NM_025274	ENSMUSG00000060461	Dppa5a	AA536857|Dppa5|Esg1|ecat2	developmental pluripotency associated 5A	protein-coding
Merged-chr10-128618496-3	chr10	128618155	128618750	-	0	NA	Intergenic	MLTR31C_MM|LTR|ERVK	8054	NM_013765	27370	Mm.32118	NM_013765	ENSMUSG00000025362	Rps26	-	ribosomal protein S26	protein-coding
Merged-chr8-85472421-1	chr8	85471632	85473212	-	0	NA	Intergenic	RLTR31B2|LTR|ERVK	-20154	NM_173866	108682	Mm.127905	NM_173866	ENSMUSG00000031700	Gpt2	4631422C05Rik|ALT2|AU014768|AU041193|C87201	glutamic pyruvate transaminase (alanine aminotransferase) 2	protein-coding
Merged-chr3-90303843-2	chr3	90302475	90305223	+	0	NA	Intergenic	Intergenic	33700	NR_105979	102465612		NR_105979	ENSMUSG00000099199	Mir7012	Gm27370|mmu-mir-7012	microRNA 7012	ncRNA
Merged-chr10-128535728-2	chr10	128535478	128535900	-	0	NA	Intergenic	B2_Mm2|SINE|B2	-9830	NM_011843	23943	Mm.66056	NM_011843	ENSMUSG00000025366	Esyt1	Fam62a|Mbc2|vp115	extended synaptotagmin-like protein 1	protein-coding
Merged-chr1-178317430-4	chr1	178315775	178319106	-	0	NA	Intergenic	RMER5|LTR|ERV1	-1713	NM_025511	66359	Mm.489720	NM_025511	ENSMUSG00000026500	Cox20	2310005N03Rik|Fam36a	cytochrome c oxidase assembly protein 20	protein-coding
Merged-chr14-121506821-1	chr14	121505157	121508487	+	0	NA	Intergenic	Intergenic	-1568	NM_053079	56643	Mm.155618	NM_053079	ENSMUSG00000025557	Slc15a1	D630032F02|PECT1|PEPT1	solute carrier family 15 (oligopeptide transporter), member 1	protein-coding
Merged-chr2-167633834-1	chr2	167633230	167634440	-	0	NA	Intergenic	PB1D10|SINE|Alu	-1830	NM_023230	66589	Mm.278783	NM_023230	ENSMUSG00000078923	Ube2v1	0610011J09Rik|AI256840|CROC-1|CROC1|D7Bwg1382e|UEV-1	ubiquitin-conjugating enzyme E2 variant 1	protein-coding
Merged-chr18-73817127-1	chr18	73815792	73818464	+	0	NA	Intergenic	Intergenic	-1690	NM_145494	107029	Mm.36817	NM_145494	ENSMUSG00000024556	Me2	AW120568|D030040L20Rik|NAD-ME	malic enzyme 2, NAD(+)-dependent, mitochondrial	protein-coding
Merged-chr2-152180255-3	chr2	152177708	152183215	+	0	NA	Intergenic	Intergenic	36852	NM_009328	21407	Mm.3881	NM_009328	ENSMUSG00000068079	Tcf15	Meso1|bHLH-EC2	transcription factor 15	protein-coding
Merged-chr8-48011188-3	chr8	48010733	48011671	+	0	NA	Intergenic	Intergenic	-20658	NM_133791	52357	Mm.235074	NM_133791	ENSMUSG00000031563	Wwc2	5330431C14Rik|AU022508|C85457|D8Ertd594e	WW, C2 and coiled-coil domain containing 2	protein-coding
Merged-chr4-128810620-2	chr4	128809840	128811442	-	0	NA	Intergenic	Intergenic	-4529	NM_001081098	230761	Mm.22616	NM_001081098	ENSMUSG00000028799	Zfp362	-	zinc finger protein 362	protein-coding
Merged-chr6-39787317-1	chr6	39787176	39787459	-	0	NA	Intergenic	B2_Mm2|SINE|B2	23619	NM_010270	14548	Mm.377071	NM_010270	ENSMUSG00000029918	Mrps33	AI841153|CGI-139|Gdap3|MRP-S33|PTD003	mitochondrial ribosomal protein S33	protein-coding
Merged-chr19-28012656-4	chr19	28011668	28013749	+	0	NA	Intergenic	Intergenic	-1542	NM_011265	19726	Mm.313321	NM_011265	ENSMUSG00000040929	Rfx3	C230093O12Rik|MRFX3	regulatory factor X, 3 (influences HLA class II expression)	protein-coding
Merged-chr7-3575913-1	chr7	3572877	3578950	-	0	NA	Intergenic	Intergenic	40244	NM_175632	232790	Mm.358882	NM_175632	ENSMUSG00000054594	Oscar	mOSCAR|mOSCAR-M1|mOSCAR-M2|mOSCAR-M3	osteoclast associated receptor	protein-coding
Merged-chr11-6893681-1	chr11	6892631	6894732	-	0	NA	Intergenic	Intergenic	-169752	NM_009622	432530	Mm.259733	NM_009622	ENSMUSG00000020431	Adcy1	AC1|D11Bwg1392e|I-AC|brl	adenylate cyclase 1	protein-coding
Merged-chr6-49219257-4	chr6	49218224	49221558	+	0	NA	Intergenic	Intergenic	-4937	NM_023670	140488	Mm.281018	NM_023670	ENSMUSG00000029814	Igf2bp3	2610101N11Rik|AA522010|AL022933|AU045931|IMP-3|IMP3|Koc13|Neilsen|mimp3	insulin-like growth factor 2 mRNA binding protein 3	protein-coding
Merged-chr4-129499898-4	chr4	129498765	129500825	-	0	NA	Intergenic	B1_Mus2|SINE|Alu	8605	NM_001085491	68233	Mm.424983	NM_001085491	ENSMUSG00000078554	Fam229a	1700125D06Rik	family with sequence similarity 229, member A	protein-coding
Merged-chrX-101524391-4	chrX	101522275	101527494	+	0	NA	Intergenic	MYSERV16_I-int|LTR|ERVK	-7851	NM_001290729	270627	Mm.261750	NM_001081008	ENSMUSG00000031314	Taf1	AU015687|B430306D02Rik|Ccg-1|Ccg1|KAT4|N-TAF1|TAFII250|Taf2a|p250	TATA-box binding protein associated factor 1	protein-coding
Merged-chr1-135770968-4	chr1	135768673	135773184	+	0	NA	Intergenic	Intergenic	4843	NM_013750	27280	Mm.34346	NM_013750	ENSMUSG00000041801	Phlda3	Tih1	pleckstrin homology like domain, family A, member 3	protein-coding
Merged-chr6-39591399-1	chr6	39590298	39592501	-	0	NA	Intergenic	Intergenic	-1166	NR_152450	68198	Mm.29415	NM_026612	ENSMUSG00000002416	Ndufb2	1810011O01Rik|8kDa|AGGG|AI325567|CI-AGGG	NADH:ubiquinone oxidoreductase subunit B2	protein-coding
Merged-chr17-6461076-1	chr17	6461002	6461151	-	0	NA	Intergenic	Intergenic	-10082	NR_033520	547127	Mm.297552	NM_001045538		Tmem181b-ps	Tmem181b	transmembrane protein 181B, pseudogene	pseudo
Merged-chr14-50466303-5	chr14	50466025	50466581	+	0	NA	Intergenic	LSU-rRNA_Hsa|rRNA|rRNA	-6754	NM_207133	258233	Mm.377278	NM_207133	ENSMUSG00000095765	Olfr741	GA_x5J8B7TYL6J-3-280|GA_x5J8B7U07Q4-325-757|GA_x6K02T2PMLR-6197851-6198786|MOR106-10|MOR106-15	olfactory receptor 741	protein-coding
Merged-chr9-58281362-5	chr9	58279813	58282751	+	0	NA	Intergenic	B2_Mm1a|SINE|B2	28118	NM_026942	69106	Mm.216502	NM_026942	ENSMUSG00000032333	Stoml1	1810015E19Rik|AI847431|SLP1|STORP|UNC24|WPB72	stomatin-like 1	protein-coding
Merged-chr17-29505095-1	chr17	29505021	29505170	+	0	NA	Intergenic	B2_Mm2|SINE|B2	12010	NM_001364913	18712	Mm.328931	NM_008842	ENSMUSG00000024014	Pim1	Pim-1	proviral integration site 1	protein-coding
Merged-chr15-88835413-5	chr15	88835297	88835545	+	0	NA	Intergenic	Lx5|LINE|L1	15775	NM_029720	76737	Mm.292567	NM_029720	ENSMUSG00000023272	Creld2	5730592L21Rik|C85758	cysteine-rich with EGF-like domains 2	protein-coding
Merged-chr5-118436276-1	chr5	118435470	118437083	-	0	NA	Intergenic	MTC|LTR|ERVL-MaLR	-124443	NM_172424	76199	Mm.206238	NM_172424	ENSMUSG00000018076	Med13l	2210413I17Rik|6330591G05Rik|9030618F05Rik|Thrap2|Trap240L|mKIAA1025	mediator complex subunit 13-like	protein-coding
Merged-chr16-4871209-1	chr16	4869068	4873352	-	0	NA	Intergenic	Intergenic	8641	NM_145359	207740	Mm.268895	NM_145359	ENSMUSG00000039568	Ubald1	1500031H01Rik|BC013706|Fam100a	UBA-like domain containing 1	protein-coding
Merged-chr14-19278445-5	chr14	19277968	19278963	+	0	NA	Intergenic	LSU-rRNA_Hsa|rRNA|rRNA	324122	NM_001024706	432825	Mm.327147	NM_001024706	ENSMUSG00000095024	Gm5458	EG432825	predicted gene 5458	protein-coding
Merged-chr4-150070387-2	chr4	150068246	150073696	+	0	NA	Intergenic	B1_Mur1|SINE|Alu	2517	NR_029751	723848		NR_029751	ENSMUSG00000065493	Mir34a	Mirn34a|mir-34a|mmu-mir-34a	microRNA 34a	ncRNA
Merged-chr13-58168523-1	chr13	58166515	58170532	-	0	NA	Intergenic	Intergenic	10874	NM_001048060	75731	Mm.293919	NM_198004	ENSMUSG00000050002	Idnk	5133401N09Rik	idnK gluconokinase homolog (E. coli)	protein-coding
Merged-chr7-110165174-3	chr7	110164368	110166075	+	0	NA	Intergenic	ID_B1|SINE|B4	43162	NM_001355058	22390	Mm.287173	NM_009516	ENSMUSG00000031016	Wee1	Wee1A	WEE 1 homolog 1 (S. pombe)	protein-coding
Merged-chr16-30559026-1	chr16	30558341	30559713	-	0	NA	Intergenic	RLTR11A|LTR|ERVK	-8449	NM_172614	224090	Mm.241459	NM_172614	ENSMUSG00000022537	Tmem44	1700007N03Rik|9330161C17Rik|B230220N21	transmembrane protein 44	protein-coding
Merged-chr5-140444417-1	chr5	140442844	140445991	+	0	NA	Intergenic	Intergenic	17078	NR_106005	102466792		NR_106005	ENSMUSG00000098319	Mir7038	Gm27955|mmu-mir-7038	microRNA 7038	ncRNA
Merged-chr15-101094254-6	chr15	101090494	101098088	-	0	NA	Intergenic	Intergenic	-21464	NM_001355656	208258	Mm.152952	NM_144790	ENSMUSG00000047034	Ankrd33	A930021G21Rik|Panky|Panky-a	ankyrin repeat domain 33	protein-coding
Merged-chr11-50218817-1	chr11	50217983	50219653	+	0	NA	Intergenic	Intergenic	-6517	NM_145926	103534	Mm.86759	NM_145926	ENSMUSG00000036620	Mgat4b	AA407995|GnTIVb	mannoside acetylglucosaminyltransferase 4, isoenzyme B	protein-coding
Merged-chr16-8823261-1	chr16	8822776	8823748	-	0	NA	Intergenic	Intergenic	-6838	NM_001081400	69053	Mm.390868	NM_001081400	ENSMUSG00000022507	1810013L24Rik	1110017P05Rik|3010002C02Rik|AA792997|AW124177|Gm19906|R74903	RIKEN cDNA 1810013L24 gene	protein-coding
Merged-chr4-55462712-1	chr4	55461340	55464086	-	0	NA	Intergenic	Intergenic	-43871	NR_040674	100415914	Mm.261765	NR_040674	ENSMUSG00000087070	Gm12505	-	predicted gene 12505	ncRNA
Merged-chr11-22622084-1	chr11	22621289	22622881	+	0	NA	Intergenic	Intergenic	109802	NM_153596	103765	Mm.221274	NM_153596	ENSMUSG00000049904	Tmem17	AI503894|AW049890	transmembrane protein 17	protein-coding
Merged-chr6-141599156-2	chr6	141595519	141600827	-	0	NA	Intergenic	MMERVK9C_I-int|LTR|ERVK	-31345	NM_020495	28253	Mm.272223	NM_020495	ENSMUSG00000030236	Slco1b2	7330442B20Rik|OATP-C|OATP2|Oatp1b2|Oatp4|Slc21a10|Slc21a6|lst-1|mlst-1	solute carrier organic anion transporter family, member 1b2	protein-coding
Merged-chr14-34503859-4	chr14	34502827	34505304	+	0	NA	Intergenic	Intergenic	-1519	NM_009758	12166	Mm.237825	NM_009758	ENSMUSG00000021796	Bmpr1a	1110037I22Rik|ALK-3|ALK3|AU045487|BMPR-1A|BMPR-IA|Bmpr|SKR5	bone morphogenetic protein receptor, type 1A	protein-coding
Merged-chr7-3202445-2	chr7	3201505	3203338	+	0	NA	Intergenic	ID_B1|SINE|B4	-16205	NR_029640	100049710		NR_029640	ENSMUSG00000077815	Mir290a	Mir290|Mirn290|mir-290a|mmu-miR-290|mmu-mir-290a	microRNA 290a	ncRNA
Merged-chr7-3598299-1	chr7	3597871	3598729	-	0	NA	Intergenic	B1_Mm|SINE|Alu	17857	NM_175632	232790	Mm.358882	NM_175632	ENSMUSG00000054594	Oscar	mOSCAR|mOSCAR-M1|mOSCAR-M2|mOSCAR-M3	osteoclast associated receptor	protein-coding
Merged-chr2-32640272-3	chr2	32640076	32640792	+	0	NA	Intergenic	B1_Mus2|SINE|Alu	-6161	NM_001146348	13805	Mm.225297	NM_007932	ENSMUSG00000026814	Eng	AI528660|AI662476|CD105|Endo|S-endoglin	endoglin	protein-coding
Merged-chr9-20606302-1	chr9	20605091	20607514	-	0	NA	Intergenic	RSINE1|SINE|B4	-1173	NR_033729	66662	Mm.477847	NM_175110	ENSMUSG00000062470	Fbxl12os	5730577I03Rik	F-box and leucine-rich repeat protein 12, opposite strand	pseudo
Merged-chr12-105029593-1	chr12	105027821	105031366	-	0	NA	Intergenic	Intergenic	1548	NR_037229	100526471		NR_037229	ENSMUSG00000106366	Mir3069	mir-3069|mmu-mir-3069	microRNA 3069	ncRNA
Merged-chr4-11189831-2	chr4	11188731	11191461	-	0	NA	Intergenic	Intergenic	-1255	NM_001037134	12448	Mm.35867	NM_009830	ENSMUSG00000028212	Ccne2	-	cyclin E2	protein-coding
Merged-chr15-97848994-1	chr15	97848615	97849375	-	0	NA	Intergenic	Charlie1b|DNA|hAT-Charlie	-4493	NM_001204279	56233	Mm.384027	NM_019572	ENSMUSG00000022475	Hdac7	5830434K02Rik|HD7|HD7a|Hdac7a|mFLJ00062	histone deacetylase 7	protein-coding
Merged-chr7-67646274-1	chr7	67645436	67647113	+	0	NA	Intergenic	Intergenic	-1038	NR_028144	67867	Mm.31247	NM_027413	ENSMUSG00000030556	Lrrc28	1300004K21Rik|2210012C09Rik|2310058O11Rik	leucine rich repeat containing 28	protein-coding
Merged-chr10-62894016-1	chr10	62893119	62894914	+	0	NA	Intergenic	PB1D7|SINE|Alu	-6692	NM_001253857	52463	Mm.17774	NM_027384	ENSMUSG00000047146	Tet1	2510010B09Rik|AA517754|BB001228|Cxxc6|D10Ertd17e|LCX|mKIAA1676	tet methylcytosine dioxygenase 1	protein-coding
Merged-chr19-23139995-4	chr19	23139019	23140801	-	0	NA	Intergenic	Intergenic	-1316	NM_010638	16601	Mm.291595	NM_010638	ENSMUSG00000033863	Klf9	2310051E17Rik|AA589643|BTEB-1|Bteb1|Gm9971	Kruppel-like factor 9	protein-coding
Merged-chr5-24843588-3	chr5	24842910	24844345	+	0	NA	Intergenic	PB1D9|SINE|Alu	-1266	NM_053075	19744	Mm.319175	NM_053075	ENSMUSG00000028945	Rheb	Rheb1	Ras homolog enriched in brain	protein-coding
Merged-chr6-136471222-3	chr6	136470556	136472480	+	0	NA	Intergenic	B1_Mur4|SINE|Alu	-47333	NM_019426	54343	Mm.173271	NM_019426	ENSMUSG00000030213	Atf7ip	2610204M12Rik|AM|Mcaf1	activating transcription factor 7 interacting protein	protein-coding
Merged-chr16-4882561-4	chr16	4880655	4885458	+	0	NA	Intergenic	Intergenic	-3044	NM_001357062	17237	Mm.291326	NM_029657	ENSMUSG00000022517	Mgrn1	2610042J20Rik|mKIAA0544|md|nc	mahogunin, ring finger 1	protein-coding
Merged-chr5-31602739-1	chr5	31601977	31603503	+	0	NA	Intergenic	Intergenic	-11211	NM_025796	66845	Mm.120763	NM_025796	ENSMUSG00000106918	Mrpl33	0610009M10Rik|L33mt|MRP-L33	mitochondrial ribosomal protein L33	protein-coding
Merged-chr4-141565065-3	chr4	141562668	141566380	-	0	NA	Intergenic	B1_Mus2|SINE|Alu	18362	NR_030695	320456	Mm.32859	NM_177163		B330016D10Rik	-	RIKEN cDNA B330016D10 gene	ncRNA
Merged-chr7-16771565-3	chr7	16771225	16771917	+	0	NA	Intergenic	MURVY-LTR|LTR|ERV1	-9775	NM_009201	20514	Mm.1056	NM_009201	ENSMUSG00000001918	Slc1a5	AAAT|ASCT2|ATBO|M7V1|M7VS1|R16|RDRC|Slc1a7	solute carrier family 1 (neutral amino acid transporter), member 5	protein-coding
Merged-chr14-75834256-1	chr14	75834182	75834331	-	0	NA	Intergenic	HAL1M8|LINE|L1	10708	NR_045294	100043189	Mm.426329	NR_045294		Gm4285	-	predicted gene 4285	ncRNA
Merged-chr11-55505213-5	chr11	55498501	55509628	+	0	NA	Intergenic	Intergenic	2838	NR_106112	102465760		NR_106112	ENSMUSG00000098906	Mir7652	Gm27932|mmu-mir-7652	microRNA 7652	ncRNA
Merged-chr10-121627367-1	chr10	121626604	121628132	+	0	NA	Intergenic	Intergenic	-1036	NM_001359618	73192	Mm.25042	NM_001081056	ENSMUSG00000034667	Xpot	1110004L07Rik|3110065H13Rik|AI452076|C79645|EXPORTIN-T	exportin, tRNA (nuclear export receptor for tRNAs)	protein-coding
Merged-chr11-97309352-4	chr11	97308295	97310338	-	0	NA	Intergenic	Intergenic	-6400	NM_025927	67036	Mm.5381	NM_025927	ENSMUSG00000018882	Mrpl45	2600005P05Rik|AU043542|R75241	mitochondrial ribosomal protein L45	protein-coding
Merged-chr6-122701854-2	chr6	122701014	122702538	-	0	NA	Intergenic	B2_Mm2|SINE|B2	-5713	NM_001289831	71950	Mm.6047	NM_028016	ENSMUSG00000012396	Nanog	2410002E02Rik|ENK|ecat4	Nanog homeobox	protein-coding
Merged-chr19-29071502-1	chr19	29070065	29072940	+	0	NA	Intergenic	RLTR14-int|LTR|ERV1	4201	NR_045687	100503337	Mm.103412	NR_045687	ENSMUSG00000118038	Gm9895	-	predicted gene 9895	ncRNA
Merged-chr16-46498004-1	chr16	46497378	46498632	+	0	NA	Intergenic	Intergenic	-1038	NM_021496	58998	Mm.40477	NM_021495	ENSMUSG00000022656	Nectin3	2610301B19Rik|3000002N23Rik|4921513D19Rik|AA407785|AU016832|AW538082|CD113|Pvrl3	nectin cell adhesion molecule 3	protein-coding
Merged-chr12-80142767-2	chr12	80142612	80142999	+	0	NA	Intergenic	Intergenic	-9961	NR_033514	69548	Mm.269712	NR_033514		2310015A10Rik	5330419I17Rik	RIKEN cDNA 2310015A10 gene	ncRNA
Merged-chr17-31807687-3	chr17	31807392	31808231	+	0	NA	Intergenic	B1_Mus1|SINE|Alu	47993	NM_010831	17691	Mm.290941	NM_010831	ENSMUSG00000024042	Sik1	Hrt-20|Msk|Sik|Sik-1|Snf1lk	salt inducible kinase 1	protein-coding
Merged-chr10-8557824-4	chr10	8556956	8558344	-	0	NA	Intergenic	MMERVK9C_I-int|LTR|ERVK	-38825	NM_177387	338362	Mm.41163	NM_177387	ENSMUSG00000047712	Ust	D930010O20Rik|UA2OST	uronyl-2-sulfotransferase	protein-coding
Merged-chr16-58739346-1	chr16	58738955	58739738	+	0	NA	Intergenic	Intergenic	11436	NM_001356488	224250	Mm.29482	NM_171826	ENSMUSG00000022744	Cldnd1	1110019C08Rik|AA407103|AI849195|AW489850|Cldn25	claudin domain containing 1	protein-coding
Merged-chr13-21928007-4	chr13	21927823	21928191	+	0	NA	Intergenic	Intergenic	-17087	NM_183014	193452	Mm.187446	NM_183014	ENSMUSG00000006720	Zfp184	4930500C15Rik	zinc finger protein 184 (Kruppel-like)	protein-coding
Merged-chr2-180233587-3	chr2	180232504	180234233	-	0	NA	Intergenic	Intergenic	-7509	NM_001081171	16776	Mm.4339	NM_001081171	ENSMUSG00000015647	Lama5	AA408760|AA408762|AI853660|[a]5|laminin-511|mKIAA0533	laminin, alpha 5	protein-coding
Merged-chr2-119873851-4	chr2	119872664	119875404	+	0	NA	Intergenic	ID_B1|SINE|B4	-23194	NM_013720	29808	Mm.87532	NM_013720	ENSMUSG00000033943	Mga	AV312082|C130042M01Rik|C80739|D030062C11Rik|Mad5	MAX gene associated	protein-coding
Merged-chr17-14095255-1	chr17	14094614	14095898	+	0	NA	Intergenic	MMETn-int|LTR|ERVK	108575	NM_172826	240025	Mm.79993	NM_172826	ENSMUSG00000048826	Dact2	2900084M21Rik|A630024E20|Dpr2|Frd2|dapper2	dishevelled-binding antagonist of beta-catenin 2	protein-coding
Merged-chr11-97281879-2	chr11	97280524	97283523	+	0	NA	Intergenic	MIR|SINE|MIR	-1447	NM_008942	19155	Mm.29824	NM_008942	ENSMUSG00000001441	Npepps	AAP-S|MP100|Psa|R74825|goku	aminopeptidase puromycin sensitive	protein-coding
Merged-chr5-122157134-1	chr5	122156230	122158040	-	0	NA	Intergenic	Intergenic	-1140	NR_156471	19047	Mm.280784	NM_013636	ENSMUSG00000004455	Ppp1cc	PP-1G|PP1|dis2m1	protein phosphatase 1 catalytic subunit gamma	protein-coding
Merged-chr11-62549722-4	chr11	62547357	62551041	-	0	NA	Intergenic	PB1D9|SINE|Alu	-1972	NM_011664	22187	Mm.371592	NM_011664	ENSMUSG00000019505	Ubb	AL033289|Rps27a|Uba52|Ubb2|Ubc	ubiquitin B	protein-coding
Merged-chr11-116094613-4	chr11	116094383	116095017	+	0	NA	Intergenic	RSINE1|SINE|B4	-7705	NM_016852	22378	Mm.284792	NM_016852	ENSMUSG00000034341	Wbp2	-	WW domain binding protein 2	protein-coding
Merged-chr7-58399468-4	chr7	58399299	58399713	+	0	NA	Intergenic	Intergenic	-258696	NM_009728	11982	Mm.135129	NM_009728	ENSMUSG00000025324	Atp10a	Atp10c|pfatp	ATPase, class V, type 10A	protein-coding
Merged-chr2-152178786-1	chr2	152177701	152179872	-	0	NA	Intergenic	Intergenic	35177	NM_009328	21407	Mm.3881	NM_009328	ENSMUSG00000068079	Tcf15	Meso1|bHLH-EC2	transcription factor 15	protein-coding
Merged-chr1-33718429-1	chr1	33718036	33718823	-	0	NA	intron (NR_157041, intron 1 of 3)	intron (NR_157041, intron 1 of 3)	1417	NR_157041	102634710	Mm.454619	NR_157041		Gm32229	-	predicted gene, 32229	ncRNA
Merged-chr3-88511051-4	chr3	88510022	88512298	+	0	NA	Intergenic	B3|SINE|B2	-7808	NM_001111102	16905	Mm.243014	NM_019390	ENSMUSG00000028063	Lmna	Dhe	lamin A	protein-coding
Merged-chr9-67754377-3	chr9	67754137	67754934	+	0	NA	Intergenic	Intergenic	-4902	NM_001081314	75697	Mm.105353	NM_001081314	ENSMUSG00000091956	C2cd4b	3300001A09Rik|Fam148b	C2 calcium-dependent domain containing 4B	protein-coding
Merged-chr2-75767740-2	chr2	75766998	75768361	-	0	NA	Intergenic	L1M3|LINE|L1	-63016	NR_132727	18024	Mm.1025	NM_010902	ENSMUSG00000015839	Nfe2l2	Nrf2	nuclear factor, erythroid derived 2, like 2	protein-coding
Merged-chr4-95053391-1	chr4	95052438	95054345	+	0	NA	Intergenic	Intergenic	-1169	NM_010591	16476	Mm.275071	NM_010591	ENSMUSG00000052684	Jun	AP-1|Junc|c-jun	jun proto-oncogene	protein-coding
Merged-chr11-54878686-2	chr11	54878426	54879112	+	0	NA	Intergenic	MT2B1|LTR|ERVL	12386	NM_008248	15254	Mm.425	NM_008248	ENSMUSG00000020267	Hint1	AA673479|Hint|Ipk1|PKCI-1|PRKCNH1	histidine triad nucleotide binding protein 1	protein-coding
Merged-chr4-135316827-1	chr4	135315713	135317943	-	0	NA	Intergenic	B2_Mm1t|SINE|B2	36318	NM_016799	51796	Mm.1963	NM_016799	ENSMUSG00000028809	Srrm1	AA407769|POP101|Srm160	serine/arginine repetitive matrix 1	protein-coding
Merged-chr8-27251506-2	chr8	27251138	27252021	+	0	NA	Intergenic	B2_Mm2|SINE|B2	-8748	NM_007918	13685	Mm.6700	NM_007918	ENSMUSG00000031490	Eif4ebp1	4e-bp1|AA959816|PHAS-I	eukaryotic translation initiation factor 4E binding protein 1	protein-coding
Merged-chr12-88677873-2	chr12	88677743	88677985	-	0	NA	Intergenic	L1Md_T|LINE|L1	-116640	NM_001198587	18191	Mm.425766	NM_172544	ENSMUSG00000066392	Nrxn3	-	neurexin III	protein-coding
Merged-chr11-102557179-2	chr11	102556436	102557916	+	0	NA	Intergenic	Intergenic	-1018	NM_001159492	237943	Mm.260282	NM_001159492	ENSMUSG00000034621	Gpatch8	5430405G24Rik|AU018890|Fbm1|Gpatc8|mKIAA0553	G patch domain containing 8	protein-coding
Merged-chr18-34955716-4	chr18	34954837	34956687	+	0	NA	Intergenic	Intergenic	-1411	NM_010481	15526	Mm.209419	NM_010481	ENSMUSG00000024359	Hspa9	74kDa|Csa|Grp75|Hsc74|Hsp74|Hsp74a|Hspa9a|Mortalin|Mot-2|Mot2|Mthsp70|Pbp74	heat shock protein 9	protein-coding
Merged-chr16-4475886-1	chr16	4475324	4476449	+	0	NA	Intergenic	Intergenic	47180	NM_001361474	106393	Mm.35811	NM_175347	ENSMUSG00000022519	Srl	9830004M20Rik|AW108387|sar	sarcalumenin	protein-coding
Merged-chr4-136461643-2	chr4	136460600	136463770	-	0	NA	Intergenic	Intergenic	-7576	NM_024452	269593	Mm.485824	NM_024452	ENSMUSG00000001089	Luzp1	2700072H04Rik|AI266952|Luzp|mFLJ00226	leucine zipper protein 1	protein-coding
Merged-chr4-125992068-2	chr4	125991837	125992305	-	0	NA	Intergenic	MLTR25A|LTR|ERVK	-32588	NM_001252651	12986	Mm.271701	NM_007782	ENSMUSG00000028859	Csf3r	Cd114|Csfgr|G-CSF-R|G-CSFR	colony stimulating factor 3 receptor (granulocyte)	protein-coding
Merged-chr8-75108464-3	chr8	75107500	75109382	-	0	NA	Intergenic	Intergenic	-1068	NM_001302540	17218	Mm.5048	NM_008566	ENSMUSG00000005410	Mcm5	AA617332|AI324988|AL033333|Cdc46|Mcmd5|P1-CDC46	minichromosome maintenance complex component 5	protein-coding
Merged-chr13-62016632-1	chr13	62015929	62017337	+	0	NA	Intergenic	RLTR22_Mur|LTR|ERVK	-113257	NM_001039239	630579	Mm.440905	NM_001039239	ENSMUSG00000074867	Zfp808	EG630579|Gm7036	zinc finger protein 808	protein-coding
Merged-chr2-132455042-1	chr2	132454787	132455298	-	0	NA	Intergenic	Intergenic	30301	NR_045802	70845	Mm.158461	NR_045802	ENSMUSG00000027345	4921508D12Rik	-	RIKEN cDNA 4921508D12 gene	ncRNA
Merged-chr7-104237057-2	chr7	104235931	104238183	+	0	NA	Intergenic	RMER6B|LTR|ERVK	-7400	NM_001357679	94094	Mm.326945	NM_030684	ENSMUSG00000056144	Trim34a	Trim34|Trim34-1	tripartite motif-containing 34A	protein-coding
Merged-chr11-58848789-1	chr11	58847179	58850401	+	0	NA	Intergenic	Intergenic	7674	NM_146537	258530	Mm.377556	NM_146537	ENSMUSG00000094805	Olfr311	MOR222-1	olfactory receptor 311	protein-coding
Merged-chr12-119919137-1	chr12	119918881	119919394	-	0	NA	Intergenic	Lx2|LINE|L1	-26825	NM_001160385	217951	Mm.387395	NM_001160385	ENSMUSG00000048004	Tmem196	Gm528	transmembrane protein 196	protein-coding
Merged-chr17-25183350-4	chr17	25182140	25184477	-	0	NA	Intergenic	Intergenic	-1253	NM_183150	214489	Mm.274433	NM_183150	ENSMUSG00000067722	BC003965	Ccsmst1	cDNA sequence BC003965	protein-coding
Merged-chr10-61281993-1	chr10	61281816	61282172	-	0	NA	Intergenic	B3|SINE|B2	-8575	NR_157278	237360	Mm.333252	NM_001081127	ENSMUSG00000059901	Adamts14	Adamts-14|TS14	a disintegrin-like and metallopeptidase (reprolysin type) with thrombospondin type 1 motif, 14	protein-coding
Merged-chr13-21241133-5	chr13	21240915	21241388	+	0	NA	Intergenic	Intergenic	51535	NM_010343	14780	Mm.1332	NM_010343	ENSMUSG00000004344	Gpx5	AV379049|Arep	glutathione peroxidase 5	protein-coding
Merged-chr3-90338277-1	chr3	90335041	90341514	+	0	NA	Intergenic	ORR1B1|LTR|ERVL-MaLR	-3377	NM_139304	229542	Mm.270999	NM_139304	ENSMUSG00000042390	Gatad2b	AL118180|C430014D17Rik|P66beta|mKIAA1150	GATA zinc finger domain containing 2B	protein-coding
Merged-chr11-88060191-1	chr11	88059189	88061195	+	0	NA	Intergenic	Intergenic	-8087	NM_016686	22344	Mm.46628	NM_016686	ENSMUSG00000018377	Vezf1	AI848691|AW046909|db1	vascular endothelial zinc finger 1	protein-coding
Merged-chr11-120661929-1	chr11	120660847	120663012	+	0	NA	Intergenic	Intergenic	-1092	NM_175263	77583	Mm.32839	NM_175263	ENSMUSG00000042988	Notum	5730593N15Rik	notum palmitoleoyl-protein carboxylesterase	protein-coding
Merged-chr5-38038129-1	chr5	38037111	38039149	-	0	NA	Intergenic	Lx10|LINE|L1	-1100	NM_026959	71116	Mm.18959	NM_026959	ENSMUSG00000029125	Stx18	1810035L21Rik|4933425D03Rik|AU041562	syntaxin 18	protein-coding
Merged-chr2-135657063-1	chr2	135655515	135658612	+	0	NA	Intergenic	Intergenic	-2484	NM_001355156	18798	Mm.38009	NM_013829	ENSMUSG00000039943	Plcb4	A930039J07Rik|AI854601|C230058B11Rik	phospholipase C, beta 4	protein-coding
Merged-chr3-41619887-2	chr3	41618329	41621574	+	0	NA	Intergenic	Intergenic	55071	NM_001130186	269424	Mm.286285	NM_172303	ENSMUSG00000025764	Jade1	AU041499|D530048A03Rik|Phf17|mKIAA1807	jade family PHD finger 1	protein-coding
Merged-chr12-86830854-1	chr12	86829876	86831833	-	0	NA	Intergenic	Intergenic	53960	NM_145836	238330	Mm.248358	NM_145836	ENSMUSG00000034168	Irf2bpl	6430527G18Rik|Eap1	interferon regulatory factor 2 binding protein-like	protein-coding
Merged-chr15-75632555-3	chr15	75630731	75633850	-	0	NA	Intergenic	Intergenic	15606	NM_001044718	22701	Mm.87210	NM_011759	ENSMUSG00000047003	Zfp41	CTfin92|Zfp-41	zinc finger protein 41	protein-coding
Merged-chr4-117201770-4	chr4	117201378	117202083	-	0	NA	Intergenic	B3|SINE|B2	-19106	NM_134471	73804	Mm.247651	NM_134471	ENSMUSG00000028678	Kif2c	4930402F02Rik|ESTM5|Knsl6|MCAK|X83316	kinesin family member 2C	protein-coding
Merged-chr11-116092546-2	chr11	116092199	116093053	+	0	NA	Intergenic	(TATG)n|Simple_repeat|Simple_repeat	-5631	NM_016852	22378	Mm.284792	NM_016852	ENSMUSG00000034341	Wbp2	-	WW domain binding protein 2	protein-coding
Merged-chr6-128763990-4	chr6	128763678	128764226	-	0	NA	Intergenic	Intergenic	24689	NM_001159904	17059	Mm.480764	NM_008527	ENSMUSG00000030325	Klrb1c	AI462337|CD161|Klrb1b|Ly-59|Ly55c|Ly59|NK-RP1|NK1.1|NKR-P1.9|NKRP1|NKRP140|Nk-1|Nk-1.2|Nk1|Nk1.2|Nkrp1b|Nkrp1c|ly-55c	killer cell lectin-like receptor subfamily B member 1C	protein-coding
Merged-chrX-33416578-5	chrX	33416474	33416685	+	0	NA	Intergenic	L1Md_F2|LINE|L1	103241	NM_001099333	100040606	Mm.460713	NM_001099333	ENSMUSG00000101500	Btbd35f12	Gm2863	BTB domain containing 35, family member 12	protein-coding
Merged-chr18-60173233-4	chr18	60173131	60173336	+	0	NA	Intergenic	L1Md_T|LINE|L1	-38844	NM_001033767	240327	Mm.357104	NM_001033767	ENSMUSG00000073555	Gm4951	EG240327|Ifgga2	predicted gene 4951	protein-coding
Merged-chr11-52129648-1	chr11	52126890	52132408	+	0	NA	Intergenic	Intergenic	2903	NR_037221	100526467		NR_037221	ENSMUSG00000092870	Mir3061	mir-3061|mmu-mir-3061	microRNA 3061	ncRNA
Merged-chr4-83500171-1	chr4	83499908	83500435	-	0	NA	Intergenic	Intergenic	-13708	NM_001347143	101739	Mm.105331	NM_133948	ENSMUSG00000028484	Psip1	AA408851|AU015605|Dfs70|Ledgfa|Ledgfb|Psip2	PC4 and SFRS1 interacting protein 1	protein-coding
Merged-chr15-81968690-1	chr15	81968095	81969286	-	0	NA	Intergenic	RLTR25A|LTR|ERVK	-7760	NM_001282040	29858	Mm.18939	NM_013872	ENSMUSG00000022474	Pmm1	C77612	phosphomannomutase 1	protein-coding
Merged-chr3-96405754-2	chr3	96405293	96406238	+	0	NA	Intergenic	Intergenic	9068	NR_001579	21748		NR_001579	ENSMUSG00000064796	Terc	mTER|mTR	telomerase RNA component	ncRNA
Merged-chr16-94698880-1	chr16	94695718	94702043	+	0	NA	Intergenic	Intergenic	87461	NM_001347731	13548	Mm.310973	NM_007890	ENSMUSG00000022897	Dyrk1a	2310043O08Rik|D16Ertd272e|D16Ertd493e|Dyrk|Gm10783|Mnbh|Mp86|mmb	dual-specificity tyrosine-(Y)-phosphorylation regulated kinase 1a	protein-coding
Merged-chr7-31154788-3	chr7	31152753	31156018	-	0	NA	Intergenic	MTEa|LTR|ERVL-MaLR	-3214	NM_027898	52857	Mm.27366	NM_027898	ENSMUSG00000001248	Gramd1a	1300003M23Rik|AI415002|AW547240|D7Bwg0611e	GRAM domain containing 1A	protein-coding
Merged-chr1-75512501-1	chr1	75512186	75512818	+	0	NA	Intergenic	B1_Mus2|SINE|Alu	4893	NM_001329843	16322	Mm.1100	NM_010564	ENSMUSG00000032968	Inha	AW555078	inhibin alpha	protein-coding
Merged-chr5-5708311-1	chr5	5707647	5708976	+	0	NA	Intergenic	MLT1G3|LTR|ERVL-MaLR	-13743	NM_028734	74051	Mm.274956	NM_028734	ENSMUSG00000015653	Steap2	4921538B17Rik|AI930049|AW045895|IPCA-1|IPCA1|PCANAP1|STAMP1|STMP	six transmembrane epithelial antigen of prostate 2	protein-coding
Merged-chr3-145923246-1	chr3	145922456	145924038	-	0	NA	Intergenic	Intergenic	-1015	NM_009740	12042	Mm.239141	NM_009740	ENSMUSG00000028191	Bcl10	AI132454|BCL-10|C81403|CARMEN|CIPER|CLAP|ME10|cE10	B cell leukemia/lymphoma 10	protein-coding
Merged-chr11-52230907-2	chr11	52230286	52231418	-	0	NA	Intergenic	Intergenic	-1143	NM_011543	21402	Mm.42944	NM_011543	ENSMUSG00000036309	Skp1a	15kDa|2610043E24Rik|2610206H23Rik|EMC19|OCP-II|OCP2|SKP1|Tceb1l|p19A|p19Skp1	S-phase kinase-associated protein 1A	protein-coding
Merged-chr9-44603558-4	chr9	44602595	44604584	-	0	NA	Intergenic	MER89|LTR|ERV1	-1303	NM_181324	13209	Mm.267061	NM_007841	ENSMUSG00000032097	Ddx6	1110001P04Rik|C430015D01Rik|E230023J21Rik|HLR2|mRCK/P54|p54|rck	DEAD (Asp-Glu-Ala-Asp) box polypeptide 6	protein-coding
Merged-chr3-6296432-2	chr3	6294884	6297465	-	0	NA	Intergenic	L1_Mur1|LINE|L1	324269	NM_027048	69347	Mm.45822	NM_027048	ENSMUSG00000069118	1700008P02Rik	-	RIKEN cDNA 1700008P02 gene	protein-coding
Merged-chr11-116491480-1	chr11	116490690	116492271	+	0	NA	Intergenic	RLTR25B|LTR|ERVK	-1134	NM_026364	67763	Mm.25125	NM_026364	ENSMUSG00000015869	Prpsap1	5730409F23Rik|PAP39	phosphoribosyl pyrophosphate synthetase-associated protein 1	protein-coding
Merged-chr3-34082474-1	chr3	34081357	34083593	+	0	NA	Intergenic	Intergenic	-1121	NM_001286973	67713	Mm.274266	NM_026332	ENSMUSG00000027679	Dnajc19	1810055D05Rik|AA959924|Tim14	DnaJ heat shock protein family (Hsp40) member C19	protein-coding
Merged-chr12-110705785-1	chr12	110705648	110705924	+	0	NA	Intergenic	B2_Mm1a|SINE|B2	-9391	NM_010480	15519	Mm.1843	NM_010480	ENSMUSG00000021270	Hsp90aa1	86kDa|89kDa|AL024080|AL024147|Hsp86-1|Hsp89|Hsp90|Hspca|hsp4	heat shock protein 90, alpha (cytosolic), class A member 1	protein-coding
Merged-chr9-107737907-2	chr9	107736819	107739026	-	0	NA	Intergenic	Intergenic	-27447	NM_011349	20350	Mm.12903	NM_011349	ENSMUSG00000034684	Sema3f	Sema4|Semak	sema domain, immunoglobulin domain (Ig), short basic domain, secreted, (semaphorin) 3F	protein-coding
Merged-chr4-132923600-2	chr4	132922881	132924330	+	0	NA	Intergenic	B2_Mm2|SINE|B2	-1054	NM_001163792	230789	Mm.11473	NM_145553	ENSMUSG00000028878	Fam76a	-	family with sequence similarity 76, member A	protein-coding
Merged-chr5-99980122-1	chr5	99979214	99981031	+	0	NA	Intergenic	Intergenic	-1184	NM_001077267	11991	Mm.150231	NM_007516	ENSMUSG00000000568	Hnrnpd	Auf1|Hnrpd	heterogeneous nuclear ribonucleoprotein D	protein-coding
Merged-chr13-34873826-3	chr13	34872718	34875395	-	0	NA	Intergenic	Intergenic	-1438	NM_013830	19134	Mm.10027	NM_013830	ENSMUSG00000021413	Prpf4b	2610037H07|Prp4|Prp4k|Prpk|cbp143	pre-mRNA processing factor 4B	protein-coding
Merged-chr5-123726401-2	chr5	123725940	123726805	-	0	NA	Intergenic	Intergenic	-5328	NM_027494	70650	Mm.279427	NM_027494	ENSMUSG00000029427	Zcchc8	5730565F05Rik	zinc finger, CCHC domain containing 8	protein-coding
Merged-chr7-131573660-1	chr7	131570783	131576539	+	0	NA	Intergenic	Intergenic	13167	NM_001317350	12237	Mm.927	NM_009774	ENSMUSG00000066979	Bub3	AU019800|AU021329|AU043350|AW146323|C78067	BUB3 mitotic checkpoint protein	protein-coding
Merged-chr11-120190978-4	chr11	120190197	120191794	+	0	NA	Intergenic	Intergenic	-1139	NR_030682	100042332	Mm.269766	NR_030682		2810410L24Rik	-	RIKEN cDNA 2810410L24 gene	ncRNA
Merged-chr2-94177479-4	chr2	94174826	94178920	-	0	NA	Intergenic	RSINE1|SINE|B4	-18964	NM_019657	56348	Mm.22505	NM_019657	ENSMUSG00000027195	Hsd17b12	2610510O05Rik|AI172963|KIK-I|Kik1	hydroxysteroid (17-beta) dehydrogenase 12	protein-coding
Merged-chr3-84813243-4	chr3	84811654	84814378	-	0	NA	Intergenic	Intergenic	-2561	NM_001177773	50754	Mm.196475	NM_080428	ENSMUSG00000028086	Fbxw7	1110001A17Rik|AGO|Cdc4|Fbw7|Fbwd6|Fbx30|Fbxo30|Fbxw6|SEL-10	F-box and WD-40 domain protein 7	protein-coding
Merged-chr10-43220430-2	chr10	43219418	43221363	-	0	NA	Intergenic	Intergenic	-1096	NM_001168289	71365	Mm.490430	NM_027772	ENSMUSG00000038240	Pdss2	5430420P03Rik|Gm60|Plmp|kd|mDLP1	prenyl (solanesyl) diphosphate synthase, subunit 2	protein-coding
Merged-chr2-95260789-3	chr2	95260494	95261096	+	0	NA	Intergenic	L1Md_A|LINE|L1	-822609	NM_007466	11800	Mm.181824	NM_007466	ENSMUSG00000027193	Api5	AAC-11|AI196452|API-5	apoptosis inhibitor 5	protein-coding
Merged-chr15-90223249-3	chr15	90222196	90224170	-	0	NA	Intergenic	Intergenic	-1128	NM_001033441	380959	Mm.17853	NM_001033441	ENSMUSG00000075470	Alg10b	AA469671|AU045404|AW123895|C85569|Deaf1|Gm917|nse5	asparagine-linked glycosylation 10B (alpha-1,2-glucosyltransferase)	protein-coding
Merged-chr1-80341897-1	chr1	80341096	80342700	+	0	NA	Intergenic	B1_Mus1|SINE|Alu	-1208	NM_001313728	26554	Mm.12665	NM_016716	ENSMUSG00000004364	Cul3	KIAA0617	cullin 3	protein-coding
Merged-chr19-45059492-4	chr19	45058684	45060428	+	0	NA	Intergenic	RLTR49|LTR|ERVK	11980	NR_155547	94280	Mm.36169	NM_053197	ENSMUSG00000025212	Sfxn3	-	sideroflexin 3	protein-coding
Merged-chr11-53754048-3	chr11	53753899	53754202	+	0	NA	Intergenic	URR1A|DNA|hAT-Charlie	9604	NR_106131	102465772		NR_106131	ENSMUSG00000099153	Mir7671	Gm27802|mmu-mir-7671	microRNA 7671	ncRNA
Merged-chr2-60208545-4	chr2	60206712	60209843	-	0	NA	Intergenic	Intergenic	-1659	NM_020575	57438	Mm.260635	NM_020575	ENSMUSG00000026977	2025-03-07	Axo|Axot|Gtrgeo17	membrane-associated ring finger (C3HC4) 7	protein-coding
Merged-chrX-159523385-2	chrX	159523150	159523644	+	0	NA	Intergenic	Intergenic	-9271	NM_001358940	382252	Mm.296254	NM_001033472	ENSMUSG00000044150	Bclaf3	2310067E24Rik|A830080D01Rik|Gm1146	Bclaf1 and Thrap3 family member 3	protein-coding
Merged-chr2-119478897-4	chr2	119478046	119480801	+	0	NA	Intergenic	Intergenic	-1736	NM_026574	68142	Mm.330496	NM_026574	ENSMUSG00000034154	Ino80	2310079N15Rik|4632409L19Rik|Inoc1	INO80 complex subunit	protein-coding
Merged-chr15-100225732-4	chr15	100223471	100227762	-	0	NA	Intergenic	MERV1_I-int|LTR|ERV1	-2243	NM_007497	11908	Mm.676	NM_007497	ENSMUSG00000023027	Atf1	-	activating transcription factor 1	protein-coding
Merged-chr10-7791172-3	chr10	7788960	7792837	-	0	NA	Intergenic	B3|SINE|B2	-1996	NM_026141	67418	Mm.38927	NM_026141	ENSMUSG00000015757	Ppil4	3732410E19Rik|3830425H19Rik|AI788954|AW146233|PPIase	peptidylprolyl isomerase (cyclophilin)-like 4	protein-coding
Merged-chr13-21855173-4	chr13	21854864	21855425	-	0	NA	Intergenic	Intergenic	21401	NM_001313878	665622	Mm.471247	NM_001110555	ENSMUSG00000069303	Hist1h2br	Gm11277	histone cluster 1 H2br	protein-coding
Merged-chr7-98790051-3	chr7	98789890	98790258	+	0	NA	Intergenic	Intergenic	-45038	NM_001285794	22411	Mm.22182	NM_009519	ENSMUSG00000015957	Wnt11	-	wingless-type MMTV integration site family, member 11	protein-coding
Merged-chr11-94153491-1	chr11	94153165	94153818	-	0	NA	Intergenic	ID_B1|SINE|B4	-57963	NM_009427	22057	Mm.259673	NM_009427	ENSMUSG00000037573	Tob1	Tob|Trob	transducer of ErbB-2.1	protein-coding
Merged-chr13-74389714-2	chr13	74389257	74390143	-	0	NA	Intergenic	Intergenic	-13134	NM_001081680	238722	Mm.461254	NM_001081680	ENSMUSG00000069184	Zfp72	Zfp74	zinc finger protein 72	protein-coding
Merged-chr11-62555011-1	chr11	62553249	62556775	+	0	NA	Intergenic	Intergenic	3281	NM_001313984	22187	Mm.371592	NM_011664	ENSMUSG00000019505	Ubb	AL033289|Rps27a|Uba52|Ubb2|Ubc	ubiquitin B	protein-coding
Merged-chr5-115205061-1	chr5	115204264	115205859	+	0	NA	Intergenic	Intergenic	-10680	NM_001310712	29867	Mm.38551	NM_013879	ENSMUSG00000029544	Cabp1	caldendrin	calcium binding protein 1	protein-coding
Merged-chr17-65782180-2	chr17	65781372	65782957	-	0	NA	Intergenic	RMER4B|LTR|ERVK	-1191	NR_152099	70351	Mm.48686	NM_146081	ENSMUSG00000061950	Ppp4r1	3110001J10Rik|Pp4r1	protein phosphatase 4, regulatory subunit 1	protein-coding
Merged-chr1-180815160-4	chr1	180813786	180817423	+	0	NA	Intergenic	Intergenic	-1999	NM_008210	15078	Mm.138832	NM_008210	ENSMUSG00000060743	H3f3a	EyeLinc14|H3.3A	H3 histone, family 3A	protein-coding
Merged-chr11-11810378-4	chr11	11809050	11811920	+	0	NA	Intergenic	Intergenic	-1523	NM_001163360	60530	Mm.236114	NM_021891	ENSMUSG00000035455	Fignl1	-	fidgetin-like 1	protein-coding
Merged-chr7-63879269-4	chr7	63879125	63879423	+	0	NA	Intergenic	B2_Mm2|SINE|B2	-37583	NM_001256311	381994	Mm.425466	NM_001256311	ENSMUSG00000095061	E030018B13Rik	Gm1697	RIKEN cDNA E030018B13 gene	protein-coding
Merged-chr3-96422950-2	chr3	96422734	96423313	+	0	NA	Intergenic	Intergenic	-8190	NR_001579	21748		NR_001579	ENSMUSG00000064796	Terc	mTER|mTR	telomerase RNA component	ncRNA
Merged-chr13-38640184-1	chr13	38638950	38641420	-	0	NA	Intergenic	ORR1E|LTR|ERVL-MaLR	-5093	NM_139063	17828	Mm.261554	NM_139063	ENSMUSG00000038982	Bloc1s5	1810074A19Rik|Muted|mu	biogenesis of lysosomal organelles complex-1, subunit 5, muted	protein-coding
Merged-chr11-58351004-1	chr11	58350779	58351231	-	0	NA	Intergenic	(TC)n|Simple_repeat|Simple_repeat	20215	NM_001308168	79566	Mm.290534	NM_024480	ENSMUSG00000013646	Sh3bp5l	2310074E09Rik|BC003251|mKIAA1720	SH3 binding domain protein 5 like	protein-coding
Merged-chr11-115642070-3	chr11	115640874	115643258	-	0	NA	Intergenic	Intergenic	-13771	NM_026071	67283	Mm.383426	NM_026071	ENSMUSG00000020744	Slc25a19	2900089E13Rik|DNC|MUP1|TPC	solute carrier family 25 (mitochondrial thiamine pyrophosphate carrier), member 19	protein-coding
Merged-chr13-23507066-4	chr13	23506453	23507755	+	0	NA	Intergenic	B1_Mus1|SINE|Alu	-18247	NM_001289614	238555	Mm.129668	NM_175938	ENSMUSG00000053216	Btn2a2	Btn2|D030063K05	butyrophilin, subfamily 2, member A2	protein-coding
Merged-chr2-117119774-2	chr2	117118594	117120737	-	0	NA	Intergenic	Intergenic	-1406	NM_033524	114715	Mm.245890	NM_033524	ENSMUSG00000027351	Spred1	5730461F13Rik|AL024345|AW047647	sprouty protein with EVH-1 domain 1, related sequence	protein-coding
Merged-chrX-116287177-5	chrX	116286974	116287381	-	0	NA	Intergenic	LSU-rRNA_Hsa|rRNA|rRNA	-161767	NM_001033471	382239	Mm.336224	NM_001033471	ENSMUSG00000072995	Cpxcr1	Gm1143	CPX chromosome region, candidate 1	protein-coding
Merged-chr7-4791494-4	chr7	4789885	4792838	-	0	NA	Intergenic	B2_Mm2|SINE|B2	-1604	NM_009081	19943	Mm.379002	NM_009081	ENSMUSG00000030432	Rpl28	D7Wsu21e	ribosomal protein L28	protein-coding
Merged-chr9-97068995-2	chr9	97067302	97069642	-	0	NA	Intergenic	MLT1J|LTR|ERVL-MaLR	42569	NM_138756	192287	Mm.228067	NM_138756	ENSMUSG00000032449	Slc25a36	C330005L02Rik	solute carrier family 25, member 36	protein-coding
Merged-chr11-120297124-1	chr11	120296431	120297819	-	0	NA	Intergenic	Intergenic	50288	NR_105900	102465564		NR_105900	ENSMUSG00000098955	Mir6935	Gm27344|mmu-mir-6935	microRNA 6935	ncRNA
Merged-chr19-11964675-1	chr19	11964080	11965272	-	0	NA	Intergenic	Intergenic	-1168	NM_001033174	76303	Mm.291279	NM_001033174	ENSMUSG00000024687	Osbp	1110018F06Rik|AW559088|mKIAA4220	oxysterol binding protein	protein-coding
Merged-chr18-77571731-4	chr18	77571484	77572028	+	0	NA	Intergenic	B4A|SINE|B4	-6620	NM_001164504	225743	Mm.23293	NM_001164504	ENSMUSG00000025427	Rnf165	2900024M11Rik|AI427432|Akd2|Ark2c|G630064H08Rik|Gm96	ring finger protein 165	protein-coding
Merged-chr18-80470950-4	chr18	80470087	80471943	+	0	NA	Intergenic	MTC|LTR|ERVL-MaLR	-1323	NM_026295	67655	Mm.312893	NM_026295	ENSMUSG00000033323	Ctdp1	4930563P03Rik|AW553592	CTD (carboxy-terminal domain, RNA polymerase II, polypeptide A) phosphatase, subunit 1	protein-coding
Merged-chr11-80413104-1	chr11	80411402	80414808	+	0	NA	Intergenic	B1F|SINE|Alu	-15510	NM_178616	69077	Mm.260539	NM_178616	ENSMUSG00000017428	Psmd11	1700089D09Rik|1810019E17Rik|2610024G20Rik|2810055C24Rik|C78232|P44.5|S9	proteasome (prosome, macropain) 26S subunit, non-ATPase, 11	protein-coding
Merged-chr1-113904063-5	chr1	113903852	113904278	-	0	NA	Intergenic	L1Md_F3|LINE|L1	-1487147	NR_157044	102635484		NR_157044		Gm32810	Gm18406	predicted gene, 32810	ncRNA
Merged-chr13-23412385-5	chr13	23411149	23413327	-	0	NA	Intergenic	Intergenic	11628	NM_013924	30946	Mm.292094	NM_013924	ENSMUSG00000036376	Abt1	-	activator of basal transcription 1	protein-coding
Merged-chr11-69111023-2	chr11	69110430	69111624	+	0	NA	Intergenic	Intergenic	-9426	NM_033041	84653	Mm.98505	NM_033041	ENSMUSG00000023781	Hes7	bHLHb37	hes family bHLH transcription factor 7	protein-coding
Merged-chr17-31557523-4	chr17	31554462	31559567	-	0	NA	Intergenic	Intergenic	-7759	NR_027493	18771	Mm.259295	NM_016670	ENSMUSG00000006705	Pknox1	D17Wsu76e|PREP1	Pbx/knotted 1 homeobox	protein-coding
Merged-chr19-40830248-1	chr19	40829298	40831200	-	0	NA	Intergenic	Intergenic	-1030	NM_172839	240665	Mm.309	NM_172839	ENSMUSG00000025010	Ccnj	D430039C20Rik	cyclin J	protein-coding
Merged-chr3-19312437-4	chr3	19311465	19313567	+	0	NA	Intergenic	Intergenic	-1194	NM_001122759	18583	Mm.355614	NM_008802	ENSMUSG00000069094	Pde7a	AU015378|AW047537	phosphodiesterase 7A	protein-coding
Merged-chr5-21057054-1	chr5	21056233	21057877	+	0	NA	Intergenic	Intergenic	-1144	NM_011203	19248	Mm.319117	NM_011203	ENSMUSG00000028771	Ptpn12	P19-PTP|PTP-P19|PTP-PEST|PTPG1	protein tyrosine phosphatase, non-receptor type 12	protein-coding
Merged-chr6-113325960-2	chr6	113325228	113326680	-	0	NA	Intergenic	(TTTC)n|Simple_repeat|Simple_repeat	-1022	NM_010957	18294	Mm.43612	NM_010957	ENSMUSG00000030271	Ogg1	Mmh	8-oxoguanine DNA-glycosylase 1	protein-coding
Merged-chr9-109903251-1	chr9	109902475	109904029	+	0	NA	Intergenic	ID_B1|SINE|B4	13609	NR_106057	102465660		NR_106057	ENSMUSG00000098490	Mir7089	Gm27418|mmu-mir-7089	microRNA 7089	ncRNA
Merged-chr18-31788029-1	chr18	31787093	31788966	-	0	NA	Intergenic	Intergenic	-1096	NM_001357480	69241	Mm.279898	NM_027002	ENSMUSG00000024258	Polr2d	2310002G05Rik|2610028L19Rik|HSRBP4|RBP4	polymerase (RNA) II (DNA directed) polypeptide D	protein-coding
Merged-chr7-6332293-4	chr7	6331341	6333465	+	0	NA	Intergenic	Lx5|LINE|L1	-1969	NM_001033249	213011	Mm.333558	NM_001033249	ENSMUSG00000030443	Zfp583	BC056221|Znf583	zinc finger protein 583	protein-coding
Merged-chr16-90044330-1	chr16	90043256	90045406	-	0	NA	Intergenic	Intergenic	-69632	NM_001145886	21844	Mm.310902	NM_009384	ENSMUSG00000002489	Tiam1	AI847750|D16Ium10|D16Ium10e	T cell lymphoma invasion and metastasis 1	protein-coding
Merged-chr8-43288955-2	chr8	43283874	43293039	-	0	NA	Intergenic	Intergenic	18553	NM_009556	22702	Mm.285848	NM_009556	ENSMUSG00000051176	Zfp42	Rex-1|Rex1|Zfp-42	zinc finger protein 42	protein-coding
Merged-chr2-150706792-5	chr2	150706715	150706873	+	0	NA	Intergenic	LTRIS2|LTR|ERV1	-17657	NM_054068	114889	Mm.207061	NM_054068	ENSMUSG00000033080	Vsx1	CHX10-like	visual system homeobox 1	protein-coding
Merged-chr9-65201905-4	chr9	65201435	65202703	+	0	NA	Intergenic	Intergenic	-12621	NM_177460	214424	Mm.31129	NM_177460	ENSMUSG00000032392	Parp16	ARTD15|BC055447|C79952|PARP-16	poly (ADP-ribose) polymerase family, member 16	protein-coding
Merged-chrX-156504346-1	chrX	156504228	156504465	-	0	NA	Intergenic	L1Md_T|LINE|L1	-35137	NR_033598	74941	Mm.484588	NR_033598		4930503H13Rik	-	gem (nuclear organelle) associated protein 8 pseudogene	pseudo
Merged-chr9-7838104-3	chr9	7837142	7839129	+	0	NA	Intergenic	PB1D10|SINE|Alu	-1078	NM_007465	11797	Mm.335659	NM_007465	ENSMUSG00000057367	Birc2	AW146227|Api1|Api2|Birc3|C-IAP1|C330006D17Rik|HIAP1|HIAP2|IAP1|IAP2|MIAP1|MIAP2|MIHB|MIHC|RNF48|cIAP1|cIAP2|mcIAP1	baculoviral IAP repeat-containing 2	protein-coding
Merged-chr17-88161425-4	chr17	88160399	88162717	+	0	NA	Intergenic	MERV1_I-int|LTR|ERV1	36046	NM_001190356	225058	Mm.312053	NM_001190356		Gm4832	EG225058	predicted gene 4832	protein-coding
Merged-chr17-31563505-2	chr17	31562640	31564392	-	0	NA	Intergenic	ID_B1|SINE|B4	-1257	NR_027493	18771	Mm.259295	NM_016670	ENSMUSG00000006705	Pknox1	D17Wsu76e|PREP1	Pbx/knotted 1 homeobox	protein-coding
Merged-chr15-38520534-2	chr15	38519526	38521685	+	0	NA	Intergenic	B1_Mur2|SINE|Alu	-1339	NM_001301688	54375	Mm.250214	NM_018745	ENSMUSG00000037458	Azin1	1700085L02Rik|AZI|Oazi|Oazin	antizyme inhibitor 1	protein-coding
Merged-chr1-86443495-4	chr1	86442464	86444672	+	0	NA	Intergenic	Intergenic	17239	NM_027966	71863	Mm.179627	NM_027966	ENSMUSG00000036574	Tex44	1700019O17Rik	testis expressed 44	protein-coding
Merged-chr1-171037891-5	chr1	171037519	171038124	-	0	NA	Intergenic	Intergenic	18895	NM_144559	246256	Mm.251254	NM_144559	ENSMUSG00000059089	Fcgr4	4833442P21Rik|CD16-2|FcgRIV|FcgammaRIV|Fcgr3a|Fcrl3	Fc receptor, IgG, low affinity IV	protein-coding
Merged-chr1-170999879-1	chr1	170999749	171000010	-	0	NA	Intergenic	AT_rich|Low_complexity|Low_complexity	-19047	NM_144559	246256	Mm.251254	NM_144559	ENSMUSG00000059089	Fcgr4	4833442P21Rik|CD16-2|FcgRIV|FcgammaRIV|Fcgr3a|Fcrl3	Fc receptor, IgG, low affinity IV	protein-coding
Merged-chr4-132514379-3	chr4	132512817	132515536	-	0	NA	Intergenic	Intergenic	-3720	NM_144907	230784	Mm.23608	NM_144907	ENSMUSG00000028893	Sesn2	HI95|SEST2|Ses2	sestrin 2	protein-coding
Merged-chr1-151464003-1	chr1	151463658	151464350	-	0	NA	Intergenic	Intergenic	21611	NR_106150	102466847		NR_106150	ENSMUSG00000106406	Mir7682	mmu-mir-7682	microRNA 7682	ncRNA
Merged-chr4-127039102-2	chr4	127036163	127041038	+	0	NA	Intergenic	Intergenic	17299	NR_045010	71514	Mm.257276	NM_023603	ENSMUSG00000028820	Sfpq	1110004P21Rik|2810416M14Rik|5730453G22Rik|9030402K04Rik|AU021830|D4Ertd314e|Gm12940|PSF|REP1	splicing factor proline/glutamine rich (polypyrimidine tract binding protein associated)	protein-coding
Merged-chr3-135469834-1	chr3	135468757	135470912	+	0	NA	Intergenic	RCHARR1|DNA|hAT-Charlie	-15777	NM_027288	110173	Mm.280536	NM_027288	ENSMUSG00000028164	Manba	2410030O07Rik|B930014J03Rik|Bmn	mannosidase, beta A, lysosomal	protein-coding
Merged-chr14-26995044-3	chr14	26994756	26995458	+	0	NA	Intergenic	B2_Mm1a|SINE|B2	-5255	NM_010420	15209	Mm.4802	NM_010420	ENSMUSG00000040726	Hesx1	HES-1|Rpx	homeobox gene expressed in ES cells	protein-coding
Merged-chr4-141292727-1	chr4	141292071	141293385	+	0	NA	Intergenic	Intergenic	-8493	NM_010139	13836	Mm.2581	NM_010139	ENSMUSG00000006445	Epha2	AW545284|Eck|Myk2|Sek-2|Sek2	Eph receptor A2	protein-coding
Merged-chr5-142819857-1	chr5	142818053	142821662	+	0	NA	Intergenic	Intergenic	-2195	NM_001122730	231861	Mm.354649	NM_178242	ENSMUSG00000039477	Tnrc18	BC025631|EG381742|Zfp469	trinucleotide repeat containing 18	protein-coding
Merged-chr8-89045425-3	chr8	89043871	89047171	+	0	NA	Intergenic	CpG	-1359	NM_021390	58198	Mm.214361	NM_021390	ENSMUSG00000031665	Sall1	Msal-3	spalt like transcription factor 1	protein-coding
Merged-chr18-66457530-1	chr18	66456829	66458232	-	0	NA	Intergenic	Intergenic	-1074	NM_021451	58801	Mm.271878	NM_021451	ENSMUSG00000024521	Pmaip1	Noxa	phorbol-12-myristate-13-acetate-induced protein 1	protein-coding
Merged-chr7-12974827-1	chr7	12973209	12976447	+	0	NA	Intergenic	Intergenic	-3020	NM_001168562	269870	Mm.62083	NM_175558	ENSMUSG00000033961	Zfp446	A630035I11Rik|A930031C22|AA120513|AV306632	zinc finger protein 446	protein-coding
Merged-chr1-86489210-4	chr1	86487728	86491064	+	0	NA	Intergenic	B2_Mm2|SINE|B2	-37161	NM_001360830	19231	Mm.19187	NM_008972	ENSMUSG00000026238	Ptma	Thym	prothymosin alpha	protein-coding
Merged-chr1-144224741-5	chr1	144224648	144224835	-	0	NA	Intergenic	ERVB4_1B-LTR_MM|LTR|ERVK	24363	NM_015811	50778	Mm.103701	NM_015811	ENSMUSG00000026358	Rgs1	BL34	regulator of G-protein signaling 1	protein-coding
Merged-chr10-62888723-2	chr10	62888468	62888949	-	0	NA	Intergenic	Intergenic	-1384	NM_001253857	52463	Mm.17774	NM_027384	ENSMUSG00000047146	Tet1	2510010B09Rik|AA517754|BB001228|Cxxc6|D10Ertd17e|LCX|mKIAA1676	tet methylcytosine dioxygenase 1	protein-coding
Merged-chr11-119393948-1	chr11	119392896	119395001	+	0	NA	intron (NM_001040005, intron 2 of 67)	intron (NM_001040005, intron 2 of 67)	3476	NR_035453	100316690		NR_035453	ENSMUSG00000088015	Mir1932	mir-1932|mmu-mir-1932	microRNA 1932	ncRNA
Merged-chr11-117848081-2	chr11	117847025	117849138	-	0	NA	Intergenic	RMER4A|LTR|ERVK	-1156	NM_001012273	11799	Mm.8552	NM_009689	ENSMUSG00000017716	Birc5	AAC-11|Api4|TIAP|survivin40	baculoviral IAP repeat-containing 5	protein-coding
Merged-chr5-33819114-1	chr5	33817950	33820280	-	0	NA	Intergenic	Intergenic	-23997	NM_001081102	107823	Mm.19892	NM_175231	ENSMUSG00000057406	Nsd2	5830445G22Rik|9430010A17Rik|AW555663|C130020C13Rik|D030027O06Rik|D930023B08Rik|MMSET|Whsc1|Whsc1l|mKIAA1090	nuclear receptor binding SET domain protein 2	protein-coding
Merged-chr6-125007680-4	chr6	125005640	125008924	-	0	NA	Intergenic	RMER6BA|LTR|ERVK	-1956	NM_001252083	269800	Mm.108677	NM_175557	ENSMUSG00000038346	Zfp384	BB163993|C130073D16Rik|Ciz|NP|Nmp4	zinc finger protein 384	protein-coding
Merged-chr4-94604426-2	chr4	94603491	94605680	+	0	NA	Intergenic	Intergenic	-1338	NM_172695	18786	Mm.490101	NM_172695	ENSMUSG00000028577	Plaa	2410007N06|AI536418|AU018445|AW208417|D4Ertd618e|PLA2P|PLAP|Ufd3	phospholipase A2, activating protein	protein-coding
Merged-chr7-111084059-1	chr7	111083220	111084899	+	0	NA	Intergenic	Intergenic	-1029	NM_013507	13690	Mm.185453	NM_013507	ENSMUSG00000005610	Eif4g2	DAP-5|E130105L11Rik|Nat1|Natm1|p97	eukaryotic translation initiation factor 4, gamma 2	protein-coding
Merged-chr1-59448122-2	chr1	59447679	59448591	+	0	NA	Intergenic	Intergenic	-34012	NM_008057	14369	Mm.297906	NM_008057	ENSMUSG00000041075	Fzd7	Fz7	frizzled class receptor 7	protein-coding
Merged-chr11-54871617-2	chr11	54869657	54873716	+	0	NA	Intergenic	MLT1A0|LTR|ERVL-MaLR	5303	NM_008248	15254	Mm.425	NM_008248	ENSMUSG00000020267	Hint1	AA673479|Hint|Ipk1|PKCI-1|PRKCNH1	histidine triad nucleotide binding protein 1	protein-coding
Merged-chr1-82904248-1	chr1	82902895	82905602	+	0	NA	Intergenic	Intergenic	64788	NM_001347077	15463	Mm.392569	NM_010472	ENSMUSG00000026159	Agfg1	AU045498|C130049H11Rik|C85612|D730048C23Rik|Hrb|RAB|Rip	ArfGAP with FG repeats 1	protein-coding
Merged-chr6-122811856-4	chr6	122811144	122812647	+	0	NA	Intergenic	Intergenic	-8289	NM_021899	60611	Mm.87142	NM_021899	ENSMUSG00000003154	Foxj2	Fhx	forkhead box J2	protein-coding
Merged-chr17-26291447-1	chr17	26290608	26292287	+	0	NA	Intergenic	RLTR10D|LTR|ERVK	38537	NR_037905	66978	Mm.440216	NM_025881	ENSMUSG00000024188	Luc7l	1810045C04Rik|2410018D03Rik	Luc7-like	protein-coding
Merged-chr2-30493172-1	chr2	30492003	30494342	+	0	NA	Intergenic	Intergenic	-18973	NM_030244	72500	Mm.295464	NM_030244	ENSMUSG00000089762	Ier5l	2610524G09Rik	immediate early response 5-like	protein-coding
Merged-chr13-21172757-6	chr13	21172418	21172968	-	0	NA	Intergenic	Intergenic	-7238	NM_009054	19720	Mm.314056	NM_009054	ENSMUSG00000021326	Trim27	AW538890|Gm19403|Rfp	tripartite motif-containing 27	protein-coding
Merged-chr6-125457322-3	chr6	125455464	125458842	-	0	NA	Intergenic	(TTTC)n|Simple_repeat|Simple_repeat	37607	NM_007657	12527	Mm.210676	NM_007657	ENSMUSG00000030342	Cd9	Tspan29	CD9 antigen	protein-coding
Merged-chr15-7128365-1	chr15	7127807	7128924	-	0	NA	Intergenic	Intergenic	-1207	NM_001358593	16880	Mm.149720	NM_013584	ENSMUSG00000054263	Lifr	A230075M04Rik|AW061234|LIF	LIF receptor alpha	protein-coding
Merged-chr6-35148076-2	chr6	35147929	35148222	+	0	NA	Intergenic	B2_Mm2|SINE|B2	-14338	NM_001164411	53621	Mm.214525	NM_016877	ENSMUSG00000038784	Cnot4	Not4|Not4h|Not4hp	CCR4-NOT transcription complex, subunit 4	protein-coding
Merged-chr4-98744263-1	chr4	98742907	98745620	+	0	NA	Intergenic	Intergenic	17509	NM_001081202	381591	Mm.34340	NM_001081202	ENSMUSG00000087166	L1td1	AA546746|AB211064|D76865|ECAT11	LINE-1 type transposase domain containing 1	protein-coding
Merged-chr17-17006571-4	chr17	17005088	17010161	+	0	NA	Intergenic	RMER10A|LTR|ERVL	-56479	NM_001163919	449000	Mm.483718	NM_001005358	ENSMUSG00000096696	Zfp960	-	zinc finger protein 960	protein-coding
Merged-chr6-66542896-1	chr6	66541036	66544758	+	0	NA	Intergenic	Intergenic	7676	NM_001355624	56150	Mm.489653	NM_019499	ENSMUSG00000029910	Mad2l1	AA673185|MAD2	MAD2 mitotic arrest deficient-like 1	protein-coding
Merged-chr5-139822436-1	chr5	139820958	139823915	-	0	NA	Intergenic	Intergenic	4458	NM_001356963	66506	Mm.29070	NM_025604	ENSMUSG00000029551	Psmg3	1810042K04Rik|4930403H09Rik|AI303239	proteasome (prosome, macropain) assembly chaperone 3	protein-coding
Merged-chr9-115037334-1	chr9	115036409	115038260	+	0	NA	intron (NM_148958, intron 1 of 11)	MTD|LTR|ERVL-MaLR	58849	NM_148958	74486	Mm.458474	NM_148958	ENSMUSG00000040875	Osbpl10	4933433D06Rik|C820004B04Rik|OPR-10|ORP-10	oxysterol binding protein-like 10	protein-coding
Merged-chr18-46324978-1	chr18	46324751	46325206	-	0	NA	Intergenic	Intergenic	-13050	NM_001160399	240261	Mm.329416	NM_001160399	ENSMUSG00000071855	Ccdc112	8430438M01Rik|AW108467	coiled-coil domain containing 112	protein-coding
Merged-chr19-6174346-1	chr19	6174217	6174477	-	0	NA	Intergenic	B2_Mm2|SINE|B2	9908	NM_001356604	74481	Mm.159219	NM_028967	ENSMUSG00000039699	Batf2	B-ATF-2	basic leucine zipper transcription factor, ATF-like 2	protein-coding
Merged-chr4-99677898-1	chr4	99677699	99678099	+	0	NA	Intergenic	MERVL_2A-int|LTR|ERVL	21600	NM_010425	15221	Mm.4758	NM_010425	ENSMUSG00000067261	Foxd3	CWH3|Genesis|Hfh2	forkhead box D3	protein-coding
Merged-chr10-91182370-4	chr10	91181822	91183034	+	0	NA	Intergenic	Intergenic	-10809	NM_011605	21917	Mm.159684	NM_011605	ENSMUSG00000019961	Tmpo	5630400D24Rik|AI195756|AI606875|AW214352|AW547477|LAP2|TP	thymopoietin	protein-coding
Merged-chr17-31805178-1	chr17	31804456	31805902	-	0	NA	Intergenic	Intergenic	50625	NM_010831	17691	Mm.290941	NM_010831	ENSMUSG00000024042	Sik1	Hrt-20|Msk|Sik|Sik-1|Snf1lk	salt inducible kinase 1	protein-coding
Merged-chr9-78513420-2	chr9	78513022	78513746	+	0	NA	Intergenic	Intergenic	-31660	NM_010106	13627	Mm.138471	NM_010106	ENSMUSG00000037742	Eef1a1	-	eukaryotic translation elongation factor 1 alpha 1	protein-coding
Merged-chr7-3203235-1	chr7	3202547	3203925	-	0	NA	Intergenic	Intergenic	-15390	NR_029640	100049710		NR_029640	ENSMUSG00000077815	Mir290a	Mir290|Mirn290|mir-290a|mmu-miR-290|mmu-mir-290a	microRNA 290a	ncRNA
Merged-chr8-71950005-1	chr8	71949080	71950931	-	0	NA	Intergenic	RLTR14|LTR|ERV1	-1061	NM_001164581	234413	Mm.334607	NM_001164581	ENSMUSG00000052446	Zfp961	A230105L22Rik|BC065788|mszf37|mszf55-2	zinc finger protein 961	protein-coding
Merged-chr1-157445058-1	chr1	157444571	157445546	-	0	NA	Intergenic	Intergenic	-13510	NM_001356419	226527	Mm.215960	NM_001033284	ENSMUSG00000033488	Cryzl2	-	crystallin zeta like 2	protein-coding
Merged-chr14-105103244-1	chr14	105101321	105105169	-	0	NA	Intergenic	Intergenic	74069	NM_134077	74213	Mm.124957	NM_134077	ENSMUSG00000022119	Rbm26	1700009P03Rik|AI447318|C230097K14Rik|C86225|MLZ-393|Pro1777|Se70-2	RNA binding motif protein 26	protein-coding
Merged-chr1-9701323-1	chr1	9700766	9701881	+	0	NA	Intergenic	Intergenic	-1114	NM_008651	17864	Mm.479	NM_008651	ENSMUSG00000025912	Mybl1	A-myb|G1-419-6|repro9	myeloblastosis oncogene-like 1	protein-coding
Merged-chr7-89982105-1	chr7	89981313	89982899	+	0	NA	Intergenic	B3|SINE|B2	-1130	NM_021876	13626	Mm.380914	NM_021876	ENSMUSG00000030619	Eed	l(7)5Rn|l7Rn5|lusk	embryonic ectoderm development	protein-coding
Merged-chr13-54583096-1	chr13	54581994	54584199	+	0	NA	Intergenic	Intergenic	4957	NR_162773	114483555		NR_162773		Mir1271	mmu-mir-1271	microRNA mir-1271	ncRNA
Merged-chr15-84316782-1	chr15	84315536	84318030	+	0	NA	Intergenic	MER20|DNA|hAT-Charlie	-7937	NM_022321	64099	Mm.251356	NM_022321	ENSMUSG00000022439	Parvg	AI413459	parvin, gamma	protein-coding
Merged-chr16-61056338-5	chr16	61056201	61056474	-	0	NA	Intergenic	LSU-rRNA_Hsa|rRNA|rRNA	-450806	NM_007938	13840	Mm.455790	NM_007938	ENSMUSG00000055540	Epha6	Ehk2|Hek12|m-ehk2	Eph receptor A6	protein-coding
Merged-chr11-97417066-2	chr11	97415583	97418969	+	0	NA	Intergenic	Intergenic	-32884	NM_021493	58996	Mm.394118	NM_021493	ENSMUSG00000049807	Arhgap23	A330041B18Rik	Rho GTPase activating protein 23	protein-coding
Merged-chr7-67373878-1	chr7	67372965	67374792	+	0	NA	Intergenic	Intergenic	-1020	NM_001291192	17258	Mm.132788	NM_001033713	ENSMUSG00000030557	Mef2a	A430079H05Rik	myocyte enhancer factor 2A	protein-coding
Merged-chr9-114980899-2	chr9	114979290	114982774	+	0	NA	intron (NM_148958, intron 1 of 11)	L2b|LINE|L2	2547	NM_148958	74486	Mm.458474	NM_148958	ENSMUSG00000040875	Osbpl10	4933433D06Rik|C820004B04Rik|OPR-10|ORP-10	oxysterol binding protein-like 10	protein-coding
Merged-chr18-36558675-3	chr18	36555968	36559959	-	0	NA	Intergenic	Intergenic	-2640	NM_175375	108857	Mm.482287	NM_175375	ENSMUSG00000024483	Ankhd1	1110004O12Rik|4933432B13Rik|9130019P20Rik|A530027J04Rik|A630021B20Rik|AA571404|Mask|mFLJ00246|mKIAA1085	ankyrin repeat and KH domain containing 1	protein-coding
Merged-chr1-87212855-1	chr1	87211685	87214026	-	0	NA	Intergenic	B1_Mus1|SINE|Alu	-1056	NM_001347083	26987	Mm.227183	NM_023314	ENSMUSG00000026254	Eif4e2	2700069E09Rik|AI036339|AV129531|D0H0S6743E|Eif4el3	eukaryotic translation initiation factor 4E member 2	protein-coding
Merged-chr11-40756428-4	chr11	40755409	40757633	+	0	NA	Intergenic	Intergenic	-1235	NM_009831	12450	Mm.2103	NM_009831	ENSMUSG00000020326	Ccng1	AI314029	cyclin G1	protein-coding
Merged-chr1-36987555-1	chr1	36986352	36988759	+	0	NA	Intergenic	Kanga11a|DNA|TcMar-Tc2	-41758	NM_001370828	70853	Mm.148848	NM_027580	ENSMUSG00000050122	Vwa3b	4921511C04Rik|A230074B11Rik|Gm555	von Willebrand factor A domain containing 3B	protein-coding
Merged-chr7-141173963-1	chr7	141172611	141175316	+	0	NA	Intergenic	RSINE1|SINE|B4	-1112	NM_001172100	107702	Mm.197493	NM_145135	ENSMUSG00000038650	Rnh1	AW546468|C80305|RNH	ribonuclease/angiogenin inhibitor 1	protein-coding
Merged-chr15-41991798-4	chr15	41991608	41991952	-	0	NA	Intergenic	B2_Mm1t|SINE|B2	-122060	NM_175456	223513	Mm.148913	NM_175456	ENSMUSG00000042895	Abra	C130068O12Rik|STARS	actin-binding Rho activating protein	protein-coding
Merged-chr4-126144004-1	chr4	126143573	126144437	+	0	NA	Intergenic	ORR1A4|LTR|ERVL-MaLR	-3998	NM_172145	230752	Mm.41569	NM_172145	ENSMUSG00000050212	Eva1b	2610027C15Rik|Fam176b	eva-1 homolog B (C. elegans)	protein-coding
Merged-chr13-21242726-5	chr13	21242546	21242951	+	0	NA	Intergenic	Intergenic	49938	NM_010343	14780	Mm.1332	NM_010343	ENSMUSG00000004344	Gpx5	AV379049|Arep	glutathione peroxidase 5	protein-coding
Merged-chr16-35981554-5	chr16	35981055	35981823	-	0	NA	Intergenic	MTD|LTR|ERVL-MaLR	-1924	NM_008465	16646	Mm.3991	NM_008465	ENSMUSG00000022905	Kpna1	AW494490|IPOA5|NPI1|Rch2|mSRP1	karyopherin (importin) alpha 1	protein-coding
Merged-chr7-30158676-1	chr7	30156881	30160472	-	0	NA	Intergenic	Intergenic	11065	NM_001357557	26465	Mm.446516	NM_011980	ENSMUSG00000037029	Zfp146	OZF|Znf146	zinc finger protein 146	protein-coding
Merged-chr7-141157191-1	chr7	141156375	141158009	+	0	NA	Intergenic	(TTTTC)n|Simple_repeat|Simple_repeat	11494	NM_001172101	107702	Mm.197493	NM_145135	ENSMUSG00000038650	Rnh1	AW546468|C80305|RNH	ribonuclease/angiogenin inhibitor 1	protein-coding
Merged-chr1-179848053-1	chr1	179847979	179848128	+	0	NA	Intergenic	Intergenic	-44038	NM_026375	226747	Mm.128165	NM_026375	ENSMUSG00000026491	Ahctf1	6230412P20Rik|AV011447|Elys	AT hook containing transcription factor 1	protein-coding
Merged-chr10-120521405-1	chr10	120521008	120521804	-	0	NA	Intergenic	URR1B|DNA|hAT-Charlie	-44937	NM_001347170	15364	Mm.157190	NM_010441	ENSMUSG00000056758	Hmga2	9430083A20Rik|HMGI-C|Hmgic|pg|pygmy	high mobility group AT-hook 2	protein-coding
Merged-chr1-72225233-2	chr1	72224504	72225941	-	0	NA	Intergenic	RMER17C2|LTR|ERVK	-12908	NM_001357488	381269	Mm.422636	NM_001005423	ENSMUSG00000039395	Mreg	Gm974|Wdt2|dsu	melanoregulin	protein-coding
Merged-chr1-131890031-1	chr1	131888600	131891464	-	0	NA	Intergenic	B1_Mus1|SINE|Alu	-20426	NM_175294	98415	Mm.246869	NM_175294	ENSMUSG00000026434	Nucks1	2700010L10Rik|8430423A01Rik|AI647518|C78391|Nucks	nuclear casein kinase and cyclin-dependent kinase substrate 1	protein-coding
Merged-chr8-84655163-2	chr8	84654596	84655771	+	0	NA	Intergenic	Intergenic	7669	NM_010499	15936	Mm.399	NM_010499	ENSMUSG00000053560	Ier2	AI317238|Ch1|Pip92	immediate early response 2	protein-coding
Merged-chr4-145543959-1	chr4	145543299	145544620	+	0	NA	Intergenic	ID_B1|SINE|B4	33200	NM_001324553	101056073	Mm.276881	NM_001324553	ENSMUSG00000078503	Zfp990	Gm13225	zinc finger protein 990	protein-coding
Merged-chr7-24883461-2	chr7	24882774	24884032	-	0	NA	Intergenic	RSINE1|SINE|B4	-1189	NM_001360119	20085	Mm.300281	NM_023133	ENSMUSG00000040952	Rps19	Dsk3	ribosomal protein S19	protein-coding
Merged-chr18-75344819-3	chr18	75343063	75347190	+	0	NA	Intergenic	Intergenic	21962	NR_155535	102636262	Mm.421168	NR_155535		Gm20544	-	predicted gene 20544	ncRNA
Merged-chr15-78897384-1	chr15	78896009	78898761	-	0	NA	Intergenic	RSINE1|SINE|B4	-2383	NM_009164	20401	Mm.4462	NM_009164	ENSMUSG00000022436	Sh3bp1	3BP-1	SH3-domain binding protein 1	protein-coding
Merged-chr14-120476839-4	chr14	120475270	120478212	-	0	NA	Intergenic	Intergenic	-1720	NM_029519	76108	Mm.261448	NM_029519	ENSMUSG00000051615	Rap2a	5830461H18Rik	RAS related protein 2a	protein-coding
Merged-chr11-116724757-3	chr11	116724268	116725217	-	0	NA	Intergenic	RMER12B|LTR|ERVK	-27425	NR_003364	193217	Mm.100084	NR_003364		BC018473	-	cDNA sequence BC018473	ncRNA
Merged-chr16-13763453-1	chr16	13763113	13763795	+	0	NA	Intergenic	B2_Mm2|SINE|B2	8890	NM_001357954	432999	Mm.60430	NM_001357954		A930007A09Rik	-	RIKEN cDNA A930007A09 gene	protein-coding
Merged-chr7-127745637-1	chr7	127743980	127747295	-	0	NA	Intergenic	Intergenic	-1138	NM_172748	233902	Mm.259353	NM_172748	ENSMUSG00000030811	Fbxl19	6030430O11|BC059812|Fbl19	F-box and leucine-rich repeat protein 19	protein-coding
Merged-chr17-37998185-3	chr17	37995863	38005305	+	0	NA	Intergenic	L1_Mus3|LINE|L1	-47562	NM_001011829	258094	Mm.377348	NM_001011829	ENSMUSG00000109376	Olfr761	MOR218-12|MOR218-5P|MOR218-6P|Olfr1552-ps1	olfactory receptor 761	protein-coding
Merged-chr19-23954207-5	chr19	23949576	23956780	-	0	NA	Intergenic	L1M3e|LINE|L1	77841	NM_001114174	381217	Mm.426078	NM_001114174	ENSMUSG00000071604	Fam189a2	AI414343|AI666772|Gm967	family with sequence similarity 189, member A2	protein-coding
Merged-chr16-3338550-1	chr16	3337735	3339366	+	0	NA	Intergenic	RLTR11A|LTR|ERVK	-253848	NM_146860	258859	Mm.377723	NM_146860	ENSMUSG00000051003	Olfr161	MOR131-1|OR912-47M6	olfactory receptor 161	protein-coding
Merged-chr6-124661969-1	chr6	124661213	124662727	-	0	NA	Intergenic	Intergenic	-1134	NM_145130	14792	Mm.273915	NM_145130	ENSMUSG00000004270	Lpcat3	C3f|Grcc3f|Lpcat|Lpeat|Lplat5|Lpsat|Mboat5|Moact5|Oact5|PTG	lysophosphatidylcholine acyltransferase 3	protein-coding
Merged-chr11-74732159-4	chr11	74731959	74732397	+	0	NA	Intergenic	Intergenic	-7794	NM_013625	18472	Mm.397111	NM_013625	ENSMUSG00000020745	Pafah1b1	LIS-1|Lis1|MMS10-U|Mdsh|Ms10u|Pafaha	platelet-activating factor acetylhydrolase, isoform 1b, subunit 1	protein-coding
Merged-chr4-141288748-2	chr4	141287121	141290413	+	0	NA	Intergenic	B4|SINE|B4	10328	NR_151527	100503810		NR_151527	ENSMUSG00000085395	Gm13056	-	predicted gene 13056	ncRNA
Merged-chr11-51758007-2	chr11	51757119	51758948	+	0	NA	Intergenic	Intergenic	-1199	NM_175255	77371	Mm.33878	NM_175255	ENSMUSG00000036391	Sec24a	-	Sec24 related gene family, member A (S. cerevisiae)	protein-coding
Merged-chr11-34797345-2	chr11	34796572	34798080	-	0	NA	Intergenic	Lx3A|LINE|L1	-13421	NM_033374	94176	Mm.380679	NM_033374	ENSMUSG00000020143	Dock2	AI662014|AW122239|CED-5|Hch|MBC	dedicator of cyto-kinesis 2	protein-coding
Merged-chr13-21911601-4	chr13	21911245	21912158	+	0	NA	Intergenic	Lx8b|LINE|L1	-14652	NR_035500	100316716		NR_035500	ENSMUSG00000088148	Mir1983	mmu-mir-1983	microRNA 1983	ncRNA
Merged-chr9-58276576-1	chr9	58275499	58277654	+	0	NA	Intergenic	Intergenic	23412	NM_026942	69106	Mm.216502	NM_026942	ENSMUSG00000032333	Stoml1	1810015E19Rik|AI847431|SLP1|STORP|UNC24|WPB72	stomatin-like 1	protein-coding
Merged-chr2-92182850-1	chr2	92182145	92183556	-	0	NA	Intergenic	Intergenic	-1332	NM_001346704	192285	Mm.330408	NM_138755	ENSMUSG00000058318	Phf21a	80kDa|BHC80a|Bhc|Bhc80|D030065N23Rik|PFTF1|mBHC80	PHD finger protein 21A	protein-coding
Merged-chr1-165642066-4	chr1	165641607	165642823	+	0	NA	Intergenic	Intergenic	-7674	NM_001347128	68481	Mm.46438	NM_001001880	ENSMUSG00000026566	Mpzl1	1110007A10Rik|PZR	myelin protein zero-like 1	protein-coding
Merged-chr9-18291260-1	chr9	18290523	18291998	-	0	NA	Intergenic	LTRIS2|LTR|ERV1	-1007	NM_025844	66917	Mm.103534	NM_025844	ENSMUSG00000001774	Chordc1	1110001O09Rik|AA409036|Chp-1|morgana	cysteine and histidine-rich domain (CHORD)-containing, zinc-binding protein 1	protein-coding
Merged-chr11-78430078-4	chr11	78429628	78430418	-	0	NA	Intergenic	B2_Mm2|SINE|B2	-7789	NM_022411	20500	Mm.274058	NM_022411	ENSMUSG00000001095	Slc13a2	Nadc-1|Nadc1|mNaDC-1	solute carrier family 13 (sodium-dependent dicarboxylate transporter), member 2	protein-coding
Merged-chr10-108161281-4	chr10	108160267	108162039	-	0	NA	promoter-TSS (NM_001368736)	promoter-TSS (NM_001368736)	-945	NM_027892	17931	Mm.422959	NM_027892	ENSMUSG00000019907	Ppp1r12a	1200015F06Rik|5730577I22Rik|AA792106|AV099298|D10Ertd625e|Mypt1	protein phosphatase 1, regulatory subunit 12A	protein-coding
Merged-chr4-130522000-3	chr4	130520830	130523543	+	0	NA	Intergenic	Intergenic	51850	NM_025998	67149	Mm.423029	NM_025998	ENSMUSG00000078532	Nkain1	2610200G18Rik|2810426C15Rik	Na+/K+ transporting ATPase interacting 1	protein-coding
Merged-chr8-71973489-1	chr8	71972450	71974530	+	0	NA	Intergenic	MMERVK9E_I-int|LTR|ERVK	22424	NM_001164581	234413	Mm.334607	NM_001164581	ENSMUSG00000052446	Zfp961	A230105L22Rik|BC065788|mszf37|mszf55-2	zinc finger protein 961	protein-coding
Merged-chr6-47757606-4	chr6	47757448	47757764	-	0	NA	Intergenic	Intergenic	-4681	NR_002841	19799		NR_002841		Rn4.5s	-	4.5S RNA	rRNA
Merged-chr6-65021625-3	chr6	65019814	65023213	-	0	NA	Intergenic	Intergenic	-21078	NM_001355249	13990	Mm.99113	NM_007958	ENSMUSG00000029920	Smarcad1	AV081750|AW226546|D6Pas1|Etl1|etl-1|mKIAA1122	SWI/SNF-related, matrix-associated actin-dependent regulator of chromatin, subfamily a, containing DEAD/H box 1	protein-coding
Merged-chr17-6826907-4	chr17	6825737	6827871	-	0	NA	Intergenic	B3A|SINE|B2	-44024	NM_009510	22350	Mm.277812	NM_009510	ENSMUSG00000052397	Ezr	AW146364|R75297|Vil2|p81	ezrin	protein-coding
Merged-chr13-21279898-5	chr13	21279676	21280235	+	0	NA	Intergenic	Intergenic	12731	NM_010343	14780	Mm.1332	NM_010343	ENSMUSG00000004344	Gpx5	AV379049|Arep	glutathione peroxidase 5	protein-coding
Merged-chr16-32515674-1	chr16	32515007	32516343	-	0	NA	Intergenic	B3|SINE|B2	19394	NM_199309	245308	Mm.76859	NM_199309	ENSMUSG00000052363	Zdhhc19	Gm1744|Gm616	zinc finger, DHHC domain containing 19	protein-coding
Merged-chr6-122800422-1	chr6	122800348	122800497	+	0	NA	Intergenic	B2_Mm2|SINE|B2	-19762	NM_021899	60611	Mm.87142	NM_021899	ENSMUSG00000003154	Foxj2	Fhx	forkhead box J2	protein-coding
Merged-chr2-157596471-1	chr2	157596020	157596924	+	0	NA	Intergenic	Lx9|LINE|L1	-30111	NM_016916	53619	Mm.480461	NM_016916	ENSMUSG00000067787	Blcap	AI462828|Bc10	bladder cancer associated protein	protein-coding
Merged-chr10-62901427-1	chr10	62900362	62902493	-	0	NA	Intergenic	B2_Mm1a|SINE|B2	-14103	NM_001253857	52463	Mm.17774	NM_027384	ENSMUSG00000047146	Tet1	2510010B09Rik|AA517754|BB001228|Cxxc6|D10Ertd17e|LCX|mKIAA1676	tet methylcytosine dioxygenase 1	protein-coding
Merged-chr15-89349173-2	chr15	89348909	89349474	+	0	NA	Intergenic	Intergenic	6468	NM_178919	105847	Mm.34511	NM_178919	ENSMUSG00000022614	Lmf2	AI451006|Tmem112b|Tmem153	lipase maturation factor 2	protein-coding
Merged-chr10-82955222-5	chr10	82955001	82955446	-	0	NA	Intergenic	SSU-rRNA_Hsa|rRNA|rRNA	-30274	NM_021439	58250	Mm.360747	NM_021439	ENSMUSG00000034612	Chst11	1110020P09Rik|C4ST|C4ST-1|C4ST1|C4s	carbohydrate sulfotransferase 11	protein-coding
Merged-chr4-117211215-5	chr4	117210826	117211899	+	0	NA	Intergenic	L1Md_F2|LINE|L1	-28738	NM_134471	73804	Mm.247651	NM_134471	ENSMUSG00000028678	Kif2c	4930402F02Rik|ESTM5|Knsl6|MCAK|X83316	kinesin family member 2C	protein-coding
Merged-chr16-22267281-1	chr16	22266099	22268464	+	0	NA	Intergenic	B1_Mus1|SINE|Alu	-1276	NM_001330555	20462	Mm.210352	NM_009186	ENSMUSG00000022858	Tra2b	5730405G21Rik|D16Ertd266e|SIG-41|Sfrs10|Silg41|TRA2beta	transformer 2 beta	protein-coding
Merged-chr8-12544161-1	chr8	12542858	12545466	-	0	NA	Intergenic	Intergenic	-28874	NM_001357297	78634	Mm.116871	NM_024279	ENSMUSG00000010435	Spaca7	1700094C09Rik	sperm acrosome associated 7	protein-coding
Merged-chr4-57957607-4	chr4	57956564	57958706	+	0	NA	Intergenic	Intergenic	-1224	NM_011660	22166	Mm.260618	NM_011660	ENSMUSG00000028367	Txn1	ADF|AW550880|Trx1|Txn	thioredoxin 1	protein-coding
Merged-chr17-33762008-2	chr17	33761493	33762533	+	0	NA	Intergenic	B3|SINE|B2	-1527	NM_008997	19326	Mm.387587	NM_008997	ENSMUSG00000077450	Rab11b	A730055L17Rik	RAB11B, member RAS oncogene family	protein-coding
Merged-chr11-33536146-4	chr11	33534577	33537494	-	0	NA	Intergenic	Intergenic	-22282	NM_001362875	66011	Mm.383775	NM_023146	ENSMUSG00000040594	Ranbp17	-	RAN binding protein 17	protein-coding
Merged-chr5-142628385-4	chr5	142627307	142629405	-	0	NA	Intergenic	Lx8b|LINE|L1	-1228	NM_178398	74781	Mm.29432	NM_178398	ENSMUSG00000029578	Wipi2	1110018O08Rik|2510001I10Rik	WD repeat domain, phosphoinositide interacting 2	protein-coding
Merged-chr10-128332727-3	chr10	128332328	128333215	+	0	NA	Intergenic	B2_Mm2|SINE|B2	-4956	NM_026444	12974	Mm.58836	NM_026444	ENSMUSG00000005683	Cs	2610511A05Rik|9030605P22Rik|Ahl4|BB234005|Cis	citrate synthase	protein-coding
Merged-chr11-120183572-2	chr11	120181182	120185234	-	0	NA	Intergenic	(TC)n|Simple_repeat|Simple_repeat	6648	NR_030682	100042332	Mm.269766	NR_030682		2810410L24Rik	-	RIKEN cDNA 2810410L24 gene	ncRNA
Merged-chr1-118387883-4	chr1	118386723	118388927	-	0	NA	Intergenic	B2_Mm2|SINE|B2	-1233	NM_001359334	76707	Mm.138740	NM_029709	ENSMUSG00000064302	Clasp1	1700030C23Rik|5730583A19Rik|B130045P17Rik|CLASP1alpha	CLIP associating protein 1	protein-coding
Merged-chr2-157417323-3	chr2	157415560	157418536	-	0	NA	Intergenic	Intergenic	-7245	NM_001025395	20779	Mm.22845	NM_009271	ENSMUSG00000027646	Src	AW259666|pp60c-src	Rous sarcoma oncogene	protein-coding
Merged-chr2-98666883-4	chr2	98666440	98667329	-	0	NA	Intergenic	GSAT_MM|Satellite|Satellite	1199227	NM_001289744	241568	Mm.241682	NM_178725	ENSMUSG00000050587	Lrrc4c	6430556C10Rik|NGL-1	leucine rich repeat containing 4C	protein-coding
Merged-chr19-53422252-4	chr19	53421844	53422816	+	0	NA	Intergenic	Intergenic	-31696	NM_172429	76479	Mm.313687	NM_172429	ENSMUSG00000025024	Smndc1	-	survival motor neuron domain containing 1	protein-coding
Merged-chr11-115970074-1	chr11	115969221	115970928	-	0	NA	Intergenic	RSINE1|SINE|B4	-4651	NM_133663	192897	Mm.213873	NM_133663	ENSMUSG00000020758	Itgb4	AA407042|C230078O20|CD104	integrin beta 4	protein-coding
Merged-chr11-29525385-1	chr11	29524400	29526372	-	0	NA	Intergenic	Intergenic	-1011	NM_001282119	76784	Mm.285429	NM_133767	ENSMUSG00000020459	Mtif2	2310038D14Rik|2410112O06Rik|IF-2(Mt)|IF-2mt|IF2(mt)	mitochondrial translational initiation factor 2	protein-coding
Merged-chr19-46525164-2	chr19	46524091	46526256	+	0	NA	Intergenic	Intergenic	23525	NM_053100	93679	Mm.392177	NM_053100	ENSMUSG00000025034	Trim8	AA408830|BB006755|GERP|Rnf27	tripartite motif-containing 8	protein-coding
Merged-chr1-87314647-4	chr1	87314222	87315245	+	0	NA	Intergenic	RLTR11A2|LTR|ERVK	-12265	NM_146112	227331	Mm.23065	NM_146112	ENSMUSG00000048000	Gigyf2	2610016F01Rik|A830080H02Rik|AI852361|AW259676|BC006835|Tnrc15|mKIAA0642	GRB10 interacting GYF protein 2	protein-coding
Merged-chr19-38432532-4	chr19	38432224	38432988	+	0	NA	Intergenic	Lx9|LINE|L1	36626	NM_175507	240660	Mm.262085	NM_175507	ENSMUSG00000044026	Slc35g1	AA590464|D330039I19Rik|Tmem20	solute carrier family 35, member G1	protein-coding
Merged-chr15-102400245-4	chr15	102399178	102401515	+	0	NA	Intergenic	Intergenic	-5970	NM_013672	20683	Mm.4618	NM_013672	ENSMUSG00000001280	Sp1	1110003E12Rik|AA450830|AI845540|Sp1-1	trans-acting transcription factor 1	protein-coding
Merged-chr10-60996844-2	chr10	60996689	60997009	+	0	NA	Intergenic	B2_Mm2|SINE|B2	-34454	NR_040638	327760	Mm.23529	NR_040638	ENSMUSG00000093568	Gm20611	4930565A17	predicted gene 20611	ncRNA
Merged-chr7-127230596-2	chr7	127228033	127232724	-	0	NA	Intergenic	Intergenic	-2683	NM_146201	233887	Mm.258371	NM_146201	ENSMUSG00000045598	Zfp553	2600009K23Rik|AI431057|BC026401|C330013F15Rik|Znf48	zinc finger protein 553	protein-coding
Merged-chr11-86758765-3	chr11	86757767	86759814	+	0	NA	Intergenic	Intergenic	-1223	NM_001356393	67300	Mm.254588	NM_001003908	ENSMUSG00000047126	Cltc	3110065L21Rik|CHC|R74732	clathrin, heavy polypeptide (Hc)	protein-coding
Merged-chr11-59846193-3	chr11	59843313	59847991	-	0	NA	Intergenic	Intergenic	-2421	NM_134029	103850	Mm.41761	NM_134029	ENSMUSG00000032615	Nt5m	2010013E09Rik|AI846937|dNT-2	5',3'-nucleotidase, mitochondrial	protein-coding
Merged-chr15-89197594-1	chr15	89196688	89198501	+	0	NA	Intergenic	Intergenic	-1120	NM_027081	69440	Mm.482128	NM_027081	ENSMUSG00000015377	Dennd6b	1700027J05Rik|AI414881|Fam116b	DENN/MADD domain containing 6B	protein-coding
Merged-chr9-82976627-2	chr9	82975762	82977524	+	0	NA	Intergenic	Intergenic	-1154	NM_001081216	83946	Mm.221688	NM_031879	ENSMUSG00000032253	Phip	2810004D21Rik|4632404O06Rik|Ndrp|Wdr11	pleckstrin homology domain interacting protein	protein-coding
Merged-chr11-94288647-1	chr11	94287658	94289638	-	0	NA	Intergenic	Intergenic	33315	NM_001361573	67684	Mm.30927	NM_026313	ENSMUSG00000020863	Luc7l3	3300001P08Rik|Luc7a	LUC7-like 3 (S. cerevisiae)	protein-coding
Merged-chr5-74812117-2	chr5	74811926	74812282	-	0	NA	Intergenic	B2_Mm2|SINE|B2	-109201	NM_001159577	16924	Mm.440403	NM_010727	ENSMUSG00000029228	Lnx1	Lnx	ligand of numb-protein X 1	protein-coding
Merged-chr10-78264075-4	chr10	78263980	78264225	+	0	NA	Intergenic	L1Md_T|LINE|L1	-19457	NM_001081055	216131	Mm.27539	NM_001081055	ENSMUSG00000000374	Trappc10	B230307C21Rik|Gm870|Tmem1|b2b2416Clo|b2b2613Clo	trafficking protein particle complex 10	protein-coding
Merged-chr10-69332911-1	chr10	69330923	69334901	-	0	NA	Intergenic	ORR1A4|LTR|ERVL-MaLR	20000	NM_007659	12534	Mm.68442	NM_007659	ENSMUSG00000019942	Cdk1	Cdc2|Cdc2a|p34<CDC2>	cyclin-dependent kinase 1	protein-coding
Merged-chr3-94894829-1	chr3	94894706	94894954	+	0	NA	Intergenic	B2_Mm2|SINE|B2	-7872	NM_008945	19172	Mm.368	NM_008945	ENSMUSG00000005779	Psmb4	Pros-27	proteasome (prosome, macropain) subunit, beta type 4	protein-coding
Merged-chr8-70609644-2	chr8	70608036	70611039	+	0	NA	Intergenic	CpG	-1223	NM_133772	76900	Mm.6667	NM_133772	ENSMUSG00000070003	Ssbp4	1210002E11Rik|AW743380|Sspb4	single stranded DNA binding protein 4	protein-coding
Merged-chr4-44235899-1	chr4	44235825	44235974	-	0	NA	Intergenic	B1_Mur4|SINE|Alu	-14632	NR_039565	100628618		NR_039565	ENSMUSG00000092677	Mir5106	mir-5106|mmu-mir-5106|mu-mir-5106	microRNA 5106	ncRNA
Merged-chr4-55515919-1	chr4	55515194	55516646	+	0	NA	Intergenic	Intergenic	16555	NM_010637	16600	Mm.4325	NM_010637	ENSMUSG00000003032	Klf4	EZF|Gklf|Zie	Kruppel-like factor 4 (gut)	protein-coding
Merged-chr13-53108183-1	chr13	53106949	53109419	-	0	NA	Intergenic	Intergenic	-127145	NM_017373	18030	Mm.136604	NM_017373	ENSMUSG00000056749	Nfil3	AV225605|E4BP4	nuclear factor, interleukin 3, regulated	protein-coding
Merged-chr11-53301667-2	chr11	53300641	53302755	+	0	NA	Intergenic	B4A|SINE|B4	-1219	NM_008300	15525	Mm.239865	NM_008300	ENSMUSG00000020361	Hspa4	70kDa|AI317151|APG-2|Hsp110|Hsp70RY|mKIAA4025	heat shock protein 4	protein-coding
Merged-chr14-64631448-3	chr14	64631278	64631603	-	0	NA	Intergenic	B2_Mm2|SINE|B2	-21101	NM_001081177	16554	Mm.23611	NM_001081177	ENSMUSG00000060012	Kif13b	5330429L19Rik|6030414C01|AI429803|C130021D12Rik|GAKIN	kinesin family member 13B	protein-coding
Merged-chr6-49241524-4	chr6	49241140	49241896	-	0	NA	Intergenic	Lx9|LINE|L1	22534	NM_001362188	101214	Mm.196598	NM_198102	ENSMUSG00000029817	Tra2a	1500010G04Rik|AL022798|G430041M01Rik|mAWMS1	transformer 2 alpha	protein-coding
Merged-chr15-98935478-3	chr15	98934661	98936297	+	0	NA	Intergenic	Intergenic	-1089	NM_011654	22143	Mm.392113	NM_011654	ENSMUSG00000023004	Tuba1b	Tuba2	tubulin, alpha 1B	protein-coding
Merged-chr12-54714822-4	chr12	54714238	54715638	+	0	NA	Intergenic	Intergenic	-19044	NM_025456	66266	Mm.156440	NM_025456	ENSMUSG00000054302	Eapp	1810011O16Rik	E2F-associated phosphoprotein	protein-coding
Merged-chr15-79547788-1	chr15	79546870	79548707	+	0	NA	Intergenic	Intergenic	-1047	NM_199080	67040	Mm.29644	NM_152806	ENSMUSG00000055065	Ddx17	2610007K22Rik|A430025E01Rik|AI047725|C80929|Gm926|p72	DEAD (Asp-Glu-Ala-Asp) box polypeptide 17	protein-coding
Merged-chr2-157567495-3	chr2	157566605	157568581	+	0	NA	Intergenic	Intergenic	-1232	NM_016916	53619	Mm.480461	NM_016916	ENSMUSG00000067787	Blcap	AI462828|Bc10	bladder cancer associated protein	protein-coding
Merged-chr19-40119903-5	chr19	40119708	40120465	+	0	NA	Intergenic	Lx2|LINE|L1	30407	NM_001167875	107141	Mm.474575	NM_134144	ENSMUSG00000054827	Cyp2c50	AI266900	cytochrome P450, family 2, subfamily c, polypeptide 50	protein-coding
Merged-chr10-95514017-4	chr10	95512945	95514939	-	0	NA	Intergenic	RLTR23|LTR|ERV1	-1220	NM_080560	93765	Mm.371667	NM_080560	ENSMUSG00000074781	Ube2n	1500026J17Rik|AL022654|BB101821|UBC13	ubiquitin-conjugating enzyme E2N	protein-coding
Merged-chr10-22056244-1	chr10	22055700	22056789	+	0	NA	Intergenic	Intergenic	11835	NM_053264	114671	Mm.288194	NM_053264	ENSMUSG00000069712	4930444G20Rik	-	RIKEN cDNA 4930444G20 gene	protein-coding
Merged-chr5-66691136-2	chr5	66689769	66692874	+	0	NA	Intergenic	Intergenic	-14824	NR_102714	101202684	Mm.381468	NR_102714	ENSMUSG00000087601	Uchl1os	Gm16832|Uchl1as	ubiquitin carboxy-terminal hydrolase L1, opposite strand	ncRNA
Merged-chr13-21971987-5	chr13	21971749	21972329	+	0	NA	Intergenic	Intergenic	-9142	NM_001162928	195236	Mm.204664	NM_001162928	ENSMUSG00000016982	Pom121l2	Gm24	POM121 membrane glycoprotein-like 2 (rat)	protein-coding
Merged-chr5-30910335-4	chr5	30910067	30910828	+	0	NA	Intergenic	Intergenic	-2659	NM_001134692	67695	Mm.21450	NM_024460	ENSMUSG00000038803	Ost4	2310016E02Rik	oligosaccharyltransferase complex subunit 4 (non-catalytic)	protein-coding
Merged-chr13-3338102-5	chr13	3338025	3338181	+	0	NA	Intergenic	IAPLTR4|LTR|ERVK	-140200	NR_015522	76937	Mm.487240	NR_015522	ENSMUSG00000097709	2810429I04Rik	AI256682	RIKEN cDNA 2810429I04 gene	ncRNA
Merged-chr14-26658968-1	chr14	26658700	26659238	-	0	NA	Intergenic	Intergenic	10639	NR_106132	102465773		NR_106132	ENSMUSG00000098751	Mir7672	Gm27314|mmu-mir-7672	microRNA 7672	ncRNA
Merged-chr2-168810612-4	chr2	168810144	168810812	-	0	NA	Intergenic	PB1D7|SINE|Alu	-43277	NM_175303	99377	Mm.434054	NM_175303	ENSMUSG00000027547	Sall4	5730441M18Rik|AA407717|AL022809|AW536104|C330011P20Rik|C78083|C78563|Tex20	spalt like transcription factor 4	protein-coding
Merged-chr10-21830383-1	chr10	21829651	21831116	+	0	NA	Intergenic	Intergenic	-51801	NM_001161845	20393	Mm.28405	NM_011361	ENSMUSG00000019970	Sgk1	Sgk	serum/glucocorticoid regulated kinase 1	protein-coding
Merged-chr9-96538026-2	chr9	96537285	96538774	+	0	NA	Intergenic	Intergenic	-12765	NM_001370882	102635744		NM_001370882	ENSMUSG00000099564	Gm28729	-	predicted gene 28729	protein-coding
Merged-chr17-24171059-1	chr17	24169762	24172357	+	0	NA	Intergenic	B3|SINE|B2	-1381	NM_001361532	11984	Mm.30155	NM_009729	ENSMUSG00000024121	Atp6v0c	Atp6c|Atp6c2|Atp6l|Atpl|Atpl-rs1|PL16|VATL|Vma3	ATPase, H+ transporting, lysosomal V0 subunit C	protein-coding
Merged-chr11-51690119-4	chr11	51688886	51691559	+	0	NA	Intergenic	B4A|SINE|B4	-1588	NM_025319	66050	Mm.35693	NM_025319	ENSMUSG00000007777	0610009B22Rik	-	RIKEN cDNA 0610009B22 gene	protein-coding
Merged-chr13-23506928-4	chr13	23506399	23507243	-	0	NA	Intergenic	Intergenic	-17964	NM_001289614	238555	Mm.129668	NM_175938	ENSMUSG00000053216	Btn2a2	Btn2|D030063K05	butyrophilin, subfamily 2, member A2	protein-coding
Merged-chr8-126972225-1	chr8	126971200	126973252	+	0	NA	Intergenic	RLTR23|LTR|ERV1	-1177	NM_172762	52202	Mm.28199	NM_172762	ENSMUSG00000033931	Rbm34	4930547K05Rik|6330444B11|D8Ertd233e	RNA binding motif protein 34	protein-coding
Merged-chr2-75632917-3	chr2	75631556	75634513	-	0	NA	Intergenic	Intergenic	-26225	NM_053263	229279	Mm.316306	NM_053263	ENSMUSG00000059005	Hnrnpa3	2410013L13Rik|2610209F03Rik|2610510D13Rik|Hnrpa3	heterogeneous nuclear ribonucleoprotein A3	protein-coding
Merged-chr6-37806346-3	chr6	37805976	37806801	+	0	NA	Intergenic	Intergenic	-64423	NM_145076	21848	Mm.41063	NM_145076	ENSMUSG00000029833	Trim24	A130082H20Rik|AI447469|D430004I05Rik|TIF1|TIF1-alpha|TIF1alpha|Tif1a	tripartite motif-containing 24	protein-coding
Merged-chr11-23254652-4	chr11	23252952	23255516	-	0	NA	Intergenic	Intergenic	-1807	NM_134014	103573	Mm.217547	NM_134014	ENSMUSG00000020290	Xpo1	AA420417|Crm1|Exp1	exportin 1	protein-coding
Merged-chr2-72475198-2	chr2	72474656	72475773	-	0	NA	Intergenic	(TG)n|Simple_repeat|Simple_repeat	-1005	NM_025866	66953	Mm.270676	NM_025866	ENSMUSG00000055612	Cdca7	2310021G01Rik|AU044109|JPO1	cell division cycle associated 7	protein-coding
Merged-chr8-117474145-1	chr8	117473810	117474481	+	0	NA	Intergenic	B2_Mm2|SINE|B2	14880	NR_106046	102465653		NR_106046	ENSMUSG00000098483	Mir7078	Gm27386|mmu-mir-7078	microRNA 7078	ncRNA
Merged-chr2-154570971-1	chr2	154570104	154571840	+	0	NA	Intergenic	Intergenic	-1080	NM_007891	13555	Mm.18036	NM_007891	ENSMUSG00000027490	E2f1	E2F-1|Tg(Wnt1-cre)2Sor|mKIAA4009	E2F transcription factor 1	protein-coding
Merged-chr11-116422213-1	chr11	116422016	116422412	-	0	NA	Intergenic	B2_Mm1t|SINE|B2	-9182	NM_027258	217340	Mm.426344	NM_027258	ENSMUSG00000052949	Rnf157	2610036E23Rik|A130073L17Rik|mKIAA1917	ring finger protein 157	protein-coding
Merged-chr7-46828753-4	chr7	46828517	46829005	+	0	NA	Intergenic	MTD|LTR|ERVL-MaLR	-17043	NM_010699	16828	Mm.29324	NM_010699	ENSMUSG00000063229	Ldha	Ldh1|Ldhm|l7R2	lactate dehydrogenase A	protein-coding
Merged-chr4-41316015-1	chr4	41314915	41317116	+	0	NA	Intergenic	B1_Mur1|SINE|Alu	-1114	NM_026893	68970	Mm.28891	NM_026893	ENSMUSG00000028436	Dcaf12	1500001L20Rik|5830424K06Rik|AA420338|AI851081|Wdr40a	DDB1 and CUL4 associated factor 12	protein-coding
Merged-chr15-37008591-4	chr15	37007558	37009797	+	0	NA	Intergenic	Intergenic	-1275	NM_026521	68036	Mm.371631	NM_026521	ENSMUSG00000062397	Zfp706	3110006P09Rik|AA793007|AW536850|C77232|Znf706	zinc finger protein 706	protein-coding
Merged-chr12-17882822-2	chr12	17881878	17883920	+	0	NA	Intergenic	Intergenic	192090	NM_016677	53602	Mm.313619	NM_016677	ENSMUSG00000071379	Hpcal1	NVL-3|NVP-3|Nvp3|VILIP3|Vnsl3|Vsnl3	hippocalcin-like 1	protein-coding
Merged-chr11-3201347-1	chr11	3200371	3202324	-	0	NA	promoter-TSS (NM_001363223)	promoter-TSS (NM_001363223)	-695	NM_001363222	78887	Mm.394071	NM_030207	ENSMUSG00000023764	Sfi1	-	Sfi1 homolog, spindle assembly associated (yeast)	protein-coding
Merged-chr2-32968216-1	chr2	32966925	32969508	+	0	NA	Intergenic	MIRb|SINE|MIR	4915	NR_002898	104367	Mm.250030	NR_002898	ENSMUSG00000065124	Snora65	MBII-351|Rnu65	small nucleolar RNA, H/ACA box 65	snoRNA
Merged-chr10-96628425-2	chr10	96625454	96631458	+	0	NA	Intergenic	Intergenic	11455	NM_007569	12226	Mm.23811	NM_007569	ENSMUSG00000036478	Btg1	AI426953|AW546738	B cell translocation gene 1, anti-proliferative	protein-coding
Merged-chr11-69037710-5	chr11	69036919	69038489	+	0	NA	Intergenic	Intergenic	-7933	NM_011496	20877	Mm.3488	NM_011496	ENSMUSG00000020897	Aurkb	AIM-1|AIRK2|AL022959|Aik2|Aim1|Ark2|AurB|IPL1|STK-1|Stk12|Stk5	aurora kinase B	protein-coding
Merged-chr12-110845746-4	chr12	110845306	110846273	+	0	NA	Intergenic	Intergenic	-4490	NM_028365	72805	Mm.443524	NM_028365	ENSMUSG00000021271	Zfp839	2810455K09Rik	zinc finger protein 839	protein-coding
Merged-chr8-102865270-5	chr8	102864680	102865752	-	0	NA	Intergenic	Intergenic	-80105	NM_009866	12552	Mm.1571	NM_009866	ENSMUSG00000031673	Cdh11	Cad11|OSF-4	cadherin 11	protein-coding
Merged-chr1-134094097-2	chr1	134093266	134094994	+	0	NA	Intergenic	Intergenic	-14975	NM_007570	12227	Mm.392646	NM_007570	ENSMUSG00000020423	Btg2	AA959598|APRO1|Pc3|TIS21	B cell translocation gene 2, anti-proliferative	protein-coding
Merged-chr1-180639138-4	chr1	180637001	180641003	-	0	NA	Intergenic	Intergenic	-2148	NM_001103182	72568	Mm.275044	NM_175186	ENSMUSG00000058729	Lin9	2700022J23Rik|Bara|Lin-9|TGS|TGS1|mLin-9	lin-9 homolog (C. elegans)	protein-coding
Merged-chr10-74919717-4	chr10	74919371	74920126	+	0	NA	Intergenic	Intergenic	-47429	NM_010311	14687	Mm.32595	NM_010311	ENSMUSG00000040009	Gnaz	AI847979|Gz	guanine nucleotide binding protein, alpha z subunit	protein-coding
Merged-chr13-55191611-4	chr13	55190413	55193149	+	0	NA	Intergenic	B1_Mur4|SINE|Alu	-18001	NM_008739	18193	Mm.168965	NM_008739	ENSMUSG00000021488	Nsd1	AI528500|KMT3B	nuclear receptor-binding SET-domain protein 1	protein-coding
Merged-chr2-75705730-1	chr2	75704963	75706499	+	0	NA	Intergenic	Intergenic	-1068	NR_132727	18024	Mm.1025	NM_010902	ENSMUSG00000015839	Nfe2l2	Nrf2	nuclear factor, erythroid derived 2, like 2	protein-coding
Merged-chr14-120910073-3	chr14	120909048	120910933	-	0	NA	Intergenic	Intergenic	-1204	NM_023579	70572	Mm.221452	NM_023579	ENSMUSG00000030662	Ipo5	1110011C18Rik|5730478E03Rik|AA409333|C76941|IMB3|Kpnb3|Ranbp5|imp5	importin 5	protein-coding
Merged-chr15-68361347-2	chr15	68359897	68362500	-	0	NA	Intergenic	UCON8|Unknown|Unknown	-19909	NR_029718	387228		NR_029718	ENSMUSG00000065437	Mir30d	Mirn30d|mir-30d|mmu-mir-30d	microRNA 30d	ncRNA
Merged-chr11-52097698-4	chr11	52096445	52098651	-	0	NA	Intergenic	Intergenic	-1276	NM_019411	19052	Mm.260288	NM_019411	ENSMUSG00000020349	Ppp2ca	PP2A|R75353	protein phosphatase 2 (formerly 2A), catalytic subunit, alpha isoform	protein-coding
Merged-chr1-132266536-2	chr1	132265988	132267234	+	0	NA	Intergenic	Intergenic	-32015	NM_144810	213417	Mm.39723	NM_144810	ENSMUSG00000042115	Klhdc8a	A630065K24Rik	kelch domain containing 8A	protein-coding
Merged-chr2-75657919-4	chr2	75656812	75659019	-	0	NA	Intergenic	Intergenic	-1344	NM_053263	229279	Mm.316306	NM_053263	ENSMUSG00000059005	Hnrnpa3	2410013L13Rik|2610209F03Rik|2610510D13Rik|Hnrpa3	heterogeneous nuclear ribonucleoprotein A3	protein-coding
Merged-chr1-50638445-1	chr1	50637137	50639754	+	0	NA	Intergenic	Intergenic	-289078	NM_019790	56363	Mm.245154	NM_019790	ENSMUSG00000026109	Tmeff2	4832418D20Rik|7630402F16Rik|TR-2	transmembrane protein with EGF-like and two follistatin-like domains 2	protein-coding
Merged-chr15-38252298-3	chr15	38251974	38252774	+	0	NA	Intergenic	Intergenic	33171	NM_008757	18285	Mm.252830	NM_008757	ENSMUSG00000061923	Odf1	-	outer dense fiber of sperm tails 1	protein-coding
Merged-chr10-61428166-3	chr10	61424954	61430196	-	0	NA	Intergenic	Intergenic	9603	NM_013611	18119	Mm.57195	NM_013611	ENSMUSG00000037171	Nodal	Tg.413d	nodal	protein-coding
Merged-chr15-98982045-3	chr15	98980826	98983354	+	0	NA	Intergenic	Intergenic	-3875	NR_045991	75951	Mm.441657	NR_045991	ENSMUSG00000097587	4930578M01Rik	3010001K12Rik	RIKEN cDNA 4930578M01 gene	ncRNA
Merged-chr3-96244108-4	chr3	96242402	96245361	-	0	NA	Intergenic	MLTR14|LTR|ERV1	-1576	NM_178212	319192	Mm.5220	NM_178212	ENSMUSG00000063954	Hist2h2aa2	H2a-614|H2a-615	histone cluster 2, H2aa2	protein-coding
Merged-chr17-40027339-2	chr17	40027169	40027637	+	0	NA	Intergenic	MT-int|LTR|ERVL-MaLR	76883	NM_001256051	100126775	Mm.471585	NM_001256051	ENSMUSG00000095886	Esp38	Gm21946	exocrine gland secreted peptide 38	protein-coding
Merged-chr16-94568384-3	chr16	94567533	94569249	-	0	NA	Intergenic	Intergenic	-1815	NM_007890	13548	Mm.310973	NM_007890	ENSMUSG00000022897	Dyrk1a	2310043O08Rik|D16Ertd272e|D16Ertd493e|Dyrk|Gm10783|Mnbh|Mp86|mmb	dual-specificity tyrosine-(Y)-phosphorylation regulated kinase 1a	protein-coding
Merged-chr19-6029677-2	chr19	6029034	6030278	-	0	NA	Intergenic	Intergenic	-13831	NM_001110504	12333	Mm.6221	NM_007600	ENSMUSG00000024942	Capn1	Capa-1|Capa1|mu-calpin	calpain 1	protein-coding
Merged-chr1-171045146-5	chr1	171044977	171045537	+	0	NA	Intergenic	Intergenic	14137	NM_001356511	14131	Mm.22119	NM_010188	ENSMUSG00000059498	Fcgr3	CD16	Fc receptor, IgG, low affinity III	protein-coding
Merged-chr11-97436346-1	chr11	97435344	97437349	+	0	NA	Intergenic	Intergenic	-13814	NM_021493	58996	Mm.394118	NM_021493	ENSMUSG00000049807	Arhgap23	A330041B18Rik	Rho GTPase activating protein 23	protein-coding
Merged-chr17-31478222-1	chr17	31477836	31478610	-	0	NA	Intergenic	Intergenic	34264	NM_021322	57773	Mm.143771	NM_021322	ENSMUSG00000024037	Wdr4	AI415180|AI448349|D530049K22Rik|Wh	WD repeat domain 4	protein-coding
Merged-chr12-70968717-5	chr12	70968007	70969209	-	0	NA	Intergenic	CpG	-6015	NM_001310596	19167	Mm.296338	NM_011184	ENSMUSG00000060073	Psma3	Lmpc8	proteasome (prosome, macropain) subunit, alpha type 3	protein-coding
Merged-chr16-13437583-5	chr16	13437294	13438010	+	0	NA	Intergenic	Intergenic	-11871	NR_030549	100124432		NR_030549	ENSMUSG00000076972	Mir193b	Mir193|Mirn193b|mir-193b	microRNA 193b	ncRNA
Merged-chr12-75617127-3	chr12	75616808	75617438	+	0	NA	Intergenic	Intergenic	14626	NR_038063	665931	Mm.341719	NR_038063		Rplp2-ps1	Gm7852	ribosomal protein, large P2, pseudogene 1	pseudo
Merged-chr11-107013116-5	chr11	107012842	107013708	+	0	NA	Intergenic	B1_Mus1|SINE|Alu	-13750	NM_010655	16647	Mm.12508	NM_010655	ENSMUSG00000018362	Kpna2	2410044B12Rik|IPOA1|PTAC58|Rch1	karyopherin (importin) alpha 2	protein-coding
Merged-chr2-163421893-1	chr2	163419791	163423997	+	0	NA	Intergenic	Intergenic	2123	NR_151490	108168734	Mm.440000	NR_151490		2900093K20Rik	-	RIKEN cDNA 2900093K20 gene	ncRNA
Merged-chr1-118777146-3	chr1	118776777	118777643	+	0	NA	Intergenic	(TG)n|Simple_repeat|Simple_repeat	149265	NM_023755	81879	Mm.24621	NM_023755	ENSMUSG00000026380	Tfcp2l1	1810030F05Rik|4932442M07Rik|AA575098|Cp2l1|Crtr-1|D930018N21Rik|LBP-9|Tcfcp2l1	transcription factor CP2-like 1	protein-coding
Merged-chr3-41084187-4	chr3	41083410	41085200	+	0	NA	Intergenic	MER58B|DNA|hAT-Charlie	-1259	NM_027558	70804	Mm.40321	NM_027558	ENSMUSG00000049940	Pgrmc2	4631434O19Rik|5730409G06Rik|DG6|PMBP	progesterone receptor membrane component 2	protein-coding
Merged-chr2-30231860-2	chr2	30231625	30232037	-	0	NA	Intergenic	MURVY-int|LTR|ERV1	5800	NR_028299	67350	Mm.402683	NR_028299		1700084E18Rik	-	RIKEN cDNA 1700084E18 gene	ncRNA
Merged-chr3-137863461-1	chr3	137862598	137864325	-	0	NA	Intergenic	Intergenic	-1026	NM_016750	51788	Mm.117541	NM_016750	ENSMUSG00000037894	H2afz	H2A.Z|H2A.Z1|H2a.z-1	H2A histone family, member Z	protein-coding
Merged-chr13-48877537-4	chr13	48875692	48878735	-	0	NA	Intergenic	Intergenic	-6328	NM_011078	18676	Mm.486213	NM_011078	ENSMUSG00000038025	Phf2	GRC5	PHD finger protein 2	protein-coding
Merged-chr4-133960089-1	chr4	133957606	133962574	+	0	NA	Intergenic	RMER13B|LTR|ERVK	7901	NM_016957	15331	Mm.319660	NM_016957	ENSMUSG00000003038	Hmgn2	HMG-17|Hmg17	high mobility group nucleosomal binding domain 2	protein-coding
Merged-chr2-127790303-1	chr2	127788117	127792490	-	0	NA	Intergenic	Intergenic	-1412	NM_001369236	53885	Mm.210766	NM_016902	ENSMUSG00000027378	Nphp1	-	nephronophthisis 1 (juvenile) homolog (human)	protein-coding
Merged-chr13-22021012-5	chr13	22020502	22021244	-	0	NA	Intergenic	Intergenic	-11132	NM_019429	54373	Mm.32043	NM_019429	ENSMUSG00000006179	Prss16	AI448615|TSSP	protease, serine 16 (thymus)	protein-coding
Merged-chr8-95176157-1	chr8	95174728	95177588	-	0	NA	Intergenic	Intergenic	-33618	NM_010631	16582	Mm.378951	NM_010631	ENSMUSG00000031788	Kifc3	AI325457|BB123200	kinesin family member C3	protein-coding
Merged-chr7-73619923-4	chr7	73618650	73621353	+	0	NA	Intergenic	Intergenic	-61606	NR_037569	69170	Mm.34539	NR_037569	ENSMUSG00000101970	1810026B05Rik	-	RIKEN cDNA 1810026B05 gene	ncRNA
Merged-chr10-29699177-3	chr10	29698965	29699380	-	0	NA	Intergenic	CpG	-163305	NM_028351	72780	Mm.45191	NM_028351	ENSMUSG00000019880	Rspo3	2810459H04Rik|AW742308|Cristin1|Thsd2	R-spondin 3	protein-coding
Merged-chr9-64361451-3	chr9	64361185	64361752	+	0	NA	Intergenic	Intergenic	-20211	NM_001001295	213550	Mm.268341	NM_172519	ENSMUSG00000032396	Dis3l	AV340375	DIS3 like exosome 3'-5' exoribonuclease	protein-coding
Merged-chr7-28803324-1	chr7	28802560	28804089	+	0	NA	Intergenic	ORR1E|LTR|ERVL-MaLR	-7566	NM_177301	15388	Mm.9043	NM_177301	ENSMUSG00000015165	Hnrnpl	C79783|D830027H13Rik|Hnrpl	heterogeneous nuclear ribonucleoprotein L	protein-coding
Merged-chr7-28527446-1	chr7	28527226	28527668	-	0	NA	Intergenic	Intergenic	4611	NM_177396	338374	Mm.246799	NM_177396	ENSMUSG00000060747	Ifnl3	IFL-1|IL-28B|INF-alpha|INF-lambda|Il28|Il28b	interferon lambda 3	protein-coding
Merged-chr19-7265975-3	chr19	7265154	7267041	+	0	NA	Intergenic	Intergenic	-1297	NM_054048	104383	Mm.283859	NM_054048	ENSMUSG00000024968	Rcor2	1A13|AW122124|CoREST|Rcor|Rcor1	REST corepressor 2	protein-coding
Merged-chr18-3012389-5	chr18	3011969	3012700	-	0	NA	Intergenic	Intergenic	111078	NM_001167539	100312476	Mm.480293	NM_001167539	ENSMUSG00000091539	Vmn1r238	-	vomeronasal 1 receptor, 238	protein-coding
Merged-chr12-72759768-4	chr12	72758090	72761132	-	0	NA	Intergenic	PB1D9|SINE|Alu	-1600	NM_008910	19042	Mm.261045	NM_008910	ENSMUSG00000021096	Ppm1a	2310003C21Rik|2900017D14Rik|AI427932|AU017636|MMPa-2|MPPa-1	protein phosphatase 1A, magnesium dependent, alpha isoform	protein-coding
Merged-chr13-97819783-2	chr13	97818744	97820525	-	0	NA	Intergenic	L1Md_A|LINE|L1	68522	NR_152263	111365222	Mm.440079	NR_152263		Eyelinc18	-	uncharacterized EyeLinc18	ncRNA
Merged-chr2-130285529-2	chr2	130284480	130286733	+	0	NA	Intergenic	B1_Mur1|SINE|Alu	-1155	NM_001362752	170718	Mm.29590	NM_130884	ENSMUSG00000027406	Idh3b	C78231	isocitrate dehydrogenase 3 (NAD+) beta	protein-coding
Merged-chr3-27087398-1	chr3	27086467	27088330	-	0	NA	Intergenic	ERVL-B4-int|LTR|ERVL	66456	NM_001177625	13605	Mm.261453	NM_007900	ENSMUSG00000027699	Ect2	AI528536	ect2 oncogene	protein-coding
Merged-chr13-16041061-4	chr13	16040968	16041152	-	0	NA	Intergenic	U6|snRNA|snRNA	-17637	NR_155430	100503142	Mm.359204	NR_155430		B230303A05Rik	B230303A05|EG328191	U1 small nuclear ribonucleoprotein 1C pseudogene	pseudo
Merged-chr3-65960248-4	chr3	65958187	65963805	+	0	NA	Intergenic	Intergenic	-2747	NM_019937	56706	Mm.175612	NM_019937	ENSMUSG00000027829	Ccnl1	2610030E23Rik|AU018493|Ccnl|ania-6a	cyclin L1	protein-coding
Merged-chr10-117811590-1	chr10	117810619	117812562	-	0	NA	Intergenic	Intergenic	-18885	NM_134010	103468	Mm.12568	NM_134010	ENSMUSG00000052798	Nup107	AW541137|C76801	nucleoporin 107	protein-coding
Merged-chr8-18845188-4	chr8	18843918	18846172	-	0	NA	Intergenic	Intergenic	-1234	NM_026792	52123	Mm.24117	NM_026792	ENSMUSG00000031467	Agpat5	1110013A05Rik|D8Ertd319e	1-acylglycerol-3-phosphate O-acyltransferase 5 (lysophosphatidic acid acyltransferase, epsilon)	protein-coding
Merged-chr14-100283894-3	chr14	100281290	100285957	-	0	NA	Intergenic	Intergenic	-133827	NM_010636	16597	Mm.396499	NM_010636	ENSMUSG00000072294	Klf12	2700063E05Rik|AI225908|AI315654|AP-2rep|B130052C06Rik|D530033K05Rik	Kruppel-like factor 12	protein-coding
Merged-chr14-121380425-1	chr14	121379353	121381499	+	0	NA	Intergenic	Intergenic	-1196	NM_145465	223255	Mm.390756	NM_145465	ENSMUSG00000063410	Stk24	1810013H02Rik|C76483|MST-3|Mst3|STE20	serine/threonine kinase 24	protein-coding
Merged-chr7-45129876-1	chr7	45128990	45130763	+	0	NA	Intergenic	Intergenic	-1131	NM_009438	22121	Mm.180458	NM_009438	ENSMUSG00000074129	Rpl13a	1810026N22Rik|Tstap198-7|tum-antigen	ribosomal protein L13A	protein-coding
Merged-chr18-35822300-4	chr18	35821785	35822741	-	0	NA	Intergenic	B3|SINE|B2	-7525	NM_133687	67393	Mm.94560	NM_133687	ENSMUSG00000046668	Cxxc5	4930415K17Rik	CXXC finger 5	protein-coding
Merged-chr5-149247807-1	chr5	149247417	149248199	-	0	NA	Intergenic	Intergenic	-17196	NM_009663	11690	Mm.19844	NM_009663	ENSMUSG00000060063	Alox5ap	Flap	arachidonate 5-lipoxygenase activating protein	protein-coding
Merged-chr13-21167766-4	chr13	21167562	21167980	+	0	NA	Intergenic	Intergenic	-12160	NM_009054	19720	Mm.314056	NM_009054	ENSMUSG00000021326	Trim27	AW538890|Gm19403|Rfp	tripartite motif-containing 27	protein-coding
Merged-chr2-34801129-4	chr2	34800131	34802044	-	0	NA	Intergenic	Intergenic	-1175	NM_145522	227746	Mm.158705	NM_145522	ENSMUSG00000070953	Rabepk	8430412M01Rik|9530020D24Rik|AV073337|C87311|Rab9p40	Rab9 effector protein with kelch motifs	protein-coding
Merged-chr11-20114060-2	chr11	20112453	20115535	+	0	NA	Intergenic	Intergenic	-1043	NM_001362899	66713	Mm.259045	NM_146243	ENSMUSG00000020152	Actr2	4921510D23Rik|AA409782|Arp2|D6Ertd746e	ARP2 actin-related protein 2	protein-coding
Merged-chr5-28315401-3	chr5	28315130	28315658	-	0	NA	Intergenic	LTR87|LTR|ERVL?	-1795	NM_028234	381626	Mm.304075	NM_028234	ENSMUSG00000048271	Rbm33	3200001K10Rik|6430512A10Rik|AA386890|Prr8	RNA binding motif protein 33	protein-coding
Merged-chr16-56014405-2	chr16	56013419	56015402	-	0	NA	Intergenic	Intergenic	15307	NM_001356450	76302	Mm.310642	NM_001024622	ENSMUSG00000071533	Pcnp	1110018D06Rik|AI647035	PEST proteolytic signal containing nuclear protein	protein-coding
Merged-chr2-168116059-4	chr2	168113987	168117234	-	0	NA	Intergenic	ID_B1|SINE|B4	34606	NM_021409	58220	Mm.292834	NM_021409	ENSMUSG00000044641	Pard6b	AV025615|Par6b	par-6 family cell polarity regulator beta	protein-coding
Merged-chr10-30494037-4	chr10	30493932	30494168	+	0	NA	Intergenic	L1_Mus1|LINE|L1	106650	NM_028604	73681	Mm.294503	NM_028604	ENSMUSG00000019792	Trmt11	2410075D05Rik|3110045I18Rik|AW213713	tRNA methyltransferase 11	protein-coding
Merged-chr5-127592299-1	chr5	127588555	127596044	-	0	NA	Intergenic	Intergenic	25093	NM_133895	100561	Mm.28506	NM_133895	ENSMUSG00000029416	Slc15a4	AA987064|AW742963|C130069N12Rik|PHT1|PTR4	solute carrier family 15, member 4	protein-coding
Merged-chr4-150686120-4	chr4	150685624	150686516	-	0	NA	Intergenic	Intergenic	-33896	NM_001355737	242773	Mm.29280	NM_173774	ENSMUSG00000039838	Slc45a1	C230078B22|Dnb5	solute carrier family 45, member 1	protein-coding
Merged-chr13-22549479-1	chr13	22548778	22550182	-	0	NA	Intergenic	L1Md_A|LINE|L1	-6721	NM_001045544	632793	Mm.432450	NM_001045544	ENSMUSG00000094637	Vmn1r204	Gm11301	vomeronasal 1 receptor 204	protein-coding
Merged-chr11-116704226-4	chr11	116703690	116704563	-	0	NA	Intergenic	Intergenic	-9466	NM_009180	20446	Mm.3947	NM_009180	ENSMUSG00000057286	St6galnac2	II|ST6GalNAc|Siat7|Siat7b	ST6 (alpha-N-acetyl-neuraminyl-2,3-beta-galactosyl-1,3)-N-acetylgalactosaminide alpha-2,6-sialyltransferase 2	protein-coding
Merged-chr11-119301278-4	chr11	119300496	119302211	+	0	NA	Intergenic	MER33|DNA|hAT-Charlie	-1310	NM_138669	192170	Mm.197555	NM_138669	ENSMUSG00000025580	Eif4a3	2400003O03Rik|Ddx48|eIF4A-III|mKIAA0111	eukaryotic translation initiation factor 4A3	protein-coding
Merged-chr7-29972577-1	chr7	29972228	29972927	-	0	NA	Intergenic	Intergenic	-11378	NM_001033355	243905	Mm.322432	NM_001033355	ENSMUSG00000074221	Zfp568	C80731|Gm1691|Znf568|chato	zinc finger protein 568	protein-coding
Merged-chr2-151518681-1	chr2	151517465	151519898	+	0	NA	Intergenic	Intergenic	-23802	NM_001302080	14225	Mm.278458	NM_008019	ENSMUSG00000032966	Fkbp1a	FKBP12|Fkbp|Fkbp1	FK506 binding protein 1a	protein-coding
Merged-chr9-110118867-3	chr9	110117469	110120361	+	0	NA	Intergenic	Intergenic	-1299	NM_001252682	72831	Mm.276305	NM_133347	ENSMUSG00000032480	Dhx30	2810477H02Rik|C130058C04Rik|Ddx30|HELG|Ret-CoR	DEAH (Asp-Glu-Ala-His) box polypeptide 30	protein-coding
Merged-chr19-53392718-4	chr19	53391333	53394995	+	0	NA	Intergenic	Intergenic	-2530	NM_172429	76479	Mm.313687	NM_172429	ENSMUSG00000025024	Smndc1	-	survival motor neuron domain containing 1	protein-coding
Merged-chr13-21994050-5	chr13	21993793	21994295	-	0	NA	Intergenic	Intergenic	12850	NM_001162929	195236	Mm.204664	NM_001162928	ENSMUSG00000016982	Pom121l2	Gm24	POM121 membrane glycoprotein-like 2 (rat)	protein-coding
Merged-chr11-20153532-3	chr11	20153213	20153705	-	0	NA	Intergenic	B1_Mus1|SINE|Alu	-40508	NM_001362899	66713	Mm.259045	NM_146243	ENSMUSG00000020152	Actr2	4921510D23Rik|AA409782|Arp2|D6Ertd746e	ARP2 actin-related protein 2	protein-coding
Merged-chr18-61626595-5	chr18	61624939	61628254	-	0	NA	Intergenic	Intergenic	-13057	NR_045420	545261	Mm.426593	NR_045420	ENSMUSG00000098098	Bvht	Braveheart|Gm20748	braveheart long non-coding RNA	ncRNA
Merged-chr14-121798839-3	chr14	121797986	121799829	+	0	NA	Intergenic	Intergenic	-1173	NM_134074	105445	Mm.378591	NM_134074	ENSMUSG00000025558	Dock9	AA959601|AW538057|B230309H04Rik|D14Wsu89e|Zizimin1|mKIAA1058	dedicator of cytokinesis 9	protein-coding
Merged-chr11-34834710-2	chr11	34833729	34835792	+	0	NA	Intergenic	Intergenic	-1119	NM_027411	70385	Mm.194368	NM_027411	ENSMUSG00000069910	Spdl1	1700018I02Rik|2600001J17Rik|2810049B11Rik|AA409762|Ccdc99	spindle apparatus coiled-coil protein 1	protein-coding
Merged-chr7-12950365-4	chr7	12949741	12951142	+	0	NA	Intergenic	Intergenic	-15397	NM_001362139	243834	Mm.133086	NM_178732	ENSMUSG00000004500	Zfp324	A930002M05|D430030K24Rik|ZF5128	zinc finger protein 324	protein-coding
Merged-chr17-47138545-1	chr17	47137566	47139526	-	0	NA	Intergenic	Intergenic	-2396	NM_001097623	224829	Mm.260989	NM_172622		Trerf1	9430096I18Rik|AI429294|B830015H24|RAPA|Trep-132|Trep132	transcriptional regulating factor 1	protein-coding
Merged-chr13-21326590-5	chr13	21326058	21326886	-	0	NA	Intergenic	Intergenic	14269	NM_145451	75512	Mm.46195	NM_145451	ENSMUSG00000004341	Gpx6	1700020G18Rik|Ry2d1|olfactory	glutathione peroxidase 6	protein-coding
Merged-chr12-108764622-2	chr12	108764276	108764964	-	0	NA	Intergenic	Intergenic	-28677	NM_009537	22632	Mm.3868	NM_009537	ENSMUSG00000021264	Yy1	NF-E1|YY-1	YY1 transcription factor	protein-coding
Merged-chr5-65699446-4	chr5	65698378	65700696	+	0	NA	Intergenic	Intergenic	-1301	NM_001081321	71521	Mm.278974	NM_027818	ENSMUSG00000029202	Pds5a	9030416H16Rik|B230308N11Rik|E230024D05Rik	PDS5 cohesin associated factor A	protein-coding
Merged-chr2-30095156-3	chr2	30094114	30096470	+	0	NA	Intergenic	B3|SINE|B2	-1657	NM_025428	66220	Mm.22538	NM_025428	ENSMUSG00000015335	Zdhhc12	1190004A01Rik	zinc finger, DHHC domain containing 12	protein-coding
Merged-chr18-35006662-1	chr18	35006349	35006977	+	0	NA	Intergenic	Intergenic	-52312	NM_010481	15526	Mm.209419	NM_010481	ENSMUSG00000024359	Hspa9	74kDa|Csa|Grp75|Hsc74|Hsp74|Hsp74a|Hspa9a|Mortalin|Mot-2|Mot2|Mthsp70|Pbp74	heat shock protein 9	protein-coding
Merged-chr10-83374652-1	chr10	83373776	83375529	+	0	NA	Intergenic	Intergenic	14431	NM_026579	28109	Mm.196210	NM_026579	ENSMUSG00000020255	D10Wsu102e	AI747614|C430041I18Rik	DNA segment, Chr 10, Wayne State University 102, expressed	protein-coding
Merged-chr7-28801410-7	chr7	28799913	28802886	-	0	NA	Intergenic	B1_Mur4|SINE|Alu	-9491	NM_177301	15388	Mm.9043	NM_177301	ENSMUSG00000015165	Hnrnpl	C79783|D830027H13Rik|Hnrpl	heterogeneous nuclear ribonucleoprotein L	protein-coding
Merged-chr3-96248531-3	chr3	96247293	96249977	+	0	NA	Intergenic	Intergenic	1935	NM_054045	97114	Mm.358797	NM_054045	ENSMUSG00000081058	Hist2h3c2	H3-614|H3.2-614|Hist2h3c2-ps|Hist2h3ca1|M32461	histone cluster 2, H3c2	protein-coding
Merged-chr9-114783165-1	chr9	114781036	114785295	+	0	NA	Intergenic	B4|SINE|B4	-1172	NM_133978	102545	Mm.35600	NM_133978	ENSMUSG00000032436	Cmtm7	AI481279|Cklfsf7|LNV	CKLF-like MARVEL transmembrane domain containing 7	protein-coding
Merged-chr11-19920488-1	chr11	19919710	19921268	+	0	NA	Intergenic	CpG	-3953	NM_033523	114716	Mm.266627	NM_033523	ENSMUSG00000045671	Spred2	C79158	sprouty-related EVH1 domain containing 2	protein-coding
Merged-chr5-122061687-1	chr5	122061442	122061934	+	0	NA	Intergenic	IMPB_01|Satellite|Satellite	-11837	NM_001312908	13048	Mm.156172	NM_007804	ENSMUSG00000042589	Cux2	1700051K22Rik|Cutl2|Cux-2	cut-like homeobox 2	protein-coding
Merged-chr5-64802036-3	chr5	64800587	64803109	-	0	NA	Intergenic	Intergenic	-1675	NM_008453	16599	Mm.392759	NM_008453	ENSMUSG00000029178	Klf3	9930027G08Rik|AL024007|Bklf|Tef-2	Kruppel-like factor 3 (basic)	protein-coding
Merged-chr5-20958868-1	chr5	20957892	20959845	+	0	NA	Intergenic	L2|LINE|L2	-7046	NM_001080977	242860	Mm.254286	NM_001080977	ENSMUSG00000039968	Rsbn1l	8430412F05Rik|AI447441|C330002G24Rik	round spermatid basic protein 1-like	protein-coding
Merged-chr1-30870232-6	chr1	30863444	30874086	-	0	NA	Intergenic	PB1D7|SINE|Alu	-5509	NM_001081080	213109	Mm.194486	NM_025871	ENSMUSG00000048874	Phf3	2310061N19Rik	PHD finger protein 3	protein-coding
Merged-chr6-47778215-5	chr6	47778070	47778359	-	0	NA	Intergenic	Intergenic	-25289	NR_002841	19799		NR_002841		Rn4.5s	-	4.5S RNA	rRNA
Merged-chr11-88046071-1	chr11	88045307	88046837	-	0	NA	Intergenic	RSINE1|SINE|B4	-1301	NM_001078167	110809	Mm.391719	NM_173374	ENSMUSG00000018379	Srsf1	1110054N12Rik|5730507C05Rik|6330415C05Rik|AI482334|AW491331|Asf|Sf2|Sfrs1	serine/arginine-rich splicing factor 1	protein-coding
Merged-chr4-98864467-3	chr4	98864087	98864945	+	0	NA	Intergenic	(GGA)n|Simple_repeat|Simple_repeat	-40676	NR_151512	545660	Mm.331722	NM_001033982	ENSMUSG00000073794	I0C0044D17Rik	-	RIKEN cDNA I0C0044D17 gene	ncRNA
Merged-chr10-24619377-3	chr10	24619106	24619712	+	0	NA	Intergenic	(CA)n|Simple_repeat|Simple_repeat	-23606	NR_163910
Merged-chr4-8645014-4	chr4	8644468	8645436	-	0	NA	Intergenic	B2_Mm2|SINE|B2	-45454	NM_001277149	320790	Mm.138792	NM_001033395	ENSMUSG00000041235	Chd7	A730019I05Rik|Cycn|Cyn|Dz|Edy|Flo|GENA 47|GENA 60|Gena 52|Lda|Mt|Obt|Todo|WBE1|Whi|metis	chromodomain helicase DNA binding protein 7	protein-coding
Merged-chr5-33536684-1	chr5	33535879	33537490	-	0	NA	Intergenic	Intergenic	90827	NM_001359461	74504	Mm.294695	NM_178390	ENSMUSG00000037339	Fam53a	2410018C17Rik|5430419M09Rik|Dntnp	family with sequence similarity 53, member A	protein-coding
Merged-chr13-74400470-2	chr13	74399683	74401577	+	0	NA	Intergenic	Intergenic	-6435	NR_109835	735288		NR_109835	ENSMUSG00000094403	Mir692-2	Mir692-2a|Mir692-3|Mirn692-2|Mirn692-2a|mir-692-2|mmu-mir-692-2	microRNA 692-2	ncRNA
Merged-chr9-114663528-2	chr9	114662868	114663980	-	0	NA	Intergenic	MLT1H|LTR|ERVL-MaLR	-23224	NM_153585	78893	Mm.283708	NM_153585	ENSMUSG00000056167	Cnot10	2600001P13Rik	CCR4-NOT transcription complex, subunit 10	protein-coding
Merged-chr17-29027835-4	chr17	29027459	29028245	+	0	NA	Intergenic	Intergenic	-4808	NM_013663	20383	Mm.6787	NM_013663	ENSMUSG00000071172	Srsf3	AL024116|Sfrs3|X16	serine/arginine-rich splicing factor 3	protein-coding
Merged-chr11-58007616-4	chr11	58006161	58008696	-	0	NA	Intergenic	Intergenic	-1636	NM_028451	73158	Mm.248843	NM_028451	ENSMUSG00000037331	Larp1	1810024J12Rik|3110040D16Rik|Larp|mKIAA0731	La ribonucleoprotein domain family, member 1	protein-coding
Merged-chr16-30203215-2	chr16	30201842	30204346	-	0	NA	Intergenic	Intergenic	64438	NM_027904	71756	Mm.290614	NM_027904	ENSMUSG00000023176	Cpn2	1300018K11Rik	carboxypeptidase N, polypeptide 2	protein-coding
Merged-chr4-11155109-4	chr4	11153638	11156248	-	0	NA	Intergenic	Intergenic	-1498	NM_001199105	60599	Mm.393018	NM_021897	ENSMUSG00000028211	Trp53inp1	2700057G22Rik|SIP|SIP18|SIP27|Stinp|Teap|p53DINP1	transformation related protein 53 inducible nuclear protein 1	protein-coding
Merged-chr11-106722651-2	chr11	106722310	106723008	+	0	NA	Intergenic	Intergenic	-7378	NM_001032378	18613	Mm.343951	NM_008816	ENSMUSG00000020717	Pecam1	C85791|Cd31|PECAM-1|Pecam	platelet/endothelial cell adhesion molecule 1	protein-coding
Merged-chr2-44926211-2	chr2	44925180	44927000	-	0	NA	intron (NM_001362986, intron 1 of 10)	intron (NM_001362986, intron 1 of 10)	1146	NR_156429	227835	Mm.314312	NM_172662	ENSMUSG00000036890	Gtdc1	E330008O22Rik	glycosyltransferase-like domain containing 1	protein-coding
Merged-chr1-9544156-3	chr1	9542514	9545151	-	0	NA	Intergenic	Intergenic	-1576	NM_021511	59014	Mm.29061	NM_021511	ENSMUSG00000061024	Rrs1	5730466A07Rik|AA415037|D1Ertd701e|Rrr	ribosome biogenesis regulator 1	protein-coding
Merged-chr8-84191209-1	chr8	84190383	84192036	-	0	NA	Intergenic	L1Md_F2|LINE|L1	-12248	NR_029821	723819		NR_029821	ENSMUSG00000065483	Mir181c	Mirn181c|mir-181c	microRNA 181c	ncRNA
Merged-chr3-135432232-2	chr3	135431973	135432554	+	0	NA	Intergenic	Intergenic	-5969	NM_001356594	66105	Mm.49884	NM_025356	ENSMUSG00000078578	Ube2d3	1100001F19Rik|9430029A22Rik|AA414951	ubiquitin-conjugating enzyme E2D 3	protein-coding
Merged-chr1-180910298-2	chr1	180909833	180910719	+	0	NA	Intergenic	B1_Mus2|SINE|Alu	6002	NM_133705	69051	Mm.274180	NM_133705	ENSMUSG00000026520	Pycr2	1810018M05Rik|P5cr2	pyrroline-5-carboxylate reductase family, member 2	protein-coding
Merged-chr2-116967810-1	chr2	116967476	116968145	-	0	NA	Intergenic	Intergenic	67658	NR_040335	320975	Mm.132509	NR_040335	ENSMUSG00000085316	D330050G23Rik	-	RIKEN cDNA D330050G23 gene	ncRNA
Merged-chr11-101642535-4	chr11	101641993	101643283	+	0	NA	Intergenic	B1_Mus1|SINE|Alu	14689	NM_025654	66599	Mm.41449	NM_025654	ENSMUSG00000010362	Rdm1	2410008M22Rik|AW212028|Rad52b	RAD52 motif 1	protein-coding
Merged-chr11-93994996-2	chr11	93994110	93995859	-	0	NA	Intergenic	Intergenic	-1107	NM_027569	70834	Mm.260737	NM_027569	ENSMUSG00000020859	Spag9	3110018C07Rik|4733401I23Rik|4831406C20Rik|AW552012|JIP-4|JLP|JSAP2|JSAP2a|Jip4|Mapk8ip4|syd1	sperm associated antigen 9	protein-coding
Merged-chr18-35751046-1	chr18	35750794	35751299	-	0	NA	Intergenic	B2_Mm2|SINE|B2	-10492	NM_001289591	72512	Mm.45995	NM_028261	ENSMUSG00000024349	Tmem173	2610307O08Rik|ERIS|MPYS|Mita|STING|STING-beta	transmembrane protein 173	protein-coding
Merged-chr15-73424507-4	chr15	73423290	73425979	+	0	NA	Intergenic	Intergenic	-1443	NM_001358045	14083	Mm.254494	NM_007982	ENSMUSG00000022607	Ptk2	FADK 1|FAK|FRNK|Fadk|p125FAK	PTK2 protein tyrosine kinase 2	protein-coding
Merged-chr19-42275096-3	chr19	42275007	42275188	+	0	NA	Intergenic	Intergenic	5073	NR_037246	100526549		NR_037246	ENSMUSG00000093234	Mir3085	mir-3085|mmu-mir-3085	microRNA 3085	ncRNA
Merged-chr16-48303638-1	chr16	48303564	48303713	-	0	NA	Intergenic	Intergenic	-6636	NM_028615	73703	Mm.27857	NM_028615	ENSMUSG00000072419	Dppa2	2410088E07Rik|C80932|D19Mgi18|ECAT15-2	developmental pluripotency associated 2	protein-coding
Merged-chr19-56821135-4	chr19	56819780	56822208	-	0	NA	intron (NM_170757, intron 1 of 15)	intron (NM_170757, intron 1 of 15)	1205	NM_170757	213993	Mm.469677	NM_170757	ENSMUSG00000035173	Ccdc186	1810028B20Rik|A630007B06Rik|AI159700|Otg1	coiled-coil domain containing 186	protein-coding
Merged-chr11-19919351-2	chr11	19917995	19920354	-	0	NA	Intergenic	Intergenic	-5268	NM_033523	114716	Mm.266627	NM_033523	ENSMUSG00000045671	Spred2	C79158	sprouty-related EVH1 domain containing 2	protein-coding
Merged-chr6-10100520-5	chr6	10100366	10100808	+	0	NA	Intergenic	B2_Mm1a|SINE|B2	873791	NR_033776	57866	Mm.4397	NR_033776		AA545190	-	EST AA545190	ncRNA
Merged-chr11-48774371-1	chr11	48773964	48774779	+	0	NA	Intergenic	MIR|SINE|MIR	-25989	NM_008143	14694	Mm.5305	NM_008143	ENSMUSG00000020372	Rack1	AL033335|GB-like|Gnb2-rs1|Gnb2l1|p205	receptor for activated C kinase 1	protein-coding
Merged-chr5-112316819-1	chr5	112315772	112317867	+	0	NA	Intergenic	Intergenic	-9550	NM_018783	54723	Mm.172947	NM_018783	ENSMUSG00000029345	Tfip11	2810002G02Rik|AF097181|AW046167|Srr1|TIP33|Tip39	tuftelin interacting protein 11	protein-coding
Merged-chrX-94177194-4	chrX	94176453	94177901	-	0	NA	Intergenic	B1F|SINE|Alu	35474	NM_012010	26905	Mm.218851	NM_012010	ENSMUSG00000035150	Eif2s3x	AA409828|AA547477|AI314668|Eif-2gx|eIF-2-gamma X	eukaryotic translation initiation factor 2, subunit 3, structural gene X-linked	protein-coding
Merged-chr3-129641168-1	chr3	129639508	129642830	+	0	NA	Intergenic	Intergenic	83917	NM_001329594	13645	Mm.252481	NM_010113	ENSMUSG00000028017	Egf	AI790464	epidermal growth factor	protein-coding
Merged-chr17-15565038-2	chr17	15564536	15565672	+	0	NA	promoter-TSS (NM_001361436)	promoter-TSS (NM_001361436)	-750	NM_001361436	213389	Mm.215162	NM_144809	ENSMUSG00000051977	Prdm9	BC012016|Dsbc1|G1-419-29|Meisetz|PRDM9-B|Rcr1|repro7	PR domain containing 9	protein-coding
Merged-chr15-89430934-1	chr15	89430471	89431398	+	0	NA	Intergenic	(TG)n|Simple_repeat|Simple_repeat	-1007	NM_007692	12651	Mm.485045	NM_007692	ENSMUSG00000022617	Chkb	Chetk|Chkl|Ck|Ck/Ek|Ck/Ek-beta|Ckb|Ckekb|Ek	choline kinase beta	protein-coding
Merged-chr6-28479345-1	chr6	28478681	28480010	-	0	NA	Intergenic	Intergenic	-1003	NM_019776	56463	Mm.439987	NM_019776	ENSMUSG00000001424	Snd1	AL033314|Tudor-SN	staphylococcal nuclease and tudor domain containing 1	protein-coding
Merged-chr11-50253905-4	chr11	50252373	50255843	+	0	NA	Intergenic	Intergenic	-15576	NM_001313968	17001	Mm.245151	NM_008521	ENSMUSG00000020377	Ltc4s	-	leukotriene C4 synthase	protein-coding
Merged-chr8-11554712-1	chr8	11554035	11555390	-	0	NA	Intergenic	Intergenic	-1050	NM_001302458	26356	Mm.25709	NM_011919	ENSMUSG00000045969	Ing1	2610028J21Rik|AA407184|AI875420|mING1h|p33Ing1|p37Ing1b	inhibitor of growth family, member 1	protein-coding
Merged-chr19-12011228-5	chr19	12010420	12011719	-	0	NA	Intergenic	Intergenic	25671	NM_146680	258675	Mm.271517	NM_146680	ENSMUSG00000067529	Olfr1423	MOR239-3	olfactory receptor 1423	protein-coding
Merged-chr5-134332100-4	chr5	134331965	134332202	-	0	NA	Intergenic	B2_Mm1a|SINE|B2	5629	NR_039544	100628570		NR_039544	ENSMUSG00000093311	Mir3965	mmu-mir-3965|mu-mir-3965	microRNA 3965	ncRNA
Merged-chr6-83893919-1	chr6	83893845	83893994	+	0	NA	Intergenic	MLT1F1|LTR|ERVL-MaLR	-20434	NM_001355285	18139	Mm.132392	NM_008717	ENSMUSG00000030016	Zfp638	AI323587|Np220|Zfml|Znf638|mNP220	zinc finger protein 638	protein-coding
Merged-chr1-180793501-1	chr1	180792791	180794212	-	0	NA	Intergenic	Intergenic	20104	NM_008210	15078	Mm.138832	NM_008210	ENSMUSG00000060743	H3f3a	EyeLinc14|H3.3A	H3 histone, family 3A	protein-coding
Merged-chr5-121710152-4	chr5	121708694	121711259	-	0	NA	Intergenic	Intergenic	-1633	NM_009125	20239	Mm.260900	NM_009125	ENSMUSG00000042605	Atxn2	9630045M23Rik|ATX2|AW544490|Sca2	ataxin 2	protein-coding
Merged-chr1-74390414-4	chr1	74388829	74392079	-	0	NA	Intergenic	Intergenic	-1155	NM_153088	227292	Mm.165042	NM_153088	ENSMUSG00000026176	Ctdsp1	GIP|NLIIF|Nif3|SCP1	CTD (carboxy-terminal domain, RNA polymerase II, polypeptide A) small phosphatase 1	protein-coding
Merged-chr14-34361943-1	chr14	34360062	34363825	-	0	NA	Intergenic	Intergenic	-6550	NM_183278	69134	Mm.27156	NM_183278	ENSMUSG00000043681	Fam25c	2200001I15Rik|Fam25	family with sequence similarity 25, member C	protein-coding
Merged-chr14-40968033-2	chr14	40967301	40968785	+	0	NA	Intergenic	Intergenic	-1147	NM_145928	52588	Mm.28876	NM_145928	ENSMUSG00000037824	Tspan14	AA958793|D14Ertd226e|Tm4sf14|tspan-14	tetraspanin 14	protein-coding
Merged-chr3-95109830-3	chr3	95108433	95111021	-	0	NA	Intergenic	Intergenic	-1315	NM_009336	21427	Mm.133919	NM_009336	ENSMUSG00000008958	Vps72	Tcfl1|YL-1	vacuolar protein sorting 72	protein-coding
Merged-chr9-67644583-1	chr9	67644450	67644718	-	0	NA	Intergenic	B1_Mur1|SINE|Alu	83196	NR_106100	102466824		NR_106100	ENSMUSG00000098937	Mir7241	Gm27918|mmu-mir-7241	microRNA 7241	ncRNA
Merged-chr7-80129510-4	chr7	80128404	80130416	-	0	NA	Intergenic	Intergenic	-14060	NM_173011	269951	Mm.246432	NM_173011	ENSMUSG00000030541	Idh2	E430004F23|IDPm|Idh-2	isocitrate dehydrogenase 2 (NADP+), mitochondrial	protein-coding
Merged-chr7-29982313-4	chr7	29980341	29983894	-	0	NA	Intergenic	RLTR53B_Mm|LTR|ERVK	-1838	NM_001033355	243905	Mm.322432	NM_001033355	ENSMUSG00000074221	Zfp568	C80731|Gm1691|Znf568|chato	zinc finger protein 568	protein-coding
Merged-chr11-61479458-1	chr11	61479047	61479870	+	0	NA	Intergenic	Intergenic	-5973	NM_001347545	76293	Mm.272278	NM_029568	ENSMUSG00000042436	Mfap4	1110007F23Rik	microfibrillar-associated protein 4	protein-coding
Merged-chr19-9900569-1	chr19	9899680	9901460	+	0	NA	Intergenic	Lx7|LINE|L1	-1081	NM_001369356	16319	Mm.29755	NM_016692	ENSMUSG00000024660	Incenp	2700067E22Rik|AU019509|C130081E20|C77457	inner centromere protein	protein-coding
Merged-chr3-88508839-3	chr3	88507363	88509966	-	0	NA	Intergenic	Intergenic	-5312	NM_001111102	16905	Mm.243014	NM_019390	ENSMUSG00000028063	Lmna	Dhe	lamin A	protein-coding
Merged-chr2-167398875-2	chr2	167398438	167399304	-	0	NA	Intergenic	B1_Mus2|SINE|Alu	-22839	NR_130767	77031	Mm.278924	NM_148929	ENSMUSG00000039463	Slc9a8	1200006P13Rik|6430709P13Rik|AI182282|NHE-8|NHE8	solute carrier family 9 (sodium/hydrogen exchanger), member 8	protein-coding
Merged-chr4-31962554-4	chr4	31961151	31963855	-	0	NA	Intergenic	Intergenic	-1604	NM_172688	26409	Mm.258589	NM_009316	ENSMUSG00000028284	Map3k7	B430101B05|C87327|Tak1	mitogen-activated protein kinase kinase kinase 7	protein-coding
Merged-chr7-19666202-2	chr7	19665169	19667339	+	0	NA	Intergenic	RMER2|LTR|ERV1	-1224	NM_019649	56457	Mm.290960	NM_019649	ENSMUSG00000002981	Clptm1	HS9|N14	cleft lip and palate associated transmembrane protein 1	protein-coding
Merged-chr7-80992163-3	chr7	80990730	80993567	-	0	NA	Intergenic	B1_Mur3|SINE|Alu	-1536	NM_178707	233410	Mm.29525	NM_178707	ENSMUSG00000005621	Zfp592	A730014M16Rik|Znf592	zinc finger protein 592	protein-coding
Merged-chr9-55939279-1	chr9	55938248	55940311	+	0	NA	Intergenic	Intergenic	-1160	NM_001081341	244891	Mm.86588	NM_175536	ENSMUSG00000034007	Scaper	C430017I08|D530014O03Rik|Zfp291	S phase cyclin A-associated protein in the ER	protein-coding
Merged-chr7-3213199-1	chr7	3212296	3214103	+	0	NA	Intergenic	Intergenic	-5427	NR_029640	100049710		NR_029640	ENSMUSG00000077815	Mir290a	Mir290|Mirn290|mir-290a|mmu-miR-290|mmu-mir-290a	microRNA 290a	ncRNA
Merged-chr3-90297556-5	chr3	90293642	90302065	+	0	NA	Intergenic	B2_Mm2|SINE|B2	27704	NR_105979	102465612		NR_105979	ENSMUSG00000099199	Mir7012	Gm27370|mmu-mir-7012	microRNA 7012	ncRNA
Merged-chr18-80152637-1	chr18	80151457	80153819	+	0	NA	Intergenic	Intergenic	-1156	NM_175028	240442	Mm.26594	NM_175028	ENSMUSG00000053950	Adnp2	8430420L05Rik|BC024969|Kiaa0863|Zfp508|mKIAA0863	ADNP homeobox 2	protein-coding
Merged-chr1-134638163-1	chr1	134636252	134640075	+	0	NA	Intergenic	B3A|SINE|B2	-8449	NM_009307	20980	Mm.5102	NM_009307	ENSMUSG00000026452	Syt2	IP4BP|R74640|mKIAA4194|sytII	synaptotagmin II	protein-coding
Merged-chr13-58129983-4	chr13	58128976	58131107	+	0	NA	Intergenic	MTC|LTR|ERVL-MaLR	-1485	NM_029872	77134	Mm.490274	NM_029872	ENSMUSG00000007836	Hnrnpa0	1110055B05Rik|3010025E17Rik|Hnrpa0|hnRNP A0	heterogeneous nuclear ribonucleoprotein A0	protein-coding
Merged-chr6-47780504-4	chr6	47780258	47780696	-	0	NA	Intergenic	Intergenic	23175	NR_030485	735289		NR_030485	ENSMUSG00000076060	Mir704	Mirn704|mir-704|mmu-mir-704	microRNA 704	ncRNA
Merged-chr1-30951061-4	chr1	30949855	30952395	+	0	NA	Intergenic	Intergenic	-1370	NM_011200	19243	Mm.491181	NM_011200	ENSMUSG00000026064	Ptp4a1	AA415290|AU019864|C130021B01|Prl-1	protein tyrosine phosphatase 4a1	protein-coding
Merged-chr3-64040909-3	chr3	64040612	64041311	+	0	NA	Intergenic	ERVB4_1-I_MM-int|LTR|ERVK	-40681	NM_019918	56544	Mm.57069	NM_019918	ENSMUSG00000027824	Vmn2r1	Casrl1|EG56544|V2r83	vomeronasal 2, receptor 1	protein-coding
Merged-chr8-123320167-3	chr8	123319746	123320819	+	0	NA	Intergenic	Intergenic	-1706	NM_016925	14087	Mm.6536	NM_016925	ENSMUSG00000032815	Fanca	AW208693|FACA	Fanconi anemia, complementation group A	protein-coding
Merged-chr13-55181989-1	chr13	55181201	55182779	-	0	NA	Intergenic	PB1D9|SINE|Alu	-27792	NM_008739	18193	Mm.168965	NM_008739	ENSMUSG00000021488	Nsd1	AI528500|KMT3B	nuclear receptor-binding SET-domain protein 1	protein-coding
Merged-chr8-126600631-2	chr8	126600187	126601022	-	0	NA	Intergenic	B1_Mus1|SINE|Alu	-6618	NM_001164598	270110	Mm.334918	NM_001164598	ENSMUSG00000051495	Irf2bp2	E130305N23Rik|IRF-2BP2	interferon regulatory factor 2 binding protein 2	protein-coding
Merged-chr6-51268384-3	chr6	51265809	51270427	-	0	NA	Intergenic	Intergenic	1792	NR_029719	387166		NR_029719	ENSMUSG00000065505	Mir148a	Mirn148|Mirn148a|mir-148a	microRNA 148a	ncRNA
Merged-chr5-33821335-1	chr5	33820378	33822293	+	0	NA	Intergenic	CpG	-21777	NM_001081102	107823	Mm.19892	NM_175231	ENSMUSG00000057406	Nsd2	5830445G22Rik|9430010A17Rik|AW555663|C130020C13Rik|D030027O06Rik|D930023B08Rik|MMSET|Whsc1|Whsc1l|mKIAA1090	nuclear receptor binding SET domain protein 2	protein-coding
Merged-chr16-66489857-1	chr16	66489767	66489948	-	0	NA	Intergenic	RLTR10D|LTR|ERVK	-167261	NR_040512	75501	Mm.394300	NR_040512	ENSMUSG00000092599	1700010K23Rik	-	RIKEN cDNA 1700010K23 gene	ncRNA
Merged-chr7-126698147-2	chr7	126694818	126701278	+	0	NA	Intergenic	Intergenic	2048	NM_175103	66162	Mm.358692	NM_175103	ENSMUSG00000047721	Bola2	1110025L05Rik|BolA-2	bolA-like 2 (E. coli)	protein-coding
Merged-chr12-70824457-1	chr12	70823912	70825003	-	0	NA	Intergenic	Intergenic	-1057	NM_028127	319710	Mm.2962	NM_028127	ENSMUSG00000048285	Frmd6	2610019M19Rik|4930488L10Rik|AW212977|Willin	FERM domain containing 6	protein-coding
Merged-chr4-130641278-1	chr4	130640643	130641914	+	0	NA	Intergenic	PB1D10|SINE|Alu	-22043	NM_001356566	80912	Mm.440206	NM_030722	ENSMUSG00000028580	Pum1	AA517475|Pumm|mKIAA0099	pumilio RNA-binding family member 1	protein-coding
Merged-chr5-135395918-3	chr5	135394562	135397138	+	0	NA	Intergenic	Intergenic	-1304	NM_148932	107939	Mm.28399	NM_148932	ENSMUSG00000053293	Pom121	2610027A18Rik|C80273|mKIAA0618	nuclear pore membrane protein 121	protein-coding
Merged-chr4-55474823-1	chr4	55474194	55475454	+	0	NA	Intergenic	Intergenic	-55982	NR_040674	100415914	Mm.261765	NR_040674	ENSMUSG00000087070	Gm12505	-	predicted gene 12505	ncRNA
Merged-chr4-126984417-3	chr4	126984145	126984692	+	0	NA	Intergenic	B1_Mm|SINE|Alu	-16495	NM_001357201	67785	Mm.165401	NM_001114399	ENSMUSG00000042446	Zmym4	6330503C17Rik|AI480785|AW493829|CDIR|D630001M21|MYM|Zfp262|Znf262|mKIAA0425	zinc finger, MYM-type 4	protein-coding
Merged-chr8-122557841-1	chr8	122556987	122558696	+	0	NA	Intergenic	Intergenic	-6512	NM_001357349	234839	Mm.37324	NM_001037298	ENSMUSG00000014444	Piezo1	9630020g22|Fam38a|mKIAA0233	piezo-type mechanosensitive ion channel component 1	protein-coding
Merged-chr11-76620018-2	chr11	76617250	76621828	-	0	NA	Intergenic	Intergenic	-41800	NM_198894	109934	Mm.258939	NM_198018	ENSMUSG00000017631	Abr	-	active BCR-related gene	protein-coding
Merged-chr4-45420932-2	chr4	45419644	45421686	-	0	NA	Intergenic	Intergenic	-11899	NM_001009949	230125	Mm.260210	NM_001009949	ENSMUSG00000045973	Slc25a51	9130208E07Rik|D130005A03Rik|Gm138|Mcart1	solute carrier family 25, member 51	protein-coding
Merged-chr13-21924738-5	chr13	21924233	21925033	-	0	NA	Intergenic	Intergenic	-20461	NM_183014	193452	Mm.187446	NM_183014	ENSMUSG00000006720	Zfp184	4930500C15Rik	zinc finger protein 184 (Kruppel-like)	protein-coding
Merged-chr10-108299049-1	chr10	108298644	108299456	+	0	NA	Intergenic	B1_Mur2|SINE|Alu	-33139	NM_054056	114774	Mm.391419	NM_054056	ENSMUSG00000035873	Pawr	2310001G03Rik|PAR4|Par-4	PRKC, apoptosis, WT1, regulator	protein-coding
Merged-chr2-25225835-4	chr2	25224941	25226775	+	0	NA	Intergenic	Intergenic	-1156	NM_146116	227613	Mm.227260	NM_146116	ENSMUSG00000036752	Tubb4b	4930542G03Rik|Tubb2c|Tubb2c1	tubulin, beta 4B class IVB	protein-coding
Merged-chr9-64268312-1	chr9	64267515	64269110	+	0	NA	Intergenic	RMER10B|LTR|ERVL	-13273	NM_025372	66131	Mm.196219	NM_025372	ENSMUSG00000032397	Tipin	1110005A05Rik|1110018P21Rik	timeless interacting protein	protein-coding
Merged-chr18-77054667-1	chr18	77053084	77056251	+	0	NA	Intergenic	Intergenic	-7370	NM_001368657	71206	Mm.35803	NM_027721	ENSMUSG00000025420	Katnal2	3110023G01Rik|4933439B08Rik	katanin p60 subunit A-like 2	protein-coding
Merged-chr3-95857514-1	chr3	95857272	95857758	+	0	NA	Intergenic	A-rich|Low_complexity|Low_complexity	-1630	NR_151629	70767	Mm.279872	NM_027541	ENSMUSG00000015748	Prpf3	3632413F13Rik	pre-mRNA processing factor 3	protein-coding
Merged-chr11-102409004-4	chr11	102407655	102411248	+	0	NA	Intergenic	Intergenic	-1934	NM_026542	68066	Mm.44226	NM_026542	ENSMUSG00000018677	Slc25a39	3010027G13Rik|D11Ertd333e	solute carrier family 25, member 39	protein-coding
Merged-chr11-116726851-4	chr11	116725435	116728625	+	0	NA	Intergenic	Intergenic	-25137	NR_003364	193217	Mm.100084	NR_003364		BC018473	-	cDNA sequence BC018473	ncRNA
Merged-chr11-54706405-1	chr11	54706078	54706733	-	0	NA	Intergenic	(TA)n|Simple_repeat|Simple_repeat	81298	NM_178626	72729	Mm.29476	NM_178626	ENSMUSG00000052298	Cdc42se2	2810404F18Rik|AA408783|AA536669|SPEC2	CDC42 small effector 2	protein-coding
Merged-chr7-28209946-4	chr7	28209681	28210516	+	0	NA	Intergenic	B2_Mm2|SINE|B2	29782	NM_001271370	13549	Mm.57249	NM_010092	ENSMUSG00000002409	Dyrk1b	Mirk	dual-specificity tyrosine-(Y)-phosphorylation regulated kinase 1b	protein-coding
Merged-chr6-82687264-1	chr6	82686138	82688391	-	0	NA	Intergenic	Intergenic	-34390	NM_001370295	66979	Mm.195753	NM_025882	ENSMUSG00000030042	Pole4	2400007P05Rik|5830430F06Rik	polymerase (DNA-directed), epsilon 4 (p12 subunit)	protein-coding
Merged-chr5-148960327-2	chr5	148959984	148960791	+	0	NA	Intergenic	Intergenic	10137	NR_040686	71473	Mm.90306	NR_040686	ENSMUSG00000079069	8430423G03Rik	-	RIKEN cDNA 8430423G03 gene	ncRNA
Merged-chr13-111420975-1	chr13	111419889	111422063	-	0	NA	Intergenic	Intergenic	69151	NM_001361925	73274	Mm.57286	NM_028487	ENSMUSG00000032745	Gpbp1	1700034P14Rik|AU019836|D230035M11Rik|Gpbp|mGPBP	GC-rich promoter binding protein 1	protein-coding
Merged-chr15-96462037-3	chr15	96461195	96463171	+	0	NA	Intergenic	Intergenic	-1340	NM_028148	72193	Mm.324474	NM_028148	ENSMUSG00000033228	Scaf11	1110061H03Rik|2610510E10Rik|AI462454|CASP11|SIP1|SRRP129|Sfrs2ip|Srsf2ip|mKIAA3013	SR-related CTD-associated factor 11	protein-coding
Merged-chr4-135301713-1	chr4	135301080	135302347	+	0	NA	Intergenic	MIRc|SINE|MIR	-28953	NM_013885	29876	Mm.257765	NM_013885	ENSMUSG00000037242	Clic4	D0Jmb3|TU-74|mc3s5|mtCLIC	chloride intracellular channel 4 (mitochondrial)	protein-coding
Merged-chr2-173283983-1	chr2	173283122	173284845	-	0	NA	Intergenic	Intergenic	-7450	NM_022995	65112	Mm.73682	NM_022995	ENSMUSG00000038400	Pmepa1	2210418I02Rik|AW455466|Erg1.2|N4wbp4|Stag1|Tmepai	prostate transmembrane protein, androgen induced 1	protein-coding
Merged-chr4-55348484-2	chr4	55347478	55349526	-	0	NA	Intergenic	Intergenic	-1540	NM_009011	19359	Mm.196846	NM_009011	ENSMUSG00000028426	Rad23b	0610007D13Rik|AV001138|HR23B|mHR23B|p58	RAD23 homolog B, nucleotide excision repair protein	protein-coding
Merged-chr17-22877968-5	chr17	22877157	22878703	+	0	NA	Intergenic	LSU-rRNA_Hsa|rRNA|rRNA	-10796	NM_177358	240041	Mm.328828	NM_177358	ENSMUSG00000059142	Zfp945	A630033E08Rik|C730040L01Rik	zinc finger protein 945	protein-coding
Merged-chr2-116974869-4	chr2	116973818	116975838	-	0	NA	Intergenic	Intergenic	74676	NR_040335	320975	Mm.132509	NR_040335	ENSMUSG00000085316	D330050G23Rik	-	RIKEN cDNA D330050G23 gene	ncRNA
Merged-chr14-65343140-2	chr14	65342540	65343700	-	0	NA	Intergenic	Intergenic	-15556	NM_199029	380912	Mm.270087	NM_199029	ENSMUSG00000034522	Zfp395	BC053701|Gm910	zinc finger protein 395	protein-coding
Merged-chr2-164876700-4	chr2	164874076	164879255	-	0	NA	Intergenic	Intergenic	-2703	NM_146129	228866	Mm.241134	NM_146129	ENSMUSG00000039849	Pcif1	2310022K11Rik|C20orf67|CAPAM|F730014I05Rik	PDX1 C-terminal inhibiting factor 1	protein-coding
Merged-chr10-80677446-1	chr10	80676735	80678159	+	0	NA	Intergenic	Intergenic	-1154	NM_021462	17347	Mm.42126	NM_021462	ENSMUSG00000020190	Mknk2	2010016G11Rik|Gprk7|Mnk2	MAP kinase-interacting serine/threonine kinase 2	protein-coding
Merged-chr4-16457134-1	chr4	16455366	16458903	-	0	NA	Intergenic	LTR40a|LTR|ERVL	293024	NR_045765	100415915	Mm.387180	NR_045765	ENSMUSG00000085112	A530072M11Rik	-	RIKEN cDNA gene A530072M11	ncRNA
Merged-chr7-4822537-1	chr7	4821863	4823213	-	0	NA	Intergenic	PB1D10|SINE|Alu	-10198	NM_133777	77891	Mm.389787	NM_133777	ENSMUSG00000060860	Ube2s	0910001J09Rik|6720465F12Rik|AA409170|E2-EPF	ubiquitin-conjugating enzyme E2S	protein-coding
Merged-chr6-88150913-2	chr6	88149216	88152287	-	0	NA	Intergenic	Intergenic	-43140	NM_001355253	14461	Mm.491156	NM_008090	ENSMUSG00000015053	Gata2	Gata-2	GATA binding protein 2	protein-coding
Merged-chr5-117293424-1	chr5	117292795	117294054	+	0	NA	Intergenic	URR1A|DNA|hAT-Charlie	-5860	NM_018858	23980	Mm.195898	NM_018858	ENSMUSG00000032959	Pebp1	HCNP|Pbp|Pbp1|Pbpr|Rkip	phosphatidylethanolamine binding protein 1	protein-coding
Merged-chr8-70898733-4	chr8	70897635	70900341	+	0	NA	Intergenic	Intergenic	-1545	NM_029751	76808	Mm.379251	NM_029751	ENSMUSG00000045128	Rpl18a	2510019J09Rik	ribosomal protein L18A	protein-coding
Merged-chr6-125412901-3	chr6	125412699	125413135	+	0	NA	Intergenic	U4|snRNA|snRNA	-32413	NM_198604	213522	Mm.333396	NM_198604	ENSMUSG00000038167	Plekhg6	BC026778|Gm155	pleckstrin homology domain containing, family G (with RhoGef domain) member 6	protein-coding
Merged-chr9-120894632-1	chr9	120893810	120895455	+	0	NA	Intergenic	Intergenic	20618	NR_040742	76402	Mm.436588	NR_040742	ENSMUSG00000100146	1700020M21Rik	-	RIKEN cDNA 1700020M21 gene	ncRNA
Merged-chr10-61827606-1	chr10	61826624	61828590	-	0	NA	Intergenic	Intergenic	-43743	NM_207000	404634	Mm.272870	NM_207000	ENSMUSG00000020086	H2afy2	macroH2A2	H2A histone family, member Y2	protein-coding
Merged-chr4-4243543-1	chr4	4242718	4244370	+	0	NA	Intergenic	Intergenic	-104729	NM_001348209	18619	Mm.475097	NM_001002927	ENSMUSG00000045573	Penk	AI326464|ENK|PPA|Penk1	preproenkephalin	protein-coding
Merged-chr13-98562657-1	chr13	98562375	98562940	+	0	NA	Intergenic	Intergenic	74753	NM_026685	68344	Mm.28766	NM_026685	ENSMUSG00000046082	Tmem174	0610009B10Rik|AA986094	transmembrane protein 174	protein-coding
Merged-chr15-78509078-2	chr15	78508812	78509264	-	0	NA	Intergenic	Intergenic	-13972	NM_008368	16185	Mm.35287	NM_008368	ENSMUSG00000068227	Il2rb	CD122|IL-15Rbeta|IL15Rbeta|Il-2/15Rbeta|Il-2Rbeta|p70	interleukin 2 receptor, beta chain	protein-coding
Merged-chr10-128769980-1	chr10	128768943	128771019	+	0	NA	Intergenic	RMER4A|LTR|ERVK	-20929	NM_001164197	58223	Mm.131266	NM_021412	ENSMUSG00000025355	Mmp19	-	matrix metallopeptidase 19	protein-coding
Merged-chr19-44285313-4	chr19	44284446	44286287	+	0	NA	Intergenic	Charlie1a|DNA|hAT-Charlie	-8310	NM_009128	20250	Mm.487021	NM_009128	ENSMUSG00000025203	Scd2	Mir5114|Scd-2|mir-5114|swty	stearoyl-Coenzyme A desaturase 2	protein-coding
Merged-chr5-129916343-1	chr5	129915747	129916941	+	0	NA	Intergenic	Intergenic	7804	NM_001359308	69034	Mm.211372	NM_026916	ENSMUSG00000095789	Nupr1l	1810010E01Rik|4930579G22Rik|Nupr2	nuclear protein transcriptional regulator 1 like	protein-coding
Merged-chr4-108618827-4	chr4	108617644	108619810	-	0	NA	Intergenic	Intergenic	-1229	NM_177045	319965	Mm.151129	NM_177045	ENSMUSG00000028582	Cc2d1b	A830039B04Rik|Freud2	coiled-coil and C2 domain containing 1B	protein-coding
Merged-chr5-103703445-1	chr5	103702548	103704344	+	0	NA	Intergenic	Intergenic	-47714	NM_001163550	74218	Mm.159141	NM_028824	ENSMUSG00000029320	1700016H13Rik	-	RIKEN cDNA 1700016H13 gene	protein-coding
Merged-chr11-50356519-1	chr11	50353357	50359682	-	0	NA	Intergenic	PB1|SINE|Alu	1360	NR_030529	100049547		NR_030529	ENSMUSG00000076450	Mir804	Mirn804|mmu-mir-804	microRNA 804	ncRNA
Merged-chr9-123931802-4	chr9	123927505	123934410	-	0	NA	Intergenic	RMER1B|Other|Other	37735	NM_009912	12768	Mm.274927	NM_009912	ENSMUSG00000025804	Ccr1	Cmkbr1|Mip-1a-R	chemokine (C-C motif) receptor 1	protein-coding
Merged-chr12-54697290-5	chr12	54696750	54698041	+	0	NA	Intergenic	Intergenic	-1501	NM_025456	66266	Mm.156440	NM_025456	ENSMUSG00000054302	Eapp	1810011O16Rik	E2F-associated phosphoprotein	protein-coding
Merged-chr13-74456861-1	chr13	74456787	74456936	-	0	NA	Intergenic	Intergenic	37089	NM_146231	235956		NM_146231	ENSMUSG00000069208	Zfp825	-	zinc finger protein 825	protein-coding
Merged-chr6-30046773-4	chr6	30045319	30047967	-	0	NA	Intergenic	Intergenic	-1345	NM_001164228	18181	Mm.259258	NM_010938	ENSMUSG00000058440	Nrf1	C87038|D6Ertd415e	nuclear respiratory factor 1	protein-coding
Merged-chr19-25451259-2	chr19	25450862	25451559	-	0	NA	Intergenic	ORR1E|LTR|ERVL-MaLR	-54496	NM_015826	50796	Mm.391208	NM_015826	ENSMUSG00000024837	Dmrt1	-	doublesex and mab-3 related transcription factor 1	protein-coding
Merged-chr7-28282608-3	chr7	28282153	28283029	+	0	NA	Intergenic	Intergenic	4885	NM_001177427	434156	Mm.118535	NM_001177427	ENSMUSG00000070705	Eid2b	3010005C08Rik	EP300 interacting inhibitor of differentiation 2B	protein-coding
Merged-chr10-117793758-3	chr10	117792971	117794592	+	0	NA	Intergenic	RLTR35B_MM|LTR|ERVL	-1076	NM_134010	103468	Mm.12568	NM_134010	ENSMUSG00000052798	Nup107	AW541137|C76801	nucleoporin 107	protein-coding
Merged-chr2-177075415-2	chr2	177074243	177077214	+	0	NA	Intergenic	Intergenic	74772	NM_001362250	628147	Mm.374080	NM_001362250		Gm2004	100039000	predicted gene 2004	protein-coding
Merged-chr19-44266179-1	chr19	44265333	44267026	-	0	NA	Intergenic	Intergenic	-27497	NM_009128	20250	Mm.487021	NM_009128	ENSMUSG00000025203	Scd2	Mir5114|Scd-2|mir-5114|swty	stearoyl-Coenzyme A desaturase 2	protein-coding
Merged-chr12-99562693-1	chr12	99561463	99563925	-	0	NA	Intergenic	Intergenic	-1147	NR_136760	102639404	Mm.396324	NR_136760	ENSMUSG00000097917	Gm26839	-	predicted gene, 26839	ncRNA
Merged-chr2-157595468-4	chr2	157592915	157597320	-	0	NA	Intergenic	L1M5|LINE|L1	-28756	NM_016916	53619	Mm.480461	NM_016916	ENSMUSG00000067787	Blcap	AI462828|Bc10	bladder cancer associated protein	protein-coding
Merged-chr12-86885839-1	chr12	86884234	86887445	+	0	NA	Intergenic	Intergenic	-1025	NM_145836	238330	Mm.248358	NM_145836	ENSMUSG00000034168	Irf2bpl	6430527G18Rik|Eap1	interferon regulatory factor 2 binding protein-like	protein-coding
Merged-chr8-84238202-1	chr8	84237397	84239009	+	0	NA	Intergenic	Intergenic	-1161	NM_172503	212168	Mm.117094	NM_172503	ENSMUSG00000035671	Zswim4	D330002I24|E130119J17Rik	zinc finger SWIM-type containing 4	protein-coding
Merged-chr7-133124935-4	chr7	133123900	133126223	+	0	NA	Intergenic	Intergenic	-1578	NM_009980	13017	Mm.246240	NM_009980	ENSMUSG00000030970	Ctbp2	AA407280|D7Ertd45e|Gtrgeo6|Ribeye	C-terminal binding protein 2	protein-coding
Merged-chr15-36610061-4	chr15	36609291	36610949	+	0	NA	Intergenic	Intergenic	-1147	NM_008774	18458	Mm.371570	NM_008774	ENSMUSG00000022283	Pabpc1	PABP|Pabp1|PabpI|Pabpl1|ePAB	poly(A) binding protein, cytoplasmic 1	protein-coding
Merged-chr1-119423933-2	chr1	119422014	119425733	+	0	NA	Intergenic	Intergenic	-1625	NM_008381	16324	Mm.3092	NM_008381	ENSMUSG00000037035	Inhbb	-	inhibin beta-B	protein-coding
Merged-chr10-23788271-3	chr10	23787450	23789316	+	0	NA	Intergenic	Intergenic	-1174	NM_011295	20042	Mm.371846	NM_011295	ENSMUSG00000061983	Rps12	-	ribosomal protein S12	protein-coding
Merged-chr3-96459778-5	chr3	96458777	96460189	-	0	NA	Intergenic	Intergenic	-7177	NM_001256180	329716	Mm.275223	NM_183223	ENSMUSG00000046317	BC107364	D730018G16	cDNA sequence BC107364	protein-coding
Merged-chr6-83507988-2	chr6	83507252	83508758	+	0	NA	Intergenic	ID_B1|SINE|B4	-1036	NM_013764	27369	Mm.42234	NM_013764	ENSMUSG00000014554	Dguok	dGK|dGK1|dGK2|dGK3	deoxyguanosine kinase	protein-coding
Merged-chr19-44409324-4	chr19	44408017	44410415	+	0	NA	Intergenic	B1_Mur3|SINE|Alu	-1507	NM_009127	20249	Mm.267377	NM_009127	ENSMUSG00000037071	Scd1	AA589638|AI265570|Scd|Scd-1|ab	stearoyl-Coenzyme A desaturase 1	protein-coding
Merged-chr17-70829470-2	chr17	70828860	70830089	+	0	NA	Intergenic	B2_Mm2|SINE|B2	17303	NM_001164077	21815	Mm.101034	NM_009372	ENSMUSG00000047407	Tgif1	AA959811|AI462167|Tgif	TGFB-induced factor homeobox 1	protein-coding
Merged-chr2-75769371-4	chr2	75768894	75769873	+	0	NA	Intergenic	Intergenic	-62794	NM_172666	228061	Mm.31227	NM_172666	ENSMUSG00000042410	Agps	5832437L22|9930035G10Rik|AW123847|Adaps|Adas|Adhaps|Adps|Aldhpsy|bs2	alkylglycerone phosphate synthase	protein-coding
Merged-chr3-40893117-2	chr3	40892155	40893887	-	0	NA	Intergenic	Intergenic	-1242	NR_160689	100039027	Mm.482948	NR_038067		Gm2011	-	predicted gene 2011	pseudo
Merged-chr19-7355281-2	chr19	7354872	7355666	-	0	NA	Intergenic	Intergenic	-13409	NM_007928	13728	Mm.258986	NM_007928	ENSMUSG00000024969	Mark2	EMK-1|Emk|Par-1|Par-1b	MAP/microtubule affinity regulating kinase 2	protein-coding
Merged-chr17-29446780-3	chr17	29446312	29447116	-	0	NA	Intergenic	B1_Mur4|SINE|Alu	-44071	NM_008842	18712	Mm.328931	NM_008842	ENSMUSG00000024014	Pim1	Pim-1	proviral integration site 1	protein-coding
Merged-chr7-43255463-4	chr7	43253754	43257810	+	0	NA	Intergenic	L1_Mur3|LINE|L1	41743	NM_001177525	100170401		NM_001177525		EU599041	TU7	expressed sequence EU599041	protein-coding
Merged-chr5-119587555-1	chr5	119586873	119588239	+	0	NA	Intergenic	Intergenic	-7198	NR_045702	100993	Mm.381453	NR_045702	ENSMUSG00000087516	AW549542	-	expressed sequence AW549542	ncRNA
Merged-chr4-82619553-4	chr4	82619347	82619749	-	0	NA	Intergenic	Intergenic	111559	NR_137202	102635783	Mm.41666	NR_137202		Gm11266	-	predicted gene 11266	ncRNA
Merged-chr15-84190887-2	chr15	84188943	84192151	-	0	NA	Intergenic	Intergenic	-1693	NM_178614	68653	Mm.290725	NM_178614	ENSMUSG00000022437	Samm50	1110030L07Rik	SAMM50 sorting and assembly machinery component	protein-coding
Merged-chr6-65024094-3	chr6	65022428	65026069	+	0	NA	Intergenic	ID4_|SINE|ID	-18343	NM_001355249	13990	Mm.99113	NM_007958	ENSMUSG00000029920	Smarcad1	AV081750|AW226546|D6Pas1|Etl1|etl-1|mKIAA1122	SWI/SNF-related, matrix-associated actin-dependent regulator of chromatin, subfamily a, containing DEAD/H box 1	protein-coding
Merged-chr2-122375407-5	chr2	122374958	122375619	-	0	NA	Intergenic	Intergenic	-6370	NM_001013829	435684	Mm.458215	NM_001013829	ENSMUSG00000033256	Shf	-	Src homology 2 domain containing F	protein-coding
Merged-chr16-31486963-1	chr16	31486659	31487269	-	0	NA	Intergenic	RLTR16|LTR|ERVK	-57188	NR_152205	100047123	Mm.466711	NR_152205		Gm15743	-	predicted gene 15743	ncRNA
Merged-chrX-6107104-5	chrX	6106890	6107432	+	0	NA	Intergenic	Intergenic	-23741	NM_001033211	102991	Mm.199793	NM_001033211	ENSMUSG00000073294	AU022751	AU023811	expressed sequence AU022751	protein-coding
Merged-chr3-95952585-4	chr3	95951249	95953375	+	0	NA	Intergenic	Intergenic	23055	NM_001253758	66471	Mm.218657	NM_023210	ENSMUSG00000015749	Anp32e	2810018A15Rik|AI047746|AI326868|CPD1|LANP-L|LANPL|mLANP-L	acidic (leucine-rich) nuclear phosphoprotein 32 family, member E	protein-coding
Merged-chr19-6270707-3	chr19	6270372	6271096	+	0	NA	Intergenic	Intergenic	5890	NR_029720	387187		NR_029720	ENSMUSG00000065523	Mir192	Mirn192|mir-192|mmu-mir-192	microRNA 192	ncRNA
Merged-chr1-122357120-5	chr1	122356995	122357243	-	0	NA	Intergenic	Intergenic	151974	NR_151524	102638832	Mm.112794	NR_151524	ENSMUSG00000099960	Gm28590	-	predicted gene 28590	ncRNA
Merged-chr7-110616052-1	chr7	110615121	110616985	+	0	NA	Intergenic	Intergenic	-1133	NM_177324	319934	Mm.102970	NM_177324	ENSMUSG00000038371	Sbf2	4833411B01Rik|AA414977|AI317167|B430219L04Rik|Mtmr13|mMTMH1	SET binding factor 2	protein-coding
Merged-chr5-68220744-2	chr5	68220174	68221300	-	0	NA	Intergenic	L1Md_A|LINE|L1	188902	NM_001018019	433899	Mm.332422	NM_001018019	ENSMUSG00000068082	Grxcr1	Tg(Eno2-Gabrb3)0370Brll|pi|tde	glutaredoxin, cysteine rich 1	protein-coding
Merged-chr19-7212794-2	chr19	7209736	7215654	-	0	NA	Intergenic	Intergenic	4921	NM_007750	12868	Mm.14022	NM_007750	ENSMUSG00000035885	Cox8a	COX8L	cytochrome c oxidase subunit 8A	protein-coding
Merged-chr1-39519757-4	chr1	39519532	39520299	+	0	NA	Intergenic	Intergenic	-15786	NM_028043	52846	Mm.259421	NM_028043	ENSMUSG00000003135	Cnot11	2410015L18Rik|C40|D1Bwg0212e	CCR4-NOT transcription complex, subunit 11	protein-coding
Merged-chr17-45612374-2	chr17	45610841	45613452	-	0	NA	Intergenic	Intergenic	-10044	NM_001177469	653016	Mm.45676	NM_001177468	ENSMUSG00000079471	Mymx	EG653016|Esgp|Gm7325|minion|myomerger	myomixer, myoblast fusion factor	protein-coding
Merged-chr5-38563404-4	chr5	38561818	38565744	+	0	NA	Intergenic	Intergenic	-2082	NM_011715	22388	Mm.2654	NM_011715	ENSMUSG00000005103	Wdr1	Aip1|D5Wsu185e|rede	WD repeat domain 1	protein-coding
Merged-chr11-115413868-4	chr11	115412810	115414984	+	0	NA	Intergenic	Intergenic	6022	NM_027862	71679	Mm.371641	NM_027862	ENSMUSG00000034566	Atp5h	0610009D10Rik|Atp5pd	ATP synthase, H+ transporting, mitochondrial F0 complex, subunit D	protein-coding
Merged-chr15-97159914-2	chr15	97158030	97161833	-	0	NA	Intergenic	Intergenic	7313	NR_155278	102635594	Mm.392594	NR_155278	ENSMUSG00000116295	Gm32885	-	predicted gene, 32885	ncRNA
Merged-chr9-36705653-1	chr9	36705516	36705792	+	0	NA	Intergenic	B2_Mm2|SINE|B2	12434	NM_007391	11451	Mm.4776	NM_007391	ENSMUSG00000032110	Acrv1	Msa63|SP-10	acrosomal vesicle protein 1	protein-coding
Merged-chr13-44709143-3	chr13	44708870	44709620	+	0	NA	Intergenic	Intergenic	-21529	NM_001205044	16468	Mm.25059	NM_021878	ENSMUSG00000038518	Jarid2	Jmj|jumonji	jumonji, AT rich interactive domain 2	protein-coding
Merged-chr6-144991236-1	chr6	144989587	144992886	-	0	NA	Intergenic	MLT2C2|LTR|ERVL	57576	NM_001024468	12035	Mm.4606	NM_007532	ENSMUSG00000030268	Bcat1	BCATc|Eca39	branched chain aminotransferase 1, cytosolic	protein-coding
Merged-chr18-56758455-4	chr18	56754710	56764809	+	0	NA	Intergenic	URR1B|DNA|hAT-Charlie	51946	NM_010721	16906	Mm.4105	NM_010721	ENSMUSG00000024590	Lmnb1	-	lamin B1	protein-coding
Merged-chr5-59954179-2	chr5	59952934	59955069	-	0	NA	Intergenic	ETnERV-int|LTR|ERVK	32001	NR_040683	71057	Mm.50817	NR_040682	ENSMUSG00000106013	4933402J10Rik	-	RIKEN cDNA 4933402J10 gene	ncRNA
Merged-chr14-31132690-2	chr14	31131227	31134198	+	0	NA	Intergenic	Intergenic	-2141	NM_027289	70021	Mm.261681	NM_027289	ENSMUSG00000071547	Nt5dc2	2510015F01Rik	5'-nucleotidase domain containing 2	protein-coding
Merged-chr10-11280138-2	chr10	11278889	11281230	-	0	NA	Intergenic	Intergenic	-1271	NM_027968	71865	Mm.276229	NM_027968	ENSMUSG00000047648	Fbxo30	1700026A16Rik|MUSA1	F-box protein 30	protein-coding
Merged-chr2-69638435-3	chr2	69638243	69638640	+	0	NA	Intergenic	Intergenic	-8730	NM_001362706	72569	Mm.252136	NM_028284	ENSMUSG00000063145	Bbs5	1700049I01Rik|2700023J09Rik	Bardet-Biedl syndrome 5 (human)	protein-coding
Merged-chr2-152011362-1	chr2	152010290	152012435	-	0	NA	Intergenic	B4|SINE|B4	11496	NM_001164819	69698	Mm.258262	NM_027172	ENSMUSG00000027463	Slc52a3	2310046K01Rik|RFT2	solute carrier protein family 52, member 3	protein-coding
Merged-chr2-180235863-1	chr2	180235175	180236552	+	0	NA	Intergenic	Intergenic	-10004	NM_001081171	16776	Mm.4339	NM_001081171	ENSMUSG00000015647	Lama5	AA408760|AA408762|AI853660|[a]5|laminin-511|mKIAA0533	laminin, alpha 5	protein-coding
Merged-chrX-14315401-4	chrX	14315262	14315539	-	0	NA	Intergenic	Intergenic	104252	NM_001034100	385328	Mm.275681	NM_001034100	ENSMUSG00000078346	H2al1n	EG385328|Gm5382	H2A histone family member L1N	protein-coding
Merged-chr6-100336431-1	chr6	100335913	100336950	+	0	NA	Intergenic	Intergenic	-49073	NM_019743	56353	Mm.321633	NM_019743	ENSMUSG00000072872	Rybp	2410018J24Rik|DEDAF|YEAF1	RING1 and YY1 binding protein	protein-coding
Merged-chr13-48547173-1	chr13	48546564	48547784	+	0	NA	Intergenic	Intergenic	-8902	NR_029725	387244		NR_029725	ENSMUSG00000065421	Mirlet7a-1	Let-7a|Mirnlet7a|Mirnlet7a-1|let-7a-1	microRNA let7a-1	ncRNA
Merged-chr16-96128803-3	chr16	96128077	96129671	+	0	NA	Intergenic	Intergenic	-1149	NM_008251	15312	Mm.2756	NM_008251	ENSMUSG00000040681	Hmgn1	HMG-14|Hmg14	high mobility group nucleosomal binding domain 1	protein-coding
Merged-chr2-71388108-1	chr2	71387108	71389110	-	0	NA	Intergenic	MT2A|LTR|ERVL	-1151	NM_026115	107435	Mm.272472	NM_026115	ENSMUSG00000027018	Hat1	2410071B14Rik|AA536933|Hat-1|KAT1	histone aminotransferase 1	protein-coding
Merged-chr15-89463701-4	chr15	89463272	89464002	-	0	NA	Intergenic	Intergenic	9726	NM_021921	60597	Mm.173337	NM_021921	ENSMUSG00000022619	Mapk8ip2	3230402N03Rik|AI847694|AW049958|IB2|Jip2|R75148	mitogen-activated protein kinase 8 interacting protein 2	protein-coding
Merged-chr3-27090482-1	chr3	27088431	27092534	-	0	NA	Intergenic	L1_Mus3|LINE|L1	63372	NM_001177625	13605	Mm.261453	NM_007900	ENSMUSG00000027699	Ect2	AI528536	ect2 oncogene	protein-coding
Merged-chr13-21254317-5	chr13	21254162	21254479	+	0	NA	Intergenic	Intergenic	38366	NM_010343	14780	Mm.1332	NM_010343	ENSMUSG00000004344	Gpx5	AV379049|Arep	glutathione peroxidase 5	protein-coding
Merged-chr2-69722078-1	chr2	69721337	69722821	-	0	NA	Intergenic	Intergenic	-1009	NM_001081086	228005	Mm.11815	NM_001081086	ENSMUSG00000042133	Ppig	AU019516|AU022200|B230312B02Rik|CYP|SRCyp	peptidyl-prolyl isomerase G (cyclophilin G)	protein-coding
Merged-chr6-70825441-1	chr6	70824735	70826149	+	0	NA	Intergenic	B3|SINE|B2	-19073	NM_010121	13666	Mm.247167	NM_010121	ENSMUSG00000031668	Eif2ak3	Pek|Perk	eukaryotic translation initiation factor 2 alpha kinase 3	protein-coding
Merged-chr11-58302199-5	chr11	58301650	58302627	-	0	NA	Intergenic	Intergenic	-4931	NM_182996	103836	Mm.41440	NM_182996	ENSMUSG00000037243	Zfp692	AI746306|AI839920|Zfp692-ps|Znf692	zinc finger protein 692	protein-coding
Merged-chr2-80813576-1	chr2	80813020	80814133	-	0	NA	Intergenic	L1Md_A|LINE|L1	174312	NM_001190179	69482	Mm.29200	NM_027091	ENSMUSG00000026999	Nup35	2310006I24Rik|35kDa|5330402E05Rik|MP44|NO44	nucleoporin 35	protein-coding
Merged-chr4-141283768-1	chr4	141282887	141284651	+	0	NA	Intergenic	Intergenic	5330	NR_151527	100503810		NR_151527	ENSMUSG00000085395	Gm13056	-	predicted gene 13056	ncRNA
Merged-chr13-21161579-5	chr13	21161374	21162007	+	0	NA	Intergenic	Intergenic	-18241	NM_009054	19720	Mm.314056	NM_009054	ENSMUSG00000021326	Trim27	AW538890|Gm19403|Rfp	tripartite motif-containing 27	protein-coding
Merged-chr12-86833171-2	chr12	86832317	86834046	+	0	NA	Intergenic	Intergenic	51633	NM_145836	238330	Mm.248358	NM_145836	ENSMUSG00000034168	Irf2bpl	6430527G18Rik|Eap1	interferon regulatory factor 2 binding protein-like	protein-coding
Merged-chr14-6036944-1	chr14	6036516	6037374	-	0	NA	Intergenic	Intergenic	-229006	NM_001291094	100041515	Mm.443041	NM_001205306	ENSMUSG00000096629	Gm3383	-	predicted gene 3383	protein-coding
Merged-chr9-90083641-1	chr9	90082764	90084519	-	0	NA	Intergenic	B2_Mm1a|SINE|B2	29374	NM_001312649	13036	Mm.2277	NM_007801	ENSMUSG00000032359	Ctsh	AL022844	cathepsin H	protein-coding
Merged-chr6-120664765-4	chr6	120662201	120666028	-	0	NA	Intergenic	Intergenic	-2200	NM_001128151	330409	Mm.333357	NM_001128151	ENSMUSG00000071226	Cecr2	2610101O16Rik|2810409N01Rik|Gtl4	CECR2, histone acetyl-lysine reader	protein-coding
Merged-chr5-120641394-3	chr5	120641160	120641624	+	0	NA	Intergenic	B2_Mm2|SINE|B2	-7157	NM_001195094	546886	Mm.464847	NM_001195094	ENSMUSG00000094282	Cfap73	Ccdc42b|Gm5988	cilia and flagella associated protein 73	protein-coding
Merged-chr11-100538312-4	chr11	100538152	100538490	+	0	NA	Intergenic	Intergenic	-7287	NM_028918	74407	Mm.31590	NM_028918	ENSMUSG00000006784	Ttc25	4933404O19Rik	tetratricopeptide repeat domain 25	protein-coding
Merged-chr5-121547006-3	chr5	121546021	121548055	+	0	NA	Intergenic	RLTR42-int|LTR|ERVK	-1146	NM_010765	17165	Mm.272206	NM_010765	ENSMUSG00000029454	Mapkapk5	MK5|PRAK	MAP kinase-activated protein kinase 5	protein-coding
Merged-chr4-137379760-3	chr4	137378347	137381119	-	0	NA	Intergenic	Intergenic	-21974	NM_001243769	12540	Mm.1022	NM_009861	ENSMUSG00000006699	Cdc42	AI747189|AU018915	cell division cycle 42	protein-coding
Merged-chr7-41559588-4	chr7	41557577	41560831	-	0	NA	Intergenic	Intergenic	-59314	NM_001033530	101835	Mm.370336	NM_001033530	ENSMUSG00000074166	AW146154	AI451288	expressed sequence AW146154	protein-coding
Merged-chr14-57666360-1	chr14	57665580	57667142	+	0	NA	Intergenic	B1_Mur4|SINE|Alu	-1123	NR_160871	57258	Mm.202747	NM_020506	ENSMUSG00000021952	Xpo4	B430309A01Rik|mKIAA1721	exportin 4	protein-coding
Merged-chr16-84772705-1	chr16	84771278	84774134	-	0	NA	Intergenic	MLTR14|LTR|ERV1	-1417	NM_023844	67374	Mm.41758	NM_023844	ENSMUSG00000053062	Jam2	1110002N23Rik|2410030G21Rik|2410167M24Rik|JAM-2|JAM-B|Jcam2|VE-JAM	junction adhesion molecule 2	protein-coding
Merged-chr17-46074707-3	chr17	46074054	46075549	+	0	NA	Intergenic	Intergenic	-36203	NM_026768	68565	Mm.287443	NM_026768	ENSMUSG00000023967	Mrps18a	1110004O20Rik|C79712	mitochondrial ribosomal protein S18A	protein-coding
Merged-chr17-24252479-4	chr17	24251674	24253348	+	0	NA	Intergenic	Intergenic	-1102	NM_007634	12449	Mm.77695	NM_007634	ENSMUSG00000072082	Ccnf	CycF|Fbxo1	cyclin F	protein-coding
Merged-chr18-26007665-5	chr18	26007587	26007757	+	0	NA	Intergenic	RLTR6_Mm|LTR|ERV1	-253515	NM_001174074	108013	Mm.266435	NM_133195	ENSMUSG00000024268	Celf4	A230070D14Rik|BRUNOL-4|Brul4|Brunol4|C130060B05Rik	CUGBP, Elav-like family member 4	protein-coding
Merged-chr5-43947462-1	chr5	43946822	43948103	-	0	NA	Intergenic	Intergenic	34337	NM_001271616	14181	Mm.46053	NM_008009	ENSMUSG00000048373	Fgfbp1	FGF-BP|FGF-BP1|FGFBP-1	fibroblast growth factor binding protein 1	protein-coding
Merged-chrX-160766335-4	chrX	160766085	160766806	+	0	NA	Intergenic	Intergenic	-1568	NM_011302	20147	Mm.41982	NM_011302	ENSMUSG00000031293	Rs1	Rs1h|Xlrs1|tmgc1	retinoschisis (X-linked, juvenile) 1 (human)	protein-coding
Merged-chr2-168313363-2	chr2	168311306	168317303	+	0	NA	Intergenic	Intergenic	-44973	NM_001081134	241794	Mm.425102	NM_001081134	ENSMUSG00000074575	Kcng1	AW536275	potassium voltage-gated channel, subfamily G, member 1	protein-coding
Merged-chr13-21711021-5	chr13	21710508	21711655	+	0	NA	Intergenic	Intergenic	5102	NM_178199	319185		NM_178199	ENSMUSG00000094338	Hist1h2bl	H2b-291a	histone cluster 1, H2bl	protein-coding
Merged-chr14-21479223-3	chr14	21473444	21481218	-	0	NA	Intergenic	(CCTG)n|Simple_repeat|Simple_repeat	-22439	NM_001205241	54169	Mm.248967	NM_017479	ENSMUSG00000021767	Kat6b	AI507552|B130044K16Rik|MYST-4|Morf|Myst4|mKIAA0383|qkf|querkopf	K(lysine) acetyltransferase 6B	protein-coding
Merged-chr12-19389425-4	chr12	19388405	19390629	+	0	NA	Intergenic	Intergenic	875007	NM_001201330	236366	Mm.352227	NM_001033157	ENSMUSG00000073197	5730507C01Rik	-	RIKEN cDNA 5730507C01 gene	protein-coding
Merged-chr17-71527916-3	chr17	71527059	71528775	+	0	NA	Intergenic	Intergenic	-1060	NM_023294	67052	Mm.225956	NM_023294	ENSMUSG00000024056	Ndc80	2610020P18Rik|AV139730|HEC|HEC1|Kntc2	NDC80 kinetochore complex component	protein-coding
Merged-chr11-120626575-2	chr11	120624481	120629143	-	0	NA	Intergenic	Intergenic	-1798	NM_153056	209011	Mm.292957	NM_153056	ENSMUSG00000025138	Sirt7	-	sirtuin 7	protein-coding
Merged-chr7-141446420-3	chr7	141445260	141447306	-	0	NA	Intergenic	B1_Mus2|SINE|Alu	-1368	NM_001360657	67186	Mm.380435	NM_026020	ENSMUSG00000025508	Rplp2	2700049I22Rik	ribosomal protein, large P2	protein-coding
Merged-chr17-36972397-3	chr17	36971139	36973262	-	0	NA	Intergenic	B2_Mm2|SINE|B2	8372	NM_001368426	76416	Mm.26684	NM_029602	ENSMUSG00000036214	Znrd1as	1700022C21Rik|AI746295|Znrd1-as	zinc ribbon domain containing 1, antisense	protein-coding
Merged-chr7-19700216-1	chr7	19696934	19703500	-	0	NA	Intergenic	B1_Mus2|SINE|Alu	-1029	NM_009696	11816	Mm.305152	NM_009696	ENSMUSG00000002985	Apoe	AI255918|Apo-E	apolipoprotein E	protein-coding
Merged-chr5-23428348-3	chr5	23425790	23433730	-	0	NA	Intergenic	Intergenic	4593	NR_040469	269630	Mm.425231	NR_040469	ENSMUSG00000073147	5031425E22Rik	-	RIKEN cDNA 5031425E22 gene	ncRNA
Merged-chr13-21407958-1	chr13	21407333	21408585	-	0	NA	Intergenic	Intergenic	-5204	NM_023685	72739	Mm.296071	NM_023685	ENSMUSG00000021327	Zkscan3	2810435N07Rik|AA408594|AI132359|Skz1|Zf47|Zfp-47|Zfp306|Zfp307|mszf35	zinc finger with KRAB and SCAN domains 3	protein-coding
Merged-chr19-14835815-1	chr19	14835509	14836122	-	0	NA	Intergenic	RLTR9E|LTR|ERVK	-237632	NM_001302947	21888	Mm.103638	NM_011600	ENSMUSG00000024642	Tle4	5730411M05Rik|AA792082|Bce-1|Bce1|ESTM13|ESTM14|Grg4|X83332|X83333|grg-4	transducin-like enhancer of split 4	protein-coding
Merged-chr6-122703244-8	chr6	122701702	122705226	+	0	NA	Intergenic	Intergenic	-4025	NM_001289831	71950	Mm.6047	NM_028016	ENSMUSG00000012396	Nanog	2410002E02Rik|ENK|ecat4	Nanog homeobox	protein-coding
Merged-chr18-35814097-7	chr18	35808087	35818792	+	0	NA	Intergenic	Intergenic	-16349	NM_133687	67393	Mm.94560	NM_133687	ENSMUSG00000046668	Cxxc5	4930415K17Rik	CXXC finger 5	protein-coding
Merged-chr11-109011803-5	chr11	109011515	109012102	-	0	NA	Intergenic	LSU-rRNA_Hsa|rRNA|rRNA	91459	NM_015732	12006	Mm.71710	NM_015732	ENSMUSG00000000142	Axin2	Axi1|Axil|Conductin	axin 2	protein-coding
Merged-chr11-23305317-4	chr11	23304276	23306363	-	0	NA	Intergenic	B3|SINE|B2	-1576	NM_001190401	17847	Mm.119155	NM_001190401	ENSMUSG00000056342	Usp34	A530081C03Rik|Murr2	ubiquitin specific peptidase 34	protein-coding
Merged-chr1-74816353-4	chr1	74816185	74816617	+	0	NA	Intergenic	Intergenic	24382	NM_009518	22409	Mm.5130	NM_009518	ENSMUSG00000026167	Wnt10a	-	wingless-type MMTV integration site family, member 10A	protein-coding
Merged-chr2-174278659-4	chr2	174276771	174283020	-	0	NA	Intergenic	Intergenic	-4425	NM_022000	14683	Mm.125770	NM_010309	ENSMUSG00000027523	Gnas	5530400H20Rik|A930027G11Rik|C130027O20Rik|GPSA|GSP|Galphas|Gnas1|Gnasxl|Gs-alpha|Gsa|Nesp|Nesp55|Nespl|Oed-Sml|Oedsml|P1|P2|P3|PHP1A|PHP1B|POH|SCG6	GNAS (guanine nucleotide binding protein, alpha stimulating) complex locus	protein-coding
Merged-chr13-98927386-1	chr13	98927045	98927729	+	0	NA	Intergenic	Intergenic	-1003	NM_178716	238799	Mm.173286	NM_178716	ENSMUSG00000009470	Tnpo1	AU021749|D13Ertd688e|IPO2|Kpnb2|MIP|MIP1|TRN	transportin 1	protein-coding
Merged-chr19-8981613-4	chr19	8977812	8986364	+	0	NA	Intergenic	Intergenic	-7196	NM_001039959	66395	Mm.203866	NM_009643	ENSMUSG00000069833	Ahnak	DY6	AHNAK nucleoprotein (desmoyokin)	protein-coding
Merged-chr4-46476064-6	chr4	46471300	46480014	+	0	NA	Intergenic	B1_Mus2|SINE|Alu	-13672	NM_053179	94181	Mm.249349	NM_053179	ENSMUSG00000028334	Nans	4632418E04Rik|BB056474|Sas	N-acetylneuraminic acid synthase (sialic acid synthase)	protein-coding
Merged-chr4-133900737-4	chr4	133899628	133901830	+	0	NA	Intergenic	B1_Mus2|SINE|Alu	-12932	NM_001285505	20111	Mm.301827	NM_009097	ENSMUSG00000003644	Rps6ka1	Mapkapk-1a|Rsk|Rsk-1|Rsk1|S6K-alpha-1|p90-Rsk1|p90Rsk1|p90S6K|p90rsk	ribosomal protein S6 kinase polypeptide 1	protein-coding
Merged-chr18-24375298-1	chr18	24375078	24375520	-	0	NA	Intergenic	MT2B1|LTR|ERVL	35933	NR_152129	328919	Mm.118671	NR_152129	ENSMUSG00000117570	Gm38410	9530053H22	predicted gene, 38410	ncRNA
Merged-chr12-21383702-2	chr12	21382341	21384726	-	0	NA	Intergenic	Intergenic	-9901	NM_009615	11491	Mm.27681	NM_009615	ENSMUSG00000052593	Adam17	CD156b|Tace	a disintegrin and metallopeptidase domain 17	protein-coding
Merged-chr4-127364187-1	chr4	127363872	127364504	+	0	NA	Intergenic	Intergenic	-6024	NM_010291	14622	Mm.26859	NM_010291	ENSMUSG00000042357	Gjb5	Cnx31.1|Cx31.1|Gjb-5	gap junction protein, beta 5	protein-coding
Merged-chrX-36080906-4	chrX	36080807	36081012	+	0	NA	Intergenic	B1_Mus1|SINE|Alu	-31199	NM_133990	16164	Mm.24208	NM_133990	ENSMUSG00000017057	Il13ra1	AI882074|CD213a1|IL-13R-alpha-1|IL-13r[a]|Il13ra|NR4	interleukin 13 receptor, alpha 1	protein-coding
Merged-chr4-133658947-3	chr4	133657328	133660354	-	0	NA	Intergenic	RMER17C|LTR|ERVK	13806	NM_001145956	230801	Mm.217004	NM_178698	ENSMUSG00000043257	Pigv	B330013B03|D430024F16Rik	phosphatidylinositol glycan anchor biosynthesis, class V	protein-coding
Merged-chr6-38619438-1	chr6	38616877	38622000	+	0	NA	Intergenic	ORR1A2-int|LTR|ERVL-MaLR	17801	NM_001033171	74253	Mm.121859	NM_001033171	ENSMUSG00000071537	Klrg2	2310020F24Rik	killer cell lectin-like receptor subfamily G, member 2	protein-coding
Merged-chr5-137503732-1	chr5	137502810	137504656	+	0	NA	Intergenic	B3A|SINE|B2	-1304	NM_028753	74097	Mm.290242	NM_028753	ENSMUSG00000029715	Pop7	0610037N12Rik|AI852017|Rpp20	processing of precursor 7, ribonuclease P family, (S. cerevisiae)	protein-coding
Merged-chr5-110467020-1	chr5	110465294	110468748	-	0	NA	Intergenic	Intergenic	-18518	NM_001142642	381668	Mm.348782	NM_028596	ENSMUSG00000043323	Fbrsl1	2410025L10Rik|AI467568|Gm1049|Gm29766|mKIAA1545	fibrosin-like 1	protein-coding
Merged-chr9-42179822-3	chr9	42179530	42180280	+	0	NA	Intergenic	B3|SINE|B2	29326	NR_040754	78194	Mm.251457	NR_040754	ENSMUSG00000111767	4930546K05Rik	-	RIKEN cDNA 4930546K05 gene	ncRNA
Merged-chr11-35768334-2	chr11	35767295	35769324	-	0	NA	Intergenic	Intergenic	-1186	NM_145962	211347	Mm.255044	NM_145962	ENSMUSG00000018846	Pank3	-	pantothenate kinase 3	protein-coding
Merged-chr10-126905133-4	chr10	126904153	126905978	-	0	NA	Intergenic	Intergenic	-3694	NM_001358970	68876	Mm.276769	NM_026858	ENSMUSG00000025436	Atp23	1110068E08Rik|2410012H02Rik|Xrcc6bp1	ATP23 metallopeptidase and ATP synthase assembly factor homolog	protein-coding
Merged-chr7-19301402-5	chr7	19301221	19301746	+	0	NA	Intergenic	Intergenic	8562	NM_008036	14282	Mm.248335	NM_008036	ENSMUSG00000003545	Fosb	-	FBJ osteosarcoma oncogene B	protein-coding
Merged-chr11-94140297-3	chr11	94138540	94141960	+	0	NA	Intergenic	CT-rich|Low_complexity|Low_complexity	-71204	NM_009427	22057	Mm.259673	NM_009427	ENSMUSG00000037573	Tob1	Tob|Trob	transducer of ErbB-2.1	protein-coding
Merged-chr5-118436002-1	chr5	118435222	118436784	+	0	NA	Intergenic	Intergenic	-124716	NM_172424	76199	Mm.206238	NM_172424	ENSMUSG00000018076	Med13l	2210413I17Rik|6330591G05Rik|9030618F05Rik|Thrap2|Trap240L|mKIAA1025	mediator complex subunit 13-like	protein-coding
Merged-chr8-27212701-1	chr8	27211402	27214002	-	0	NA	Intergenic	Intergenic	-10155	NM_029674	76615	Mm.272794	NM_029674	ENSMUSG00000039720	Got1l1	1700083M11Rik	glutamic-oxaloacetic transaminase 1-like 1	protein-coding
Merged-chr11-6414741-3	chr11	6413761	6415695	-	0	NA	Intergenic	B4A|SINE|B4	-1139	NM_008907	268373	Mm.5246	NM_008907	ENSMUSG00000071866	Ppia	2700098C05|Cphn|CyP-18|CypA|SP18	peptidylprolyl isomerase A	protein-coding
Merged-chr15-59083495-1	chr15	59082748	59084244	+	0	NA	Intergenic	MIR|SINE|MIR	-1470	NM_144800	211401	Mm.215481	NM_144800	ENSMUSG00000022353	Mtss1	2310003N14Rik|BC024131|D130001D01Rik|Mim|mKIAA0429	MTSS I-BAR domain containing 1	protein-coding
Merged-chr16-23099680-1	chr16	23098652	23100710	-	0	NA	Intergenic	Intergenic	-7787	NM_001123037	13682	Mm.260084	NM_013506	ENSMUSG00000022884	Eif4a2	4833432N07Rik|BM-010|Ddx2b|Eif4|eIF-4A-II|eIF4A-II	eukaryotic translation initiation factor 4A2	protein-coding
Merged-chr9-73107384-2	chr9	73106953	73107879	+	0	NA	Intergenic	ID_B1|SINE|B4	5018	NM_001311106	66991	Mm.471745	NM_025890	ENSMUSG00000092622	Khdc3	2410004A20Rik|AI467128|FILIA|OEEP48	KH domain containing 3, subcortical maternal complex member	protein-coding
Merged-chr19-57402442-2	chr19	57401913	57402860	-	0	NA	Intergenic	MamRep4096|DNA|hAT?	41377	NM_145505	226252	Mm.358870	NM_145505	ENSMUSG00000033478	Fam160b1	AI450540|mKIAA1600	family with sequence similarity 160, member B1	protein-coding
Merged-chr3-89509472-1	chr3	89509249	89509697	+	0	NA	Intergenic	Intergenic	-10691	NM_080466	140493	Mm.120250	NM_080466	ENSMUSG00000000794	Kcnn3	KCa2.3|SK3|SKCA3	potassium intermediate/small conductance calcium-activated channel, subfamily N, member 3	protein-coding
Merged-chr17-24668588-3	chr17	24667346	24669621	-	0	NA	Intergenic	B1_Mur1|SINE|Alu	-1204	NM_183149	213753	Mm.219581	NM_183149	ENSMUSG00000041130	Zfp598	BC023040|Ntrap|Znf598	zinc finger protein 598	protein-coding
Merged-chr3-96274579-4	chr3	96273549	96275748	+	0	NA	Intergenic	Intergenic	4948	NM_175666	319189	Mm.451071	NM_175666	ENSMUSG00000105827	Hist2h2bb	H2b-616	histone cluster 2, H2bb	protein-coding
Merged-chr4-99641055-3	chr4	99640852	99641273	+	0	NA	Intergenic	Intergenic	-15237	NM_010425	15221	Mm.4758	NM_010425	ENSMUSG00000067261	Foxd3	CWH3|Genesis|Hfh2	forkhead box D3	protein-coding
Merged-chr3-104636905-3	chr3	104634833	104638536	-	0	NA	Intergenic	ID2|SINE|ID	-1980	NM_009196	20501	Mm.9086	NM_009196	ENSMUSG00000032902	Slc16a1	AL022710|Mct1	solute carrier family 16 (monocarboxylic acid transporters), member 1	protein-coding
Merged-chr6-43336378-5	chr6	43336186	43336730	+	0	NA	Intergenic	B2_Mm1t|SINE|B2	-26904	NM_130869	18291	Mm.17715	NM_130869	ENSMUSG00000029736	Nobox	OG2|Og2x	NOBOX oogenesis homeobox	protein-coding
Merged-chr15-75871031-4	chr15	75870797	75871290	+	0	NA	Intergenic	MTB_Mm|LTR|ERVL-MaLR	8704	NM_026960	69146	Mm.27385	NM_026960	ENSMUSG00000022575	Gsdmd	1810036L03Rik|AW558049|DF5L|Dfna5l|Gsdmdc1|M2-4	gasdermin D	protein-coding
Merged-chr3-11904751-2	chr3	11904519	11904984	-	0	NA	Intergenic	SSU-rRNA_Hsa|rRNA|rRNA	-60392	NR_040751	100038545	Mm.388494	NR_040751	ENSMUSG00000104015	Gm10745	-	predicted gene 10745	ncRNA
Merged-chr5-65955407-2	chr5	65954665	65956038	-	0	NA	Intergenic	Intergenic	-11773	NM_001081104	231252	Mm.140015	NM_001081104	ENSMUSG00000029205	Chrna9	2410015I05Rik|Acra9|EG666827|Gm8311	cholinergic receptor, nicotinic, alpha polypeptide 9	protein-coding
Merged-chr13-21222801-5	chr13	21222471	21223364	+	0	NA	Intergenic	Intergenic	42986	NM_009054	19720	Mm.314056	NM_009054	ENSMUSG00000021326	Trim27	AW538890|Gm19403|Rfp	tripartite motif-containing 27	protein-coding
Merged-chr18-54699073-5	chr18	54698769	54699378	-	0	NA	Intergenic	LSU-rRNA_Hsa|rRNA|rRNA	87329	NR_045400	328957	Mm.402781	NR_045400	ENSMUSG00000118154	9330117O12Rik	9330117O12	RIKEN cDNA 9330117O12 gene	ncRNA
Merged-chr4-140699079-4	chr4	140697737	140699884	-	0	NA	Intergenic	Intergenic	-2663	NM_173867	108911	Mm.253	NM_173867	ENSMUSG00000040945	Rcc2	2610510H01Rik|2610529N02Rik|AA536646|AA675016|Td60|mKIAA1470	regulator of chromosome condensation 2	protein-coding
Merged-chr10-62894320-1	chr10	62892979	62895663	-	0	NA	Intergenic	B1_Mur2|SINE|Alu	-6997	NM_001253857	52463	Mm.17774	NM_027384	ENSMUSG00000047146	Tet1	2510010B09Rik|AA517754|BB001228|Cxxc6|D10Ertd17e|LCX|mKIAA1676	tet methylcytosine dioxygenase 1	protein-coding
Merged-chr2-104589108-4	chr2	104587203	104590209	-	0	NA	Intergenic	RLTR24|LTR|ERV1	-1778	NM_145529	228410	Mm.259876	NM_145529	ENSMUSG00000027176	Cstf3	4732468G05Rik|C79532|CstF-77	cleavage stimulation factor, 3' pre-RNA, subunit 3	protein-coding
Merged-chr17-34980630-3	chr17	34979282	34981850	-	0	NA	Intergenic	Intergenic	-1288	NM_001110101	27756	Mm.165735	NM_030597	ENSMUSG00000007050	Lsm2	D17H6S56E-2|D17H6S56E2|Dmapl|Dmpkap|G7b|Sm-X5|SmX5|snRNP	LSM2 homolog, U6 small nuclear RNA and mRNA degradation associated	protein-coding
Merged-chr13-43482207-3	chr13	43481381	43483245	+	0	NA	Intergenic	Intergenic	-1340	NM_019930	56705	Mm.148781	NM_019930	ENSMUSG00000038546	Ranbp9	IBAP-1|Ibap1|RanBPM	RAN binding protein 9	protein-coding
Merged-chr9-120962010-1	chr9	120957047	120966975	+	0	NA	Intergenic	Intergenic	6925	NR_106058	102465661		NR_106058	ENSMUSG00000106193	Mir7090	mmu-mir-7090	microRNA 7090	ncRNA
Merged-chr18-46461621-4	chr18	46461357	46462063	+	0	NA	Intergenic	Intergenic	4106	NR_045438	72076	Mm.82766	NM_028086		Mospd4	2010013H21Rik	motile sperm domain containing 4	pseudo
Merged-chr7-101941793-1	chr7	101940831	101942756	+	0	NA	Intergenic	Intergenic	-7936	NM_027053	69358	Mm.214841	NM_027053	ENSMUSG00000064307	Lrrc51	1700008D07Rik|Lrtomt	leucine rich repeat containing 51	protein-coding
Merged-chr15-103187594-1	chr15	103186409	103188780	-	0	NA	Intergenic	Intergenic	-24310	NM_027885	71726	Mm.254820	NM_027885	ENSMUSG00000036061	Smug1	1200013B09Rik|A930006H09Rik|C85220	single-strand selective monofunctional uracil DNA glycosylase	protein-coding
Merged-chr18-6242917-1	chr18	6241504	6244331	+	0	NA	Intergenic	LTR65|LTR|ERV1	-1393	NM_008448	16573	Mm.223744	NM_008448	ENSMUSG00000006740	Kif5b	AL022807|Khc|Khcs|Kns1|Ukhc	kinesin family member 5B	protein-coding
Merged-chr12-12811802-2	chr12	12811358	12812034	-	0	NA	Intergenic	URR1A|DNA|hAT-Charlie	130140	NM_008709	18109	Mm.16469	NM_008709	ENSMUSG00000037169	Mycn	N-myc|Nmyc|Nmyc-1|Nmyc1|bHLHe37|c-nmyc	v-myc avian myelocytomatosis viral related oncogene, neuroblastoma derived	protein-coding
Merged-chr12-20314229-4	chr12	20312208	20317574	+	0	NA	Intergenic	Lx9|LINE|L1	500888	NR_015521	69513	Mm.273972	NR_015521	ENSMUSG00000099759	1700030C10Rik	-	RIKEN cDNA 1700030C10 gene	ncRNA
Merged-chr1-43932959-1	chr1	43932062	43933858	-	0	NA	Intergenic	Charlie4a|DNA|hAT-Charlie	-1034	NM_001310540	22019	Mm.401675	NM_009418	ENSMUSG00000041763	Tpp2	TPP-2|TppII	tripeptidyl peptidase II	protein-coding
Merged-chr13-19525731-4	chr13	19520409	19528162	-	0	NA	Intergenic	(CAAAAA)n|Simple_repeat|Simple_repeat	-19918	NR_131037	319466		NR_131037	ENSMUSG00000114189	9330199G10Rik	-	RIKEN cDNA 9330199G10 gene	ncRNA
Merged-chr3-113631345-3	chr3	113630056	113632650	+	0	NA	Intergenic	Intergenic	-1204	NM_026043	67225	Mm.316928	NM_026043	ENSMUSG00000027981	Rnpc3	2810441O16Rik|AI447568|C030014B17Rik	RNA-binding region (RNP1, RRM) containing 3	protein-coding
Merged-chr8-46204716-1	chr8	46203495	46205939	-	0	NA	Intergenic	RSINE1|SINE|B4	6345	NM_007450	11739	Mm.16228	NM_007450	ENSMUSG00000031633	Slc25a4	AU019225|Ant1|mANC1	solute carrier family 25 (mitochondrial carrier, adenine nucleotide translocator), member 4	protein-coding
Merged-chr9-31282750-4	chr9	31280716	31285318	+	0	NA	intron (NM_199315, intron 1 of 6)	intron (NM_199315, intron 1 of 6)	2468	NM_199315	382066	Mm.335039	NM_199315	ENSMUSG00000042496	Prdm10	Gm1112|tristanin	PR domain containing 10	protein-coding
Merged-chr18-65893113-4	chr18	65892928	65893564	+	0	NA	Intergenic	MTE2a|LTR|ERVL-MaLR	19760	NM_175012	225642	Mm.20298	NM_175012	ENSMUSG00000024517	Grp	BLP	gastrin releasing peptide	protein-coding
Merged-chr13-44676286-2	chr13	44675883	44677343	+	0	NA	Intergenic	Intergenic	-54161	NM_001205044	16468	Mm.25059	NM_021878	ENSMUSG00000038518	Jarid2	Jmj|jumonji	jumonji, AT rich interactive domain 2	protein-coding
Merged-chrX-24008639-5	chrX	24008407	24008876	+	0	NA	Intergenic	SSU-rRNA_Hsa|rRNA|rRNA	115878	NM_001034864	236749	Mm.296422	NM_001034864	ENSMUSG00000068113	Gm4907	EG236749	predicted gene 4907	protein-coding
Merged-chr11-35792737-1	chr11	35791548	35793927	+	0	NA	Intergenic	Intergenic	6147	NM_001004147	237730	Mm.189222	NM_001004147	ENSMUSG00000051062	Fbll1	AI595406	fibrillarin-like 1	protein-coding
Merged-chr8-107680961-3	chr8	107679321	107682240	-	0	NA	Intergenic	Intergenic	-92298	NM_010817	17463	Mm.18347	NM_010817	ENSMUSG00000039067	Psmd7	AW107203|Mov-34|Mov34	proteasome (prosome, macropain) 26S subunit, non-ATPase, 7	protein-coding
Merged-chr15-78553933-4	chr15	78552498	78555122	-	0	NA	Intergenic	ORR1F-int|LTR|ERVL-MaLR	-9465	NM_009218	20607	Mm.211411	NM_009218	ENSMUSG00000044933	Sstr3	Smstr-3|Smstr3|sst3	somatostatin receptor 3	protein-coding
Merged-chr2-154421325-2	chr2	154419144	154423558	-	0	NA	Intergenic	Intergenic	-13267	NM_009228	20648	Mm.1541	NM_009228	ENSMUSG00000027488	Snta1	AW228934|Snt1	syntrophin, acidic 1	protein-coding
Merged-chr13-23529964-3	chr13	23529223	23530580	-	0	NA	Intergenic	Intergenic	-1143	NM_153173	69386	Mm.158272	NM_153173	ENSMUSG00000060981	Hist1h4h	1700024H08Rik	histone cluster 1, H4h	protein-coding
Merged-chr8-47998601-1	chr8	47998252	47998951	+	0	NA	Intergenic	(CAAAA)n|Simple_repeat|Simple_repeat	-8057	NM_133791	52357	Mm.235074	NM_133791	ENSMUSG00000031563	Wwc2	5330431C14Rik|AU022508|C85457|D8Ertd594e	WW, C2 and coiled-coil domain containing 2	protein-coding
Merged-chr9-40242177-1	chr9	40241500	40242856	+	0	NA	Intergenic	Intergenic	-27038	NM_178227	235281	Mm.290083	NM_153522	ENSMUSG00000049281	Scn3b	1110001K16Rik|4833414B02Rik|Scnb3	sodium channel, voltage-gated, type III, beta	protein-coding
Merged-chr13-85127187-3	chr13	85126692	85127640	+	0	NA	Intergenic	Intergenic	-62219	NM_001347588	66671	Mm.18474	NM_023243	ENSMUSG00000021548	Ccnh	6330408H09Rik|AI661354|AV102684|AW538719	cyclin H	protein-coding
Merged-chr15-8108263-1	chr15	8107436	8109092	-	0	NA	Intergenic	Intergenic	-1049	NM_133227	170762	Mm.295168	NM_133227	ENSMUSG00000022142	Nup155	D930027M19Rik|mKIAA0791	nucleoporin 155	protein-coding
Merged-chr17-36969218-2	chr17	36967010	36970729	-	0	NA	Intergenic	Intergenic	5041	NM_001368426	76416	Mm.26684	NM_029602	ENSMUSG00000036214	Znrd1as	1700022C21Rik|AI746295|Znrd1-as	zinc ribbon domain containing 1, antisense	protein-coding
Merged-chr10-108304872-3	chr10	108304586	108305095	-	0	NA	Intergenic	Intergenic	-27349	NM_054056	114774	Mm.391419	NM_054056	ENSMUSG00000035873	Pawr	2310001G03Rik|PAR4|Par-4	PRKC, apoptosis, WT1, regulator	protein-coding
Merged-chr5-129018994-3	chr5	129017732	129019952	-	0	NA	Intergenic	Intergenic	-1314	NM_009391	19384	Mm.297440	NM_009391	ENSMUSG00000029430	Ran	-	RAN, member RAS oncogene family	protein-coding
Merged-chr11-50327212-4	chr11	50325880	50329209	+	0	NA	Intergenic	Intergenic	-1871	NM_001110500	12330	Mm.248827	NM_007597	ENSMUSG00000020368	Canx	1110069N15Rik|AI988026|Cnx|D11Ertd153e	calnexin	protein-coding
Merged-chr9-58272798-3	chr9	58272149	58274270	+	0	NA	Intergenic	Intergenic	20045	NM_026942	69106	Mm.216502	NM_026942	ENSMUSG00000032333	Stoml1	1810015E19Rik|AI847431|SLP1|STORP|UNC24|WPB72	stomatin-like 1	protein-coding
Merged-chr12-59040850-5	chr12	59040326	59041653	+	0	NA	Intergenic	L1M3|LINE|L1	20483	NM_001306217	78232	Mm.290070	NM_030057	ENSMUSG00000020993	Trappc6b	5830498C14Rik|C79212	trafficking protein particle complex 6B	protein-coding
Merged-chr13-54695372-4	chr13	54694312	54696675	+	0	NA	Intergenic	B1_Mus1|SINE|Alu	-1533	NR_027396	105239	Mm.25366	NM_134064	ENSMUSG00000034928	Rnf44	AI854545|mKIAA1100	ring finger protein 44	protein-coding
Merged-chr3-31063181-1	chr3	31062855	31063509	+	0	NA	Intergenic	PB1D11|SINE|Alu	24216	NR_105975	102465610		NR_105975	ENSMUSG00000098890	Mir7008	Gm27752|mmu-mir-7008	microRNA 7008	ncRNA
Merged-chr15-98764222-3	chr15	98763257	98765276	+	0	NA	Intergenic	Intergenic	-1148	NM_007478	11842	Mm.221298	NM_007478	ENSMUSG00000051853	Arf3	5430400P17Rik|AI854770	ADP-ribosylation factor 3	protein-coding
Merged-chr7-141286102-1	chr7	141285898	141286308	-	0	NA	Intergenic	B1_Mus1|SINE|Alu	-5915	NM_007878	13491	Mm.41075	NM_007878	ENSMUSG00000025496	Drd4	AW125663|D4R|Drd-4	dopamine receptor D4	protein-coding
Merged-chr8-107017517-1	chr8	107016420	107018615	+	0	NA	Intergenic	Intergenic	-13752	NM_126165	116733	Mm.236004	NM_126165	ENSMUSG00000031913	Vps4a	4930589C15Rik|AI325971|AW553189	vacuolar protein sorting 4A	protein-coding
Merged-chr13-22026649-4	chr13	22026514	22026807	+	0	NA	Intergenic	Intergenic	8983	NM_175659	319168	Mm.250564	NM_175659	ENSMUSG00000069302	Hist1h2ah	-	histone cluster 1, H2ah	protein-coding
Merged-chr11-55468310-4	chr11	55467197	55469227	-	0	NA	Intergenic	Intergenic	-1540	NM_013716	27041	Mm.39631	NM_013716	ENSMUSG00000018583	G3bp1	AI849976|B430204O07|C87777|G3bp|mKIAA4115	GTPase activating protein (SH3 domain) binding protein 1	protein-coding
Merged-chr9-32034128-2	chr9	32033064	32035208	+	0	NA	intron (NM_001370958, intron 1 of 22)	intron (NM_001370958, intron 1 of 22)	1833	NM_001370958	330914	Mm.46683	NM_177379	ENSMUSG00000041444	Arhgap32	3426406O18Rik|Gc-gap|Grit|Px-rics|Rics|mKIAA0712|p200Rhogap|p250Gap	Rho GTPase activating protein 32	protein-coding
Merged-chr6-70823903-1	chr6	70823490	70824318	+	0	NA	Intergenic	Intergenic	-20611	NM_010121	13666	Mm.247167	NM_010121	ENSMUSG00000031668	Eif2ak3	Pek|Perk	eukaryotic translation initiation factor 2 alpha kinase 3	protein-coding
Merged-chr10-128449845-1	chr10	128449388	128450303	+	0	NA	Intergenic	B3|SINE|B2	-8835	NR_106183	102465894		NR_106183	ENSMUSG00000098957	Mir8105	Gm27346|mmu-mir-8105	microRNA 8105	ncRNA
Merged-chr14-19749889-1	chr14	19748650	19751129	-	0	NA	Intergenic	Intergenic	-1368	NM_008695	18074	Mm.20348	NM_008695	ENSMUSG00000021806	Nid2	AW547149|Ly111|NID-2|entactin-2|nidogen-2	nidogen 2	protein-coding
Merged-chr10-80563414-1	chr10	80561955	80564874	+	0	NA	Intergenic	Intergenic	-1854	NM_025852	66932	Mm.1116	NM_025852	ENSMUSG00000047417	Rexo1	1700021P10Rik|2610511M11Rik|AW050347|EloA-BP1|Rex1|Tceb3bp1	REX1, RNA exonuclease 1	protein-coding
Merged-chr6-47815058-3	chr6	47813743	47816964	+	0	NA	Intergenic	Intergenic	-1841	NM_009787	12304	Mm.2442	NM_009787	ENSMUSG00000025823	Pdia4	AI987846|Cai|ERp-72|Erp72	protein disulfide isomerase associated 4	protein-coding
Merged-chr10-80400642-1	chr10	80399021	80402264	+	0	NA	Intergenic	Intergenic	-1111	NM_013595	17192	Mm.7142	NM_013595	ENSMUSG00000035478	Mbd3	AI181826|AU019209	methyl-CpG binding domain protein 3	protein-coding
Merged-chr1-51479735-1	chr1	51478631	51480841	+	0	NA	Intergenic	PB1D10|SINE|Alu	-1337	NM_028696	109019	Mm.196290	NM_028696	ENSMUSG00000026107	Nabp1	4930434H03Rik|4930442A21Rik|4930488J04Rik|4933440J18Rik|5830411E10Rik|AI852561|Nbp1|Obfc2a|Ssb2	nucleic acid binding protein 1	protein-coding
Merged-chr10-11492078-5	chr10	11491842	11492252	-	0	NA	Intergenic	LSU-rRNA_Hsa|rRNA|rRNA	-117177	NM_013898	30058	Mm.214504	NM_013898	ENSMUSG00000048007	Timm8a1	DXHXS1274E|Ddp1|Fci-12|Tim8a|Timm8a	translocase of inner mitochondrial membrane 8A1	protein-coding
Merged-chr6-128760674-4	chr6	128760388	128760825	-	0	NA	Intergenic	Intergenic	28035	NM_001159904	17059	Mm.480764	NM_008527	ENSMUSG00000030325	Klrb1c	AI462337|CD161|Klrb1b|Ly-59|Ly55c|Ly59|NK-RP1|NK1.1|NKR-P1.9|NKRP1|NKRP140|Nk-1|Nk-1.2|Nk1|Nk1.2|Nkrp1b|Nkrp1c|ly-55c	killer cell lectin-like receptor subfamily B member 1C	protein-coding
Merged-chr19-32755908-3	chr19	32755129	32756477	-	0	NA	Intergenic	Intergenic	-1774	NM_008960	19211	Mm.245395	NM_008960	ENSMUSG00000013663	Pten	2310035O07Rik|A130070J02Rik|AI463227|B430203M17Rik|MMAC1|PTENbeta|TEP1	phosphatase and tensin homolog	protein-coding
Merged-chr11-97885414-4	chr11	97884536	97886351	+	0	NA	Intergenic	Intergenic	-1289	NM_001081435	72973	Mm.245939	NM_001081435	ENSMUSG00000070336	Fbxo47	2900052P03Rik|Gm1562	F-box protein 47	protein-coding
Merged-chr9-57902706-4	chr9	57902274	57903176	+	0	NA	Intergenic	L1ME3|LINE|L1	-8261	NM_001122873	69459	Mm.41735	NM_027086	ENSMUSG00000055720	Ubl7	2300004C15Rik	ubiquitin-like 7 (bone marrow stromal cell-derived)	protein-coding
Merged-chr12-52502890-4	chr12	52502061	52503646	-	0	NA	Intergenic	Intergenic	-13224	NM_009706	11855	Mm.35059	NM_009706	ENSMUSG00000035133	Arhgap5	p190-B|p190B	Rho GTPase activating protein 5	protein-coding
Merged-chr18-10849841-2	chr18	10849168	10850528	+	0	NA	Intergenic	PB1|SINE|Alu	-64296	NR_029781	723959		NR_029781	ENSMUSG00000106348	Mir1a-2	Mir1-2|Mirn1-2|mir-1a-2|mmu-mir-1-2|mmu-mir-1a-2	microRNA 1a-2	ncRNA
Merged-chr5-103694480-1	chr5	103693836	103695126	+	0	NA	Intergenic	Intergenic	-38749	NM_001163550	74218	Mm.159141	NM_028824	ENSMUSG00000029320	1700016H13Rik	-	RIKEN cDNA 1700016H13 gene	protein-coding
Merged-chr7-4797154-4	chr7	4792959	4800622	+	0	NA	Intergenic	Intergenic	3825	NM_009081	19943	Mm.379002	NM_009081	ENSMUSG00000030432	Rpl28	D7Wsu21e	ribosomal protein L28	protein-coding
Merged-chr15-88855885-1	chr15	88854708	88857064	+	0	NA	Intergenic	Intergenic	-6308	NM_145478	223775	Mm.400129	NM_145478	ENSMUSG00000035828	Pim3	BC026639|Kid1	proviral integration site 3	protein-coding
Merged-chr10-120114088-2	chr10	120113724	120114477	+	0	NA	Intergenic	Intergenic	-1135	NM_080446	117599	Mm.214703	NM_080446	ENSMUSG00000020228	Helb	AI447783|D10Ertd664e	helicase (DNA) B	protein-coding
Merged-chr9-78482839-4	chr9	78482001	78483833	+	0	NA	Intergenic	Intergenic	-1193	NM_010106	13627	Mm.138471	NM_010106	ENSMUSG00000037742	Eef1a1	-	eukaryotic translation elongation factor 1 alpha 1	protein-coding
Merged-chr4-106659768-1	chr4	106658742	106660795	-	0	NA	Intergenic	Intergenic	8699	NM_001285783	230577	Mm.134029	NM_172272	ENSMUSG00000043572	Pars2	BC027073	prolyl-tRNA synthetase (mitochondrial)(putative)	protein-coding
Merged-chr11-120992951-4	chr11	120991390	120994992	+	0	NA	Intergenic	Intergenic	-1858	NM_139059	104318	Mm.216227	NM_027874	ENSMUSG00000025162	Csnk1d	1200006A05Rik|AA409348|D930010H05Rik	casein kinase 1, delta	protein-coding
Merged-chr7-120835304-5	chr7	120834825	120835601	-	0	NA	Intergenic	Intergenic	-7618	NM_007908	13631	Mm.25997	NM_007908	ENSMUSG00000035064	Eef2k	C86191|eEF-2K	eukaryotic elongation factor-2 kinase	protein-coding
Merged-chr9-69434167-2	chr9	69433831	69434583	+	0	NA	Intergenic	Intergenic	-19476	NM_007585	12306	Mm.238343	NM_007585	ENSMUSG00000032231	Anxa2	AW215814|Cal1h	annexin A2	protein-coding
Merged-chr1-171066113-5	chr1	171065948	171066448	+	0	NA	Intergenic	Intergenic	-1546	NR_106103	102466998		NR_106103	ENSMUSG00000099119	Mir6546	Gm27408|mmu-mir-6546	microRNA 6546	ncRNA
Merged-chr8-72561861-1	chr8	72561550	72562174	+	0	NA	Intergenic	B1_Mur4|SINE|Alu	9186	NM_172396	66818	Mm.22565	NM_172396	ENSMUSG00000044600	Smim7	9130011J15Rik	small integral membrane protein 7	protein-coding
Merged-chr4-54929423-4	chr4	54929251	54929636	+	0	NA	Intergenic	B2_Mm1a|SINE|B2	-18502	NM_172867	242466	Mm.102904	NM_172867	ENSMUSG00000060206	Zfp462	6030417H05|9430078C22Rik|Gt4-2|Zfpip|Znf462	zinc finger protein 462	protein-coding
Merged-chr2-71924420-1	chr2	71924027	71924815	-	0	NA	Intergenic	Intergenic	49517	NM_001360002	228026	Mm.34411	NM_172665	ENSMUSG00000006494	Pdk1	B830012B01|D530020C15Rik	pyruvate dehydrogenase kinase, isoenzyme 1	protein-coding
Merged-chr11-97189876-4	chr11	97188422	97191345	+	0	NA	Intergenic	B2_Mm1a|SINE|B2	-1991	NM_008379	16211	Mm.251013	NM_008379	ENSMUSG00000001440	Kpnb1	AA409963|IPOB|Impnb	karyopherin (importin) beta 1	protein-coding
Merged-chr9-70667263-1	chr9	70667080	70667448	+	0	NA	Intergenic	B2_Mm1t|SINE|B2	-10090	NM_172772	235461	Mm.170855	NM_172772	ENSMUSG00000042444	Mindy2	AI465301|B230380D07Rik|Fam63b|mKIAA1164	MINDY lysine 48 deubiquitinase 2	protein-coding
Merged-chr4-126223372-4	chr4	126222925	126223999	+	0	NA	Intergenic	B1_Mus2|SINE|Alu	-20752	NM_146153	230753	Mm.29813	NM_146153	ENSMUSG00000043962	Thrap3	9330151F09Rik|B230333E16Rik|Trap150	thyroid hormone receptor associated protein 3	protein-coding
Merged-chr11-118291264-1	chr11	118290467	118292062	+	0	NA	Intergenic	B3A|SINE|B2	-1020	NM_001033528	72344	Mm.232293	NM_001033528	ENSMUSG00000033909	Usp36	2700002L06Rik|mKIAA1453	ubiquitin specific peptidase 36	protein-coding
Merged-chr2-165327528-1	chr2	165326937	165328121	+	0	NA	Intergenic	Intergenic	-1050	NM_080287	140579	Mm.35064	NM_080287	ENSMUSG00000017670	Elmo2	1190002F24Rik|CED-12	engulfment and cell motility 2	protein-coding
Merged-chr18-56677668-1	chr18	56675979	56679359	+	0	NA	Intergenic	Intergenic	-30144	NM_010721	16906	Mm.4105	NM_010721	ENSMUSG00000024590	Lmnb1	-	lamin B1	protein-coding
Merged-chr1-44198954-4	chr1	44198682	44199405	+	0	NA	Intergenic	Intergenic	19888	NM_207281	403183	Mm.336176	NM_207281	ENSMUSG00000046828	Mettl21e	4832428D23Rik|Gm991	methyltransferase like 21E	protein-coding
Merged-chr7-6345162-4	chr7	6343751	6346810	+	0	NA	Intergenic	B1_Mus1|SINE|Alu	-14846	NM_001033249	213011	Mm.333558	NM_001033249	ENSMUSG00000030443	Zfp583	BC056221|Znf583	zinc finger protein 583	protein-coding
Merged-chr2-120640630-5	chr2	120640350	120640797	-	0	NA	intron (NM_001370940, intron 3 of 32)	intron (NM_001370940, intron 3 of 32)	11452	NM_001370940	668880	Mm.2289	NM_010621	ENSMUSG00000033705	Stard9	4831403C07Rik|E230025N21Rik|Kif16a|mKIAA1300	START domain containing 9	protein-coding
Merged-chr6-100288672-4	chr6	100287590	100290233	+	0	NA	Intergenic	Intergenic	-1553	NM_019743	56353	Mm.321633	NM_019743	ENSMUSG00000072872	Rybp	2410018J24Rik|DEDAF|YEAF1	RING1 and YY1 binding protein	protein-coding
Merged-chr1-119306090-1	chr1	119303109	119309072	+	0	NA	Intergenic	Intergenic	116158	NM_008381	16324	Mm.3092	NM_008381	ENSMUSG00000037035	Inhbb	-	inhibin beta-B	protein-coding
Merged-chr1-116746985-3	chr1	116746832	116747185	+	0	NA	Intergenic	B1_Mus2|SINE|Alu	1062271	NM_001077425	636808	Mm.101576	NM_001077425	ENSMUSG00000070695	Cntnap5a	Caspr5-1|EG636808	contactin associated protein-like 5A	protein-coding
Merged-chr13-24747035-3	chr13	24740669	24754462	-	0	NA	TTS (NM_001370932)	TTS (NM_001370932)	6344	NM_001370932	666145	Mm.390564	NM_001370932	ENSMUSG00000085861	Armh2	1700016G14Rik	armadillo-like helical domain containing 2	protein-coding
Merged-chr14-99340984-1	chr14	99339720	99342249	+	0	NA	Intergenic	Intergenic	42293	NM_009769	12224	Mm.30262	NM_009769	ENSMUSG00000005148	Klf5	4930520J07Rik|Bteb2|CKLF|IKLF	Kruppel-like factor 5	protein-coding
Merged-chr2-136679076-4	chr2	136677970	136679926	-	0	NA	Intergenic	CpG	-34502	NM_001355255	20614	Mm.45953	NM_011428	ENSMUSG00000027273	Snap25	Bdr|GENA70|SNAP-25|SUP|sp	synaptosomal-associated protein 25	protein-coding
Merged-chr17-29489348-4	chr17	29488222	29490300	-	0	NA	Intergenic	Intergenic	-1524	NM_008842	18712	Mm.328931	NM_008842	ENSMUSG00000024014	Pim1	Pim-1	proviral integration site 1	protein-coding
Merged-chr1-86488206-1	chr1	86487560	86488854	-	0	NA	Intergenic	Intergenic	-38350	NM_001360830	19231	Mm.19187	NM_008972	ENSMUSG00000026238	Ptma	Thym	prothymosin alpha	protein-coding
Merged-chr1-36987368-1	chr1	36986148	36988590	-	0	NA	Intergenic	Intergenic	-41944	NM_001370828	70853	Mm.148848	NM_027580	ENSMUSG00000050122	Vwa3b	4921511C04Rik|A230074B11Rik|Gm555	von Willebrand factor A domain containing 3B	protein-coding
Merged-chr5-103732072-1	chr5	103730788	103733357	+	0	NA	Intergenic	Intergenic	-22090	NM_133919	17355	Mm.6949	NM_133919	ENSMUSG00000029313	Aff1	9630032B01Rik|AW319193|Af4|Mllt2h|Rob	AF4/FMR2 family, member 1	protein-coding
Merged-chr5-128441132-2	chr5	128440948	128441301	-	0	NA	Intergenic	Intergenic	-8047	NM_172885	243274	Mm.447698	NM_172885	ENSMUSG00000034310	Tmem132d	C630028F04Rik	transmembrane protein 132D	protein-coding
Merged-chr9-31017784-1	chr9	31016833	31018736	-	0	NA	Intergenic	MTC|LTR|ERVL-MaLR	-12860	NM_001115130	235132	Mm.239355	NM_172765	ENSMUSG00000047412	Zbtb44	6030404E16Rik|Btbd15|E230011F09	zinc finger and BTB domain containing 44	protein-coding
Merged-chr8-40651431-1	chr8	40650655	40652208	+	0	NA	Intergenic	Intergenic	-16639	NM_001040699	54384	Mm.294871	NM_019433	ENSMUSG00000039431	Mtmr7	-	myotubularin related protein 7	protein-coding
Merged-chr9-40794043-3	chr9	40793012	40794883	-	0	NA	Intergenic	Intergenic	-7329	NM_031165	15481	Mm.290774	NM_031165	ENSMUSG00000015656	Hspa8	2410008N15Rik|Hsc70|Hsc71|Hsc73|Hsp73|Hspa10	heat shock protein 8	protein-coding
Merged-chr13-97590837-1	chr13	97589973	97591702	+	0	NA	Intergenic	Intergenic	30837	NR_046157	328314	Mm.138047	NR_046157	ENSMUSG00000110235	Gm5086	B230311A21|EG328314	predicted gene 5086	ncRNA
Merged-chr19-44720626-1	chr19	44719853	44721401	+	0	NA	Intergenic	Intergenic	-25974	NM_001368744	18504	Mm.192158	NM_011037	ENSMUSG00000004231	Pax2	Opdc|Pax-2	paired box 2	protein-coding
Merged-chr10-63424006-1	chr10	63423691	63424322	-	0	NA	Intergenic	RLTR11A2|LTR|ERVK	-6092	NM_177612	216033	Mm.444692	NM_177612	ENSMUSG00000060843	Ctnna3	4930429L08Rik|4933408A16|Catna3|Vr22	catenin (cadherin associated protein), alpha 3	protein-coding
Merged-chr4-139338355-5	chr4	139338076	139338818	+	0	NA	Intergenic	Intergenic	14129	NM_001356476	69902	Mm.27871	NM_023536	ENSMUSG00000028741	Mrto4	2610012O22Rik|Mg684|Mrt4	mRNA turnover 4, ribosome maturation factor	protein-coding
Merged-chr7-19226375-4	chr7	19222298	19228246	-	0	NA	Intergenic	Intergenic	-3117	NM_207525	403187	Mm.239583	NM_207525	ENSMUSG00000052214	Opa3	D630048P19Rik|Gm1425|Gm472	optic atrophy 3	protein-coding
Merged-chr17-26509643-1	chr17	26508913	26510375	+	0	NA	Intergenic	Intergenic	-1172	NM_013642	19252	Mm.239041	NM_013642	ENSMUSG00000024190	Dusp1	3CH134|MKP1|Ptpn16|U19515|erp|mkp-1	dual specificity phosphatase 1	protein-coding
Merged-chr16-8863952-1	chr16	8862313	8865593	+	0	NA	Intergenic	Intergenic	33853	NM_001081400	69053	Mm.390868	NM_001081400	ENSMUSG00000022507	1810013L24Rik	1110017P05Rik|3010002C02Rik|AA792997|AW124177|Gm19906|R74903	RIKEN cDNA 1810013L24 gene	protein-coding
Merged-chr13-23425354-4	chr13	23424658	23425771	-	0	NA	Intergenic	Intergenic	-1348	NM_013924	30946	Mm.292094	NM_013924	ENSMUSG00000036376	Abt1	-	activator of basal transcription 1	protein-coding
Merged-chr2-169969822-1	chr2	169969085	169970561	-	0	NA	intron (NM_001363022, intron 2 of 2)	intron (NM_001363022, intron 2 of 2)	-6636	NR_131974	446211	Mm.266854	NR_131974	ENSMUSG00000103935	AY702102	STDP1	cDNA sequence AY702102	ncRNA
Merged-chr4-44755452-1	chr4	44754704	44756202	-	0	NA	Intergenic	Intergenic	-1106	NM_138590	319885	Mm.331576	NM_138590	ENSMUSG00000035649	Zcchc7	4930572I07Rik|D4Wsu132e	zinc finger, CCHC domain containing 7	protein-coding
Merged-chr11-4850701-3	chr11	4849765	4851652	+	0	NA	Intergenic	ORR1C2|LTR|ERVL-MaLR	-1164	NM_001252251	18016	Mm.297109	NM_010898	ENSMUSG00000009073	Nf2	merlin	neurofibromin 2	protein-coding
Merged-chr1-36940710-4	chr1	36940006	36941758	+	0	NA	Intergenic	Intergenic	-1355	NM_018872	56030	Mm.186943	NM_018872	ENSMUSG00000026116	Tmem131	2610524E03Rik|CC28|D1Bwg0491e|Neg|RW1|YR-23|mKIAA0257	transmembrane protein 131	protein-coding
Merged-chr17-34108902-1	chr17	34108176	34109629	+	0	NA	Intergenic	B2_Mm1a|SINE|B2	10998	NR_037970	14312	Mm.3444	NM_010238	ENSMUSG00000024335	Brd2	AW228947|D17H6S113E|Frg-1|Fsrg-1|Fsrg1|Nat|Ring3|Rnf3|mKIAA4005	bromodomain containing 2	protein-coding
Merged-chr17-36231063-1	chr17	36230806	36231322	-	0	NA	Intergenic	B2_Mm2|SINE|B2	26782	NM_026308	67676	Mm.27131	NM_026308	ENSMUSG00000024446	Rpp21	0610037N01Rik	ribonuclease P 21 subunit	protein-coding
Merged-chr6-148897568-1	chr6	148896373	148898764	+	0	NA	Intergenic	Intergenic	-1331	NM_181541	232560	Mm.150568	NM_181541	ENSMUSG00000030309	Caprin2	Adir|C1qdc1|Eeg1|rng140	caprin family member 2	protein-coding
Merged-chr12-84540227-1	chr12	84539887	84540568	+	0	NA	Intergenic	MER3|DNA|hAT-Charlie	-29601	NM_001301427	12677	Mm.4405	NM_007701	ENSMUSG00000021239	Vsx2	Chx10|Hox-10|Hox10|or	visual system homeobox 2	protein-coding
Merged-chr5-140417118-4	chr5	140415388	140418821	-	0	NA	Intergenic	Intergenic	-2201	NM_133916	27979	Mm.21671	NM_133916	ENSMUSG00000056076	Eif3b	AL033316|AL033334|AL033369|AW208965|D5Wsu45e|EIF3-ETA|EIF3-P110|EIF3-P116|Eif3s9|PRT1	eukaryotic translation initiation factor 3, subunit B	protein-coding
Merged-chr5-134963143-1	chr5	134962819	134963468	-	0	NA	Intergenic	B1_Mus1|SINE|Alu	-16209	NM_009903	12740	Mm.7339	NM_009903	ENSMUSG00000047501	Cldn4	Cep-r|Cpetr|Cpetr1	claudin 4	protein-coding
Merged-chr19-23085387-2	chr19	23083750	23087376	+	0	NA	Intergenic	Intergenic	-55663	NM_010638	16601	Mm.291595	NM_010638	ENSMUSG00000033863	Klf9	2310051E17Rik|AA589643|BTEB-1|Bteb1|Gm9971	Kruppel-like factor 9	protein-coding
Merged-chr3-8429256-1	chr3	8429153	8429360	+	0	NA	Intergenic	U6|snRNA|snRNA	33842	NR_033512	620966	Mm.301719	NR_033512		Gm6194	1700003N22Rik|EG620966	transmembrane protein 189 pseudogene	pseudo
Merged-chr7-13023007-3	chr7	13021874	13024066	-	0	NA	Intergenic	Intergenic	-1182	NM_011588	21849	Mm.15701	NM_011588	ENSMUSG00000005566	Trim28	AA408787|KAP-1|KRIP-1|MommeD9|Tif1b|Tif1beta	tripartite motif-containing 28	protein-coding
Merged-chr10-77517069-2	chr10	77515899	77518306	+	0	NA	TTS (NR_163865)	TTS (NR_163865)	1204	NR_163865
Merged-chr15-97973155-2	chr15	97972907	97973592	+	0	NA	Intergenic	Intergenic	9020	NM_001252153	380967	Mm.196630	NM_201359	ENSMUSG00000052369	Tmem106c	AI046681|BC046621|D15Ertd405e	transmembrane protein 106C	protein-coding
Merged-chr1-119300929-1	chr1	119299248	119302611	-	0	NA	Intergenic	B2_Mm2|SINE|B2	121319	NM_008381	16324	Mm.3092	NM_008381	ENSMUSG00000037035	Inhbb	-	inhibin beta-B	protein-coding
Merged-chr13-13953572-1	chr13	13952804	13954341	-	0	NA	Intergenic	ID_B1|SINE|B4	-1102	NM_001362404	97884	Mm.21686	NM_178640	ENSMUSG00000039242	B3galnt2	A930105D20Rik|C80633|D230016N13Rik	UDP-GalNAc:betaGlcNAc beta 1,3-galactosaminyltransferase, polypeptide 2	protein-coding
Merged-chr10-126977647-1	chr10	126976804	126978491	-	0	NA	Intergenic	Intergenic	-1070	NM_001113470	52468	Mm.29490	NM_146012	ENSMUSG00000078429	Ctdsp2	AI586070|D10Ertd73e|OS-4|OS4|SCP2	CTD (carboxy-terminal domain, RNA polymerase II, polypeptide A) small phosphatase 2	protein-coding
Merged-chr1-34434575-5	chr1	34434077	34434940	-	0	NA	Intergenic	Intergenic	-1309	NR_039562	100628580		NR_039562	ENSMUSG00000092852	Mir5103	mir-5103|mmu-mir-5103|mu-mir-5103	microRNA 5103	ncRNA
Merged-chr7-101100559-2	chr7	101100417	101100703	+	0	NA	Intergenic	ID_B1|SINE|B4	-8215	NM_001146010	207278	Mm.263041	NM_199012	ENSMUSG00000030691	Fchsd2	BC034086|NWK1|R74866|Sh3md3|mKIAA0769	FCH and double SH3 domains 2	protein-coding
Merged-chr17-29031604-2	chr17	29030602	29032518	-	0	NA	Intergenic	Intergenic	-1100	NM_013663	20383	Mm.6787	NM_013663	ENSMUSG00000071172	Srsf3	AL024116|Sfrs3|X16	serine/arginine-rich splicing factor 3	protein-coding
Merged-chr17-10357472-2	chr17	10356662	10358409	+	0	NA	Intergenic	Intergenic	32933	NR_045461	76634	Mm.491052	NR_045461	ENSMUSG00000099384	1700110C19Rik	-	RIKEN cDNA 1700110C19 gene	ncRNA
Merged-chr3-90434840-2	chr3	90433740	90435932	+	0	NA	Intergenic	B1_Mus2|SINE|Alu	-1200	NM_145540	229543	Mm.268564	NM_145540	ENSMUSG00000027933	Ints3	C77668	integrator complex subunit 3	protein-coding
Merged-chr19-33954357-1	chr19	33954235	33954481	+	0	NA	Intergenic	L1Md_T|LINE|L1	-6890	NM_026334	67717	Mm.329816	NM_026334	ENSMUSG00000024768	Lipf	2310051B21Rik|AV082900	lipase, gastric	protein-coding
Merged-chr12-19175269-2	chr12	19174804	19175727	-	0	NA	Intergenic	MMERGLN_LTR|LTR|ERV1	660755	NM_001201330	236366	Mm.352227	NM_001033157	ENSMUSG00000073197	5730507C01Rik	-	RIKEN cDNA 5730507C01 gene	protein-coding
Merged-chr11-19848741-2	chr11	19848220	19849409	+	0	NA	Intergenic	Intergenic	-75628	NM_033523	114716	Mm.266627	NM_033523	ENSMUSG00000045671	Spred2	C79158	sprouty-related EVH1 domain containing 2	protein-coding
Merged-chr15-81221263-4	chr15	81220377	81222074	+	0	NA	Intergenic	B2_Mm2|SINE|B2	-14274	NM_145132	207911	Mm.323523	NM_145132	ENSMUSG00000050164	Mchr1	AW049955|Gpr24|Mch1r	melanin-concentrating hormone receptor 1	protein-coding
Merged-chr15-93004016-2	chr15	93002208	93006223	+	0	NA	Intergenic	Intergenic	270964	NM_001346785	223827	Mm.22819	NM_001033275	ENSMUSG00000036197	Gxylt1	Glt8d3|Gm1228|Gm87	glucoside xylosyltransferase 1	protein-coding
Merged-chr1-119316561-1	chr1	119316487	119316636	+	0	NA	Intergenic	L1MC4a|LINE|L1	105687	NM_008381	16324	Mm.3092	NM_008381	ENSMUSG00000037035	Inhbb	-	inhibin beta-B	protein-coding
Merged-chr17-80482463-1	chr17	80481926	80483001	-	0	NA	Intergenic	B1_Mur2|SINE|Alu	-2010	NM_009231	20662	Mm.60975	NM_009231	ENSMUSG00000024241	Sos1	4430401P03Rik|9630010N06|AI449023	SOS Ras/Rac guanine nucleotide exchange factor 1	protein-coding
Merged-chr18-46354633-1	chr18	46354292	46354975	-	0	NA	Intergenic	Intergenic	-42705	NM_001160399	240261	Mm.329416	NM_001160399	ENSMUSG00000071855	Ccdc112	8430438M01Rik|AW108467	coiled-coil domain containing 112	protein-coding
Merged-chr19-12006283-4	chr19	12005978	12006807	+	0	NA	Intergenic	Intergenic	30348	NM_146680	258675	Mm.271517	NM_146680	ENSMUSG00000067529	Olfr1423	MOR239-3	olfactory receptor 1423	protein-coding
Merged-chr1-125436953-1	chr1	125436005	125437903	+	0	NA	Intergenic	Intergenic	-1227	NM_001205385	74117	Mm.183102	NM_023735	ENSMUSG00000026341	Actr3	1200003A09Rik|Arp3	ARP3 actin-related protein 3	protein-coding
Merged-chr14-99325357-2	chr14	99324936	99326461	+	0	NA	Intergenic	ID_B1|SINE|B4	27007	NM_009769	12224	Mm.30262	NM_009769	ENSMUSG00000005148	Klf5	4930520J07Rik|Bteb2|CKLF|IKLF	Kruppel-like factor 5	protein-coding
Merged-chr13-97239899-2	chr13	97238848	97240914	-	0	NA	Intergenic	Intergenic	-1224	NM_007930	13803	Mm.241073	NM_007930	ENSMUSG00000041773	Enc1	Nrpb|PIG10	ectodermal-neural cortex 1	protein-coding
Merged-chr15-75615591-3	chr15	75614814	75616451	-	0	NA	Intergenic	Intergenic	-1052	NM_011759	22701	Mm.87210	NM_011759	ENSMUSG00000047003	Zfp41	CTfin92|Zfp-41	zinc finger protein 41	protein-coding
Merged-chr11-52409918-1	chr11	52408723	52411115	+	0	NA	Intergenic	Intergenic	13491	NM_153117	213673	Mm.291979	NM_153117	ENSMUSG00000036275	9530068E07Rik	C85061|Kct2	RIKEN cDNA 9530068E07 gene	protein-coding
Merged-chr2-5949865-4	chr2	5948498	5950947	-	0	NA	Intergenic	Intergenic	-1747	NM_001081132	326622	Mm.31102	NM_001081132	ENSMUSG00000043241	Upf2	-	UPF2 regulator of nonsense transcripts homolog (yeast)	protein-coding
Merged-chr17-70865576-1	chr17	70864772	70866381	-	0	NA	Intergenic	Intergenic	-4976	NR_035427	100316676		NR_035427	ENSMUSG00000080468	Mir1195	Mirn1195|mmu-mir-1195	microRNA 1195	ncRNA
Merged-chr2-33658882-2	chr2	33658488	33659198	-	0	NA	Intergenic	(T)n|Simple_repeat|Simple_repeat	17650	NR_046275	100504399	Mm.72070	NM_177842		C130021I20Rik	-	Riken cDNA C130021I20 gene	ncRNA
Merged-chr18-73571399-4	chr18	73570206	73572341	-	0	NA	Intergenic	B1_Mus1|SINE|Alu	-1432	NM_001039214	240396	Mm.24131	NM_001039214	ENSMUSG00000037253	Mex3c	A130001D14Rik|BC035207|BM-013|Rkhd2	mex3 RNA binding family member C	protein-coding
Merged-chr9-118404789-1	chr9	118403938	118405641	-	0	NA	Intergenic	Intergenic	-25050	NR_040716	71196	Mm.73218	NR_040716	ENSMUSG00000111843	4933432G23Rik	-	RIKEN cDNA 4933432G23 gene	ncRNA
Merged-chr4-154654028-2	chr4	154652330	154655636	-	0	NA	Intergenic	B2_Mm2|SINE|B2	13884	NM_028513	73353	Mm.30958	NM_028513	ENSMUSG00000051276	Actrt2	1700052K15Rik|Arp-T2|Arpm2	actin-related protein T2	protein-coding
Merged-chr3-41484284-2	chr3	41482811	41485877	-	0	NA	Intergenic	Intergenic	8855	NR_040385	78706	Mm.366094	NR_040385	ENSMUSG00000097639	Platr4	C430002E04Rik	pluripotency associated transcript 4	ncRNA
Merged-chr6-124806670-2	chr6	124805835	124807820	+	0	NA	Intergenic	Intergenic	-1834	NM_001306050	14794	Mm.261906	NM_013539	ENSMUSG00000038451	Spsb2	AI461677|C9|Grcc9|SSB2	splA/ryanodine receptor domain and SOCS box containing 2	protein-coding
Merged-chr7-19156073-1	chr7	19155394	19156753	+	0	NA	Intergenic	Intergenic	6235	NM_026943	107686	Mm.29135	NM_026943	ENSMUSG00000040824	Snrpd2	1810009A06Rik|SMD2	small nuclear ribonucleoprotein D2	protein-coding
Merged-chr5-122780505-1	chr5	122779538	122781473	+	0	NA	Intergenic	RMER15|LTR|ERVL	-1095	NM_001199676	207565	Mm.289237	NM_145358	ENSMUSG00000029471	Camkk2	6330570N16Rik|AW061083|mKIAA0787	calcium/calmodulin-dependent protein kinase kinase 2, beta	protein-coding
Merged-chr3-96482871-1	chr3	96482411	96483332	-	0	NA	Intergenic	RMER13B|LTR|ERVK	-30565	NM_001256180	329716	Mm.275223	NM_183223	ENSMUSG00000046317	BC107364	D730018G16	cDNA sequence BC107364	protein-coding
Merged-chr8-122556030-1	chr8	122555315	122556747	-	0	NA	Intergenic	Intergenic	-4702	NM_001357349	234839	Mm.37324	NM_001037298	ENSMUSG00000014444	Piezo1	9630020g22|Fam38a|mKIAA0233	piezo-type mechanosensitive ion channel component 1	protein-coding
Merged-chr3-96495259-1	chr3	96494539	96495981	+	0	NA	Intergenic	Intergenic	-29925	NM_027126	69585	Mm.171314	NM_027126	ENSMUSG00000038403	Hjv	2310035L15Rik|5230400G09Rik|AI414844|AI789733|DL-M|Hfe2|Rgmc|hemojuvelin	hemojuvelin BMP co-receptor	protein-coding
Merged-chr1-118294558-1	chr1	118293825	118295293	-	0	NA	Intergenic	MTE2a|LTR|ERVL-MaLR	16169	NR_153836	22099	Mm.426637	NM_011650	ENSMUSG00000026374	Tsn	2610034C24Rik|AU040286|C3PO|TB-RBP	translin	protein-coding
Merged-chr1-59762339-4	chr1	59761130	59763355	-	0	NA	Intergenic	Intergenic	-2037	NM_007561	12168	Mm.7106	NM_007561	ENSMUSG00000067336	Bmpr2	2610024H22Rik|AL117858|AW546137|BB189135|BMP-2|BMPR-2|BMPR-II|BMPRII|BRK-3|Gm20272	bone morphogenetic protein receptor, type II (serine/threonine kinase)	protein-coding
Merged-chr1-131875936-1	chr1	131875671	131876202	+	0	NA	Intergenic	Intergenic	8659	NM_144875	226422	Mm.34027	NM_144875	ENSMUSG00000026433	Rab29	Rab7l1	RAB29, member RAS oncogene family	protein-coding
Merged-chr3-121577534-3	chr3	121575954	121578730	-	0	NA	Intergenic	Intergenic	-44998	NM_145394	213603	Mm.33062	NM_145394	ENSMUSG00000039865	Slc44a3	BC010552	solute carrier family 44, member 3	protein-coding
Merged-chrX-101092365-5	chrX	101092284	101092443	-	0	NA	Intergenic	IAPLTR2a2_Mm|LTR|ERVK	-6958	NM_001301840	11989	Mm.5140	NM_007515	ENSMUSG00000031297	Slc7a3	Atrc3|CAT-3|CAT3|SLC7A1|SLC7A2	solute carrier family 7 (cationic amino acid transporter, y+ system), member 3	protein-coding
Merged-chr5-123376835-2	chr5	123375609	123378865	+	0	NA	Intergenic	Intergenic	-17561	NM_133917	208104	Mm.83277	NM_133917	ENSMUSG00000038342	Mlxip	AW228700|Mir|bHLHe36	MLX interacting protein	protein-coding
Merged-chr7-4814333-4	chr7	4812950	4815860	+	0	NA	Intergenic	B3|SINE|B2	-2065	NM_133777	77891	Mm.389787	NM_133777	ENSMUSG00000060860	Ube2s	0910001J09Rik|6720465F12Rik|AA409170|E2-EPF	ubiquitin-conjugating enzyme E2S	protein-coding
Merged-chr13-58389681-1	chr13	58386656	58392707	-	0	NA	Intergenic	Intergenic	3205	NR_029825	723902		NR_029825	ENSMUSG00000065434	Mir7-1	Mir7a1|Mirn7-1|miR-7a1|mir-7a-1|mmu-miR-7a1|mmu-mir-7-1	microRNA 7-1	ncRNA
Merged-chr16-18238174-1	chr16	18235368	18240982	-	0	NA	Intergenic	Intergenic	-3039	NM_172151	27801	Mm.326263	NM_172151	ENSMUSG00000060166	Zdhhc8	D16H22S1738E|DHHC-8|E330009O14Rik|Op53c05|ZDHHCL1	zinc finger, DHHC domain containing 8	protein-coding
Merged-chr7-70625481-1	chr7	70624753	70626211	+	0	NA	Intergenic	Intergenic	-258736	NM_183261	11819	Mm.158143	NM_009697	ENSMUSG00000030551	Nr2f2	2700033K02Rik|9430015G03Rik|ARP-1|Aporp1|COUP-TF2|COUP-TFII|COUPTFB|EAR3|SVP40|Tcfcoup2	nuclear receptor subfamily 2, group F, member 2	protein-coding
Merged-chr7-81336629-1	chr7	81335175	81338084	-	0	NA	Intergenic	B3|SINE|B2	8605	NM_009092	20068	Mm.42767	NM_009092	ENSMUSG00000061787	Rps17	-	ribosomal protein S17	protein-coding
Merged-chr11-117630391-1	chr11	117630139	117630644	-	0	NA	Intergenic	B1_Mus1|SINE|Alu	19144	NR_015489	78403	Mm.212543	NR_015489		2900041M22Rik	-	RIKEN cDNA 2900041M22 gene	ncRNA
Merged-chr4-126203766-2	chr4	126203004	126204581	+	0	NA	Intergenic	Intergenic	-1082	NM_146153	230753	Mm.29813	NM_146153	ENSMUSG00000043962	Thrap3	9330151F09Rik|B230333E16Rik|Trap150	thyroid hormone receptor associated protein 3	protein-coding
Merged-chr17-30582560-1	chr17	30582413	30582709	+	0	NA	Intergenic	B2_Mm1a|SINE|B2	-6274	NM_172618	224671	Mm.41220	NM_027060	ENSMUSG00000062202	Btbd9	1700023F20Rik|4930402L05|AI464421	BTB (POZ) domain containing 9	protein-coding
Merged-chr18-46501592-1	chr18	46500190	46502996	-	0	NA	Intergenic	Intergenic	24378	NM_173423	240263	Mm.38249	NM_173423	ENSMUSG00000033319	Fem1c	2610312A07Rik|3632443A22Rik|AI646567	fem-1 homolog c (C.elegans)	protein-coding
Merged-chr4-141570719-5	chr4	141568497	141573210	-	0	NA	Intergenic	RMER17C2|LTR|ERVK	24691	NR_030695	320456	Mm.32859	NM_177163		B330016D10Rik	-	RIKEN cDNA B330016D10 gene	ncRNA
Merged-chr11-20141335-3	chr11	20140566	20142278	+	0	NA	Intergenic	RMER15|LTR|ERVL	-28471	NM_001362899	66713	Mm.259045	NM_146243	ENSMUSG00000020152	Actr2	4921510D23Rik|AA409782|Arp2|D6Ertd746e	ARP2 actin-related protein 2	protein-coding
Merged-chr15-79027129-4	chr15	79025801	79028397	-	0	NA	Intergenic	Intergenic	-1113	NM_008197	14958	Mm.24350	NM_008197	ENSMUSG00000096210	H1f0	D130017D06Rik|H1(0)|H1fv	H1 histone family, member 0	protein-coding
Merged-chr2-26133948-1	chr2	26133050	26134847	+	0	NA	Intergenic	Intergenic	5595	NM_001256522	109299	Mm.389259	NM_001256521		Tmem250-ps	AI551216|C330006A16Rik	transmembrane protein 250, pseudogene	protein-coding
Merged-chr4-141285182-1	chr4	141284372	141285994	-	0	NA	Intergenic	Intergenic	6744	NR_151527	100503810		NR_151527	ENSMUSG00000085395	Gm13056	-	predicted gene 13056	ncRNA
Merged-chr5-142820862-5	chr5	142818729	142821689	-	0	NA	Intergenic	Intergenic	-2547	NM_001122730	231861	Mm.354649	NM_178242	ENSMUSG00000039477	Tnrc18	BC025631|EG381742|Zfp469	trinucleotide repeat containing 18	protein-coding
Merged-chr6-136469178-4	chr6	136466892	136470769	-	0	NA	Intergenic	Intergenic	-50021	NM_019426	54343	Mm.173271	NM_019426	ENSMUSG00000030213	Atf7ip	2610204M12Rik|AM|Mcaf1	activating transcription factor 7 interacting protein	protein-coding
Merged-chr6-3201282-5	chr6	3200764	3201795	+	0	NA	Intergenic	SSU-rRNA_Hsa|rRNA|rRNA	-87240	NR_036696	667335	Mm.380219	NR_036696	ENSMUSG00000106779	Gm8579	EG667335	spermatogenesis associated glutamate (E)-rich protein 4a pseudogene	pseudo
Merged-chr11-97295787-1	chr11	97295416	97296159	-	0	NA	Intergenic	B4A|SINE|B4	-15211	NM_008942	19155	Mm.29824	NM_008942	ENSMUSG00000001441	Npepps	AAP-S|MP100|Psa|R74825|goku	aminopeptidase puromycin sensitive	protein-coding
Merged-chr11-120582635-1	chr11	120581668	120583603	+	0	NA	Intergenic	Intergenic	-1011	NM_133796	192662	Mm.30016	NM_133796	ENSMUSG00000025132	Arhgdia	5330430M07Rik|Gdi-1|Rho GDI alpha|Rho-GDI|RhoDGI|RhoGDI-1|rho GDI 1|rho-GDI alpha	Rho GDP dissociation inhibitor (GDI) alpha	protein-coding
Merged-chr4-134288962-3	chr4	134287353	134290860	+	0	NA	Intergenic	MTD|LTR|ERVL-MaLR	-1260	NM_146156	230809	Mm.22778	NM_146156	ENSMUSG00000050890	Pdik1l	BC027088|stk35l2	PDLIM1 interacting kinase 1 like	protein-coding
Merged-chr8-120102705-2	chr8	120101363	120104323	+	0	NA	Intergenic	RMER15|LTR|ERVL	-1371	NM_133967	102193	Mm.240076	NM_133967	ENSMUSG00000031823	Zdhhc7	AL024087|Gramp2	zinc finger, DHHC domain containing 7	protein-coding
Merged-chr18-80179511-1	chr18	80178726	80180297	+	0	NA	Intergenic	Intergenic	-6728	NR_131039	105246506	Mm.392326	NR_131039	ENSMUSG00000118061	LOC105246506	-	uncharacterized LOC105246506	ncRNA
Merged-chr7-100529993-3	chr7	100529529	100530298	-	0	NA	Intergenic	ID_B1|SINE|B4	-7187	NM_183270	68185	Mm.228995	NM_183270	ENSMUSG00000044881	Coa4	5330414O08Rik|AI115477|AW047259|Chchd8|E2ig2	cytochrome c oxidase assembly factor 4	protein-coding
Merged-chr7-122892279-4	chr7	122892185	122892372	+	0	NA	Intergenic	L1_Mus3|LINE|L1	78181	NR_045614	73951	Mm.389936	NR_045614		4930413G21Rik	-	RIKEN cDNA 4930413G21 gene	ncRNA
Merged-chr17-31765848-1	chr17	31765474	31766224	+	0	NA	Intergenic	Intergenic	87918	NM_013501	12954	Mm.1228	NM_013501	ENSMUSG00000024041	Cryaa	Acry-1|Crya-1|Crya1|DAcry-1|lop18	crystallin, alpha A	protein-coding
Merged-chr12-75597250-1	chr12	75596454	75598048	+	0	NA	Intergenic	Intergenic	-1019	NM_012024	26932	Mm.259626	NM_012024	ENSMUSG00000021051	Ppp2r5e	4633401M22Rik|B56beta	protein phosphatase 2, regulatory subunit B', epsilon	protein-coding
Merged-chr2-154428580-1	chr2	154427027	154430134	+	0	NA	Intergenic	B1_Mus2|SINE|Alu	-7904	NM_172860	12396	Mm.29914	NM_009823	ENSMUSG00000038533	Cbfa2t2	A430091M07|C330013D05Rik|Cbfa2t2h|MTGR1	CBFA2/RUNX1 translocation partner 2	protein-coding
Merged-chr13-48564647-3	chr13	48564342	48564882	-	0	NA	Intergenic	Intergenic	-26340	NR_029725	387244		NR_029725	ENSMUSG00000065421	Mirlet7a-1	Let-7a|Mirnlet7a|Mirnlet7a-1|let-7a-1	microRNA let7a-1	ncRNA
Merged-chr5-113607066-1	chr5	113605764	113608370	-	0	NA	Intergenic	Intergenic	36536	NM_001359060	14747	Mm.5196	NM_008153	ENSMUSG00000042190	Cmklr1	ChemR23|DEZ|Gpcr27|mcmklr1	chemokine-like receptor 1	protein-coding
Merged-chr18-77059353-1	chr18	77058170	77060537	+	0	NA	Intergenic	RMER5|LTR|ERV1	-5855	NM_001164169	17344	Mm.6370	NM_008602	ENSMUSG00000025423	Pias2	6330408K17Rik|AI462206|ARIP3|AU018068|Dib|Miz1|PIASxalpha|PIASxb|PIASxbeta|SIZ2	protein inhibitor of activated STAT 2	protein-coding
Merged-chr19-5848637-4	chr19	5846784	5851111	+	0	NA	Intergenic	Intergenic	-3467	NR_003513	66961	Mm.281895	NR_003513	ENSMUSG00000092274	Neat1	2310043N10Rik|VINC	nuclear paraspeckle assembly transcript 1 (non-protein coding)	ncRNA
Merged-chr14-29967026-4	chr14	29965023	29968212	-	0	NA	Intergenic	Intergenic	-1763	NM_019979	80795	Mm.104491	NM_019979	ENSMUSG00000042682	Selenok	1110001C03Rik|AA673253|HSPC030|Hsp30|Selk	selenoprotein K	protein-coding
Merged-chr15-88683372-2	chr15	88682493	88684022	-	0	NA	Intergenic	ORR1B1|LTR|ERVL-MaLR	50962	NM_001033274	223770	Mm.254438	NM_001033274	ENSMUSG00000022387	Brd1	1110059H06Rik|AI316859|mKIAA4191	bromodomain containing 1	protein-coding
Merged-chr17-31684748-1	chr17	31684674	31684823	-	0	NA	Intergenic	B2_Mm2|SINE|B2	6817	NM_013501	12954	Mm.1228	NM_013501	ENSMUSG00000024041	Cryaa	Acry-1|Crya-1|Crya1|DAcry-1|lop18	crystallin, alpha A	protein-coding
Merged-chr16-23097256-2	chr16	23096306	23098024	-	0	NA	Intergenic	Intergenic	-10303	NM_001123037	13682	Mm.260084	NM_013506	ENSMUSG00000022884	Eif4a2	4833432N07Rik|BM-010|Ddx2b|Eif4|eIF-4A-II|eIF4A-II	eukaryotic translation initiation factor 4A2	protein-coding
Merged-chr7-3192526-4	chr7	3191652	3193135	-	0	NA	Intergenic	B1_Mus2|SINE|Alu	-23190	NM_001004153	245128	Mm.268551	NM_001004153	ENSMUSG00000054753	AU018091	-	expressed sequence AU018091	protein-coding
Merged-chr17-56763529-1	chr17	56762370	56764690	-	0	NA	Intergenic	Intergenic	-1221	NM_144858	224907	Mm.293973	NM_144858	ENSMUSG00000007603	Dus3l	AI662135|AW557805	dihydrouridine synthase 3-like (S. cerevisiae)	protein-coding
Merged-chr17-21439562-1	chr17	21439226	21439899	+	0	NA	Intergenic	RMER19B|LTR|ERVK	-10812	NM_009558	22709	Mm.293030	NM_009558	ENSMUSG00000023892	Zfp51	Zfp-51|zfec12	zinc finger protein 51	protein-coding
Merged-chr13-108293877-1	chr13	108293379	108294377	+	0	NA	Intergenic	RSINE1|SINE|B4	-22459	NM_178683	218581	Mm.32318	NM_178683	ENSMUSG00000021697	Depdc1b	9830132O03|AW260467|XTP1	DEP domain containing 1B	protein-coding
Merged-chr8-36548237-2	chr8	36546445	36549226	-	0	NA	Intergenic	Intergenic	58644	NM_176952	319582	Mm.180924	NM_176952	ENSMUSG00000039620	Trmt9b	6430573F11Rik|Kiaa1456|TRM9L	tRNA methyltransferase 9B	protein-coding
Merged-chrX-103672699-5	chrX	103672555	103672846	+	0	NA	Intergenic	LSU-rRNA_Hsa|rRNA|rRNA	42114	NM_029158	75064	Mm.159414	NM_029158	ENSMUSG00000031330	Zcchc13	4930513O09Rik|Cnbp2	zinc finger, CCHC domain containing 13	protein-coding
Merged-chr13-103922645-4	chr13	103921256	103924205	+	0	NA	Intergenic	Intergenic	-2144	NM_001289474	59079	Mm.277354	NM_021563	ENSMUSG00000021709	Erbin	1700028E05Rik|Erbb2ip|mKIAA1225	Erbb2 interacting protein	protein-coding
Merged-chr11-79991933-3	chr11	79990511	79992868	-	0	NA	Intergenic	B3|SINE|B2	-1417	NM_001163018	52615	Mm.283410	NM_199196	ENSMUSG00000017548	Suz12	2610028O16Rik|AI195385|AU016842|AW536442|D11Ertd530e|mKIAA0160	SUZ12 polycomb repressive complex 2 subunit	protein-coding
Merged-chr13-103396332-5	chr13	103396202	103396546	+	0	NA	Intergenic	Intergenic	-61882	NM_175171	328329	Mm.202606	NM_175171	ENSMUSG00000034751	Mast4	4930420O11Rik|AI642422|mKIAA0303	microtubule associated serine/threonine kinase family member 4	protein-coding
Merged-chr17-29248377-1	chr17	29247321	29249434	-	0	NA	Intergenic	Intergenic	-10587	NM_001360239	240058	Mm.39905	NM_153166	ENSMUSG00000024008	Cpne5	A830083G22Rik	copine V	protein-coding
Merged-chr18-10052079-2	chr18	10051999	10052161	-	0	NA	Intergenic	Intergenic	-21931	NM_001038589	59025	Mm.329277	NM_021522	ENSMUSG00000047879	Usp14	2610005K12Rik|2610037B11Rik|AW107924|C78769|ax|nmf375	ubiquitin specific peptidase 14	protein-coding
Merged-chr12-80886908-1	chr12	80885764	80888054	+	0	NA	Intergenic	B1_Mus1|SINE|Alu	37538	NR_033786	67340	Mm.386790	NR_033786	ENSMUSG00000101912	1700052I22Rik	-	RIKEN cDNA 1700052I22 gene	ncRNA
Merged-chr17-6571920-3	chr17	6571390	6572587	+	0	NA	Intergenic	Intergenic	-29683	NM_001166627	100040531	Mm.457987	NM_001166627	ENSMUSG00000095677	Dynlt1f	100040631|AGS2|Dynlt1|Dynlt1e|Tctel1|Tctex-1|Tctex1	dynein light chain Tctex-type 1F	protein-coding
Merged-chr12-86888124-3	chr12	86886693	86888822	-	0	NA	Intergenic	Intergenic	-2943	NM_145836	238330	Mm.248358	NM_145836	ENSMUSG00000034168	Irf2bpl	6430527G18Rik|Eap1	interferon regulatory factor 2 binding protein-like	protein-coding
Merged-chr17-30003863-3	chr17	30002976	30004684	-	0	NA	Intergenic	Intergenic	-1209	NM_148926	21769	Mm.220972	NM_148926	ENSMUSG00000044477	Zfand3	AW539211|TEG-27|Tex27	zinc finger, AN1-type domain 3	protein-coding
Merged-chr8-69118825-2	chr8	69118449	69119071	-	0	NA	Intergenic	(GTTTG)n|Simple_repeat|Simple_repeat	-29538	NM_153054	110877	Mm.19301	NM_153054	ENSMUSG00000036330	Slc18a1	4832416I10Rik|Vat1|Vmat1	solute carrier family 18 (vesicular monoamine), member 1	protein-coding
Merged-chr19-45243854-4	chr19	45243342	45244242	-	0	NA	Intergenic	B1_Mur3|SINE|Alu	-6951	NM_010691	16814	Mm.116815	NM_010691	ENSMUSG00000025216	Lbx1	Lbx1h	ladybird homeobox 1	protein-coding
Merged-chr5-91859398-2	chr5	91859204	91859596	+	0	NA	Intergenic	(TAAA)n|Simple_repeat|Simple_repeat	-92100	NR_045383	73452	Mm.396233	NR_045383	ENSMUSG00000101978	1700063O14Rik	-	RIKEN cDNA 1700063O14 gene	ncRNA
Merged-chr7-73606337-2	chr7	73605856	73606879	-	0	NA	Intergenic	B1_Mus2|SINE|Alu	-47972	NR_037569	69170	Mm.34539	NR_037569	ENSMUSG00000101970	1810026B05Rik	-	RIKEN cDNA 1810026B05 gene	ncRNA
Merged-chr19-53528303-1	chr19	53527634	53528974	-	0	NA	promoter-TSS (NM_001085390)	promoter-TSS (NM_001085390)	-841	NM_001085390	240672	Mm.482424	NM_001085390	ENSMUSG00000034765	Dusp5	Gm337	dual specificity phosphatase 5	protein-coding
Merged-chr1-58391414-2	chr1	58390358	58392287	-	0	NA	Intergenic	Intergenic	-1576	NM_025824	66882	Mm.21848	NM_025824	ENSMUSG00000051223	Bzw1	1200015E15Rik|mKIAA0005	basic leucine zipper and W2 domains 1	protein-coding
Merged-chr3-28748542-4	chr3	28748363	28748784	+	0	NA	Intergenic	Intergenic	-32704	NM_177586	208691	Mm.193670	NM_177586	ENSMUSG00000050192	Eif5a2	9630038B20|eIF5AII	eukaryotic translation initiation factor 5A2	protein-coding
Merged-chr3-88915025-2	chr3	88914022	88916066	+	0	NA	Intergenic	RSINE1|SINE|B4	-1094	NM_144898	229524	Mm.440405	NM_144898	ENSMUSG00000068922	Msto1	BC008103|mst	misato 1, mitochondrial distribution and morphology regulator	protein-coding
Merged-chr18-56674647-3	chr18	56674446	56674854	+	0	NA	Intergenic	B2_Mm1a|SINE|B2	-33163	NM_010721	16906	Mm.4105	NM_010721	ENSMUSG00000024590	Lmnb1	-	lamin B1	protein-coding
Merged-chr7-139955166-2	chr7	139953882	139957353	+	0	NA	Intergenic	Intergenic	2005	NR_106157	102465788		NR_106157	ENSMUSG00000105165	Mir7686	mmu-mir-7686	microRNA 7686	ncRNA
Merged-chr10-82357376-5	chr10	82354252	82362537	+	0	NA	Intergenic	RLTR14-int|LTR|ERV1	-117119	NM_001105557	237411		NM_172789	ENSMUSG00000062931	Zfp938	B230315N10Rik	zinc finger protein 938	protein-coding
Merged-chr5-25542992-2	chr5	25542670	25543370	+	0	NA	Intergenic	B3A|SINE|B2	13002	NR_027388	73571	Mm.105263	NR_027388	ENSMUSG00000101856	1700096K18Rik	-	RIKEN cDNA 1700096K18 gene	ncRNA
Merged-chr9-108785298-4	chr9	108783867	108788319	+	0	NA	Intergenic	Intergenic	-9901	NM_029634	76500	Mm.276336	NM_029634	ENSMUSG00000032599	Ip6k2	1500005N04Rik|AW050208|Ihpk2	inositol hexaphosphate kinase 2	protein-coding
Merged-chr12-80114412-2	chr12	80113446	80115373	+	0	NA	Intergenic	CpG	-1396	NM_007564	12192	Mm.235132	NM_007564	ENSMUSG00000021127	Zfp36l1	AW742437|AW743212|Berg36|Brf1|D530020L18Rik|ERF1|TIS11b|cMG1	zinc finger protein 36, C3H type-like 1	protein-coding
Merged-chr16-23990177-4	chr16	23988966	23991727	+	0	NA	Intergenic	Intergenic	-1494	NM_009744	12053	Mm.347398	NM_009744	ENSMUSG00000022508	Bcl6	Bcl5	B cell leukemia/lymphoma 6	protein-coding
Merged-chr5-125392771-2	chr5	125391906	125394129	-	0	NA	Intergenic	Intergenic	-3000	NM_019639	22190	Mm.331	NM_019639	ENSMUSG00000008348	Ubc	2700054O04Rik|AI194771|Rps27a|TI-225|Uba52|Ubb	ubiquitin C	protein-coding
Merged-chr4-132516309-4	chr4	132515810	132517043	+	0	NA	Intergenic	(TAAA)n|Simple_repeat|Simple_repeat	-5970	NM_144907	230784	Mm.23608	NM_144907	ENSMUSG00000028893	Sesn2	HI95|SEST2|Ses2	sestrin 2	protein-coding
Merged-chr9-54802393-1	chr9	54801817	54802970	-	0	NA	Intergenic	L2c|LINE|L2	37645	NM_013496	12903	Mm.34797	NM_013496	ENSMUSG00000032291	Crabp1	AI326249|CRABP-I|Crabp-1|CrabpI|Rbp-5	cellular retinoic acid binding protein I	protein-coding
Merged-chr3-121602985-2	chr3	121602232	121603935	+	0	NA	Intergenic	Intergenic	40402	NR_036456	100503044	Mm.65320	NM_176992	ENSMUSG00000044522	A730020M07Rik	-	RIKEN cDNA A730020M07 gene	ncRNA
Merged-chr16-13436974-4	chr16	13436703	13437233	-	0	NA	Intergenic	Intergenic	-12555	NR_030549	100124432		NR_030549	ENSMUSG00000076972	Mir193b	Mir193|Mirn193b|mir-193b	microRNA 193b	ncRNA
Merged-chr4-124710241-1	chr4	124709214	124711270	+	0	NA	Intergenic	L2|LINE|L2	-4619	NM_029157	75062	Mm.25779	NM_029157	ENSMUSG00000028902	Sf3a3	4930512K19Rik|60kDa	splicing factor 3a, subunit 3	protein-coding
Merged-chr16-30047193-4	chr16	30046696	30047584	-	0	NA	Intergenic	Intergenic	-7661	NR_045878	71528	Mm.297640	NR_045878	ENSMUSG00000116660	9030404E10Rik	-	RIKEN cDNA 9030404E10 gene	ncRNA
Merged-chr18-7867467-3	chr18	7865318	7869103	-	0	NA	Intergenic	Tigger17a|DNA|TcMar-Tigger	-1622	NM_001282093	225131	Mm.204524	NM_153085	ENSMUSG00000024283	Wac	1110067P07Rik|A230035H12Rik|AI256735|AI256776|Wwp4	WW domain containing adaptor with coiled-coil	protein-coding
Merged-chr11-59512779-1	chr11	59512123	59513437	+	0	NA	Intergenic	RMER20C_Mm|LTR|ERVK	-6140	NM_172941	268417	Mm.239793	NM_172941	ENSMUSG00000020472	Zkscan17	Nizp1|Zfp496|Znf496	zinc finger with KRAB and SCAN domains 17	protein-coding
Merged-chr9-95521123-1	chr9	95520497	95521750	-	0	NA	Intergenic	RMER19B2|LTR|ERVK	-9127	NM_001357974	67958	Mm.292742	NM_026476	ENSMUSG00000032407	U2surp	2610101N10Rik|AU023006|Sr140	U2 snRNP-associated SURP domain containing	protein-coding
Merged-chr11-77738554-2	chr11	77738262	77738930	+	0	NA	Intergenic	PB1D9|SINE|Alu	-13303	NM_009965	12957	Mm.22830	NM_009965	ENSMUSG00000000724	Cryba1	BA3/A1|Cryb	crystallin, beta A1	protein-coding
Merged-chr13-100138927-1	chr13	100137785	100140071	+	0	NA	Intergenic	Intergenic	14073	NM_011420	20595	Mm.2025	NM_011420	ENSMUSG00000021645	Smn1	AI849087|Gemin1|Smn	survival motor neuron 1	protein-coding
Merged-chr2-170181315-3	chr2	170181018	170181752	+	0	NA	Intergenic	Intergenic	12668	NR_157067	100502923	Mm.44078	NR_157067	ENSMUSG00000097514	Gm17619	-	predicted gene, 17619	ncRNA
Merged-chr7-137472003-2	chr7	137471105	137473226	+	0	NA	Intergenic	Intergenic	34491	NR_033611	620016	Mm.388932	NR_033611	ENSMUSG00000100863	Gm12669	-	glutaredoxin 3 pseudogene	pseudo
Merged-chr4-4241560-1	chr4	4240838	4242283	-	0	NA	Intergenic	MMETn-int|LTR|ERVK	-102745	NM_001348209	18619	Mm.475097	NM_001002927	ENSMUSG00000045573	Penk	AI326464|ENK|PPA|Penk1	preproenkephalin	protein-coding
Merged-chr5-135947545-1	chr5	135947068	135948023	+	0	NA	Intergenic	PB1D7|SINE|Alu	-12904	NM_018871	22628	Mm.233813	NM_018871	ENSMUSG00000051391	Ywhag	14-3-3gamma|D7Bwg1348e	tyrosine 3-monooxygenase/tryptophan 5-monooxygenase activation protein, gamma polypeptide	protein-coding
Merged-chr9-31009409-2	chr9	31008579	31010164	-	0	NA	Intergenic	B1_Mm|SINE|Alu	-21273	NM_001115130	235132	Mm.239355	NM_172765	ENSMUSG00000047412	Zbtb44	6030404E16Rik|Btbd15|E230011F09	zinc finger and BTB domain containing 44	protein-coding
Merged-chr16-22357991-1	chr16	22357681	22358303	-	0	NA	Intergenic	Intergenic	63004	NR_153764	100043507		NR_153764		Gng5-ps	Gm15776	G protein subunit gamma 5, pseudogene	pseudo
Merged-chr6-117880686-4	chr6	117879800	117882177	+	0	NA	Intergenic	Intergenic	18107	NM_001001792	22685	Mm.249661	NM_008616	ENSMUSG00000042097	Zfp239	Mok-2|Mok2|Znf239	zinc finger protein 239	protein-coding
Merged-chr12-49010002-4	chr12	49009884	49010119	+	0	NA	Intergenic	L1Md_Gf|LINE|L1	-372882	NM_001160112	15228	Mm.4704	NM_008241	ENSMUSG00000020950	Foxg1	2900064B05Rik|BF-1|Bf1|Hfh9|Hfhbf1	forkhead box G1	protein-coding
Merged-chr5-122503726-4	chr5	122502445	122505276	+	0	NA	Intergenic	Intergenic	-1635	NM_001110140	11938	Mm.227583	NM_009722	ENSMUSG00000029467	Atp2a2	9530097L16Rik|D5Wsu150e|SERCA2|SERCA2B|Serca2a|mKIAA4195	ATPase, Ca++ transporting, cardiac muscle, slow twitch 2	protein-coding
Merged-chr11-33530546-2	chr11	33529864	33531259	+	0	NA	Intergenic	Intergenic	-16808	NM_001362875	66011	Mm.383775	NM_023146	ENSMUSG00000040594	Ranbp17	-	RAN binding protein 17	protein-coding
Merged-chr18-35559540-1	chr18	35556993	35562089	+	0	NA	Intergenic	Intergenic	2511	NR_002905	436583	Mm.482118	NR_002905	ENSMUSG00000065649	Snora74a	EG436583|RNU19|U19	small nucleolar RNA, H/ACA box 74A	snoRNA
Merged-chr8-78099055-2	chr8	78098558	78099675	+	0	NA	Intergenic	Intergenic	-114226	NM_183096	73301	Mm.61243	NM_183096	ENSMUSG00000037101	Ttc29	1700031F13Rik	tetratricopeptide repeat domain 29	protein-coding
Merged-chr8-122375382-2	chr8	122374183	122376506	-	0	NA	Intergenic	Intergenic	-1265	NM_001310650	76014	Mm.241489	NM_001029993	ENSMUSG00000017478	Zc3h18	1190001B23Rik|5830416A07Rik|Nhn1	zinc finger CCCH-type containing 18	protein-coding
Merged-chr12-112651310-3	chr12	112647684	112655458	+	0	NA	Intergenic	Intergenic	6743	NM_001161737	30954	Mm.289812	NM_013929	ENSMUSG00000064326	Siva1	CD27bp|Siva	SIVA1, apoptosis-inducing factor	protein-coding
Merged-chr15-39765229-2	chr15	39764918	39765455	-	0	NA	Intergenic	Intergenic	19256	NM_001289513	75766	Mm.159563	NM_029422	ENSMUSG00000022303	Dcstamp	4833414I07Rik|DC-STAMP|FIND|Tm7sf4|mDC-STAMP	dendrocyte expressed seven transmembrane protein	protein-coding
Merged-chr2-84739380-3	chr2	84734740	84743476	-	0	NA	Intergenic	Intergenic	2070	NR_029544	387149		NR_029544	ENSMUSG00000065484	Mir130a	Mirn130|Mirn130a|mir-130a	microRNA 130a	ncRNA
Merged-chr18-20770797-1	chr18	20769990	20771606	-	0	NA	Intergenic	(CA)n|Simple_repeat|Simple_repeat	-24394	NM_019737	56386	Mm.393827	NM_019737	ENSMUSG00000056124	B4galt6	AA536803|AU022389	UDP-Gal:betaGlcNAc beta 1,4-galactosyltransferase, polypeptide 6	protein-coding
Merged-chr12-54135482-4	chr12	54135265	54135716	+	0	NA	Intergenic	4.5SRNA|scRNA|scRNA	68384	NM_028133	112407	Mm.133037	NM_028133	ENSMUSG00000035105	Egln3	2610021G09Rik|AI505553|AI648162|Hif-p4h-3|Phd3|SM-20	egl-9 family hypoxia-inducible factor 3	protein-coding
Merged-chr11-48863326-4	chr11	48863092	48863697	+	0	NA	Intergenic	Intergenic	8026	NM_001355757	15944	Mm.29938	NM_008326	ENSMUSG00000046879	Irgm1	Ifggd3|Ifi1|Iigp3|Iipg3|Irgm	immunity-related GTPase family M member 1	protein-coding
Merged-chr2-173281126-5	chr2	173276895	173285863	+	0	NA	Intergenic	Intergenic	-4846	NM_022995	65112	Mm.73682	NM_022995	ENSMUSG00000038400	Pmepa1	2210418I02Rik|AW455466|Erg1.2|N4wbp4|Stag1|Tmepai	prostate transmembrane protein, androgen induced 1	protein-coding
Merged-chr8-104598724-1	chr8	104597615	104599835	+	0	NA	3' UTR (NM_001024606, exon 2 of 2)	3' UTR (NM_001024606, exon 2 of 2)	7253	NM_001024606	382051	Mm.290750	NM_001024606	ENSMUSG00000048371	Pdp2	4833426J09Rik|Gm1705|mKIAA1348	pyruvate dehyrogenase phosphatase catalytic subunit 2	protein-coding
Merged-chr2-27539731-5	chr2	27539283	27539948	-	0	NA	Intergenic	Intergenic	24468	NM_080848	140858	Mm.28265	NM_080848	ENSMUSG00000026917	Wdr5	2410008O07Rik|AA408785|AA960360|Big|Big-3	WD repeat domain 5	protein-coding
Merged-chr3-87511827-1	chr3	87511545	87512111	-	0	NA	Intergenic	Intergenic	-13750	NM_001083318	27049	Mm.219460	NM_012051	ENSMUSG00000003382	Etv3	AI414410|METS|Pe1	ets variant 3	protein-coding
Merged-chr10-117731051-1	chr10	117730616	117731488	-	0	NA	Intergenic	B1_Mus1|SINE|Alu	15306	NM_029875	215436	Mm.256753	NM_029875	ENSMUSG00000060181	Slc35e3	9330166G04Rik|AI481200	solute carrier family 35, member E3	protein-coding
Merged-chr3-19628980-5	chr3	19628329	19630070	+	0	NA	Intergenic	Intergenic	-15261	NM_001081281	381485	Mm.35419	NM_001081281	ENSMUSG00000060913	Trim55	D830041C10Rik|Murf2|Rnf29	tripartite motif-containing 55	protein-coding
Merged-chr5-73948333-4	chr5	73946378	73950514	+	0	NA	Intergenic	Intergenic	119965	NM_177561	69727	Mm.48795	NM_177561	ENSMUSG00000054814	Usp46	1190009E20Rik|2410018I08Rik|AI451644	ubiquitin specific peptidase 46	protein-coding
Merged-chr6-88059067-3	chr6	88057735	88060041	-	0	NA	Intergenic	B2_Mm1a|SINE|B2	-13618	NM_009005	19349	Mm.333233	NM_009005	ENSMUSG00000079477	Rab7	Rab7a	RAB7, member RAS oncogene family	protein-coding
Merged-chr12-55419875-1	chr12	55418625	55421126	+	0	NA	Intergenic	Intergenic	21050	NM_011968	26443	Mm.30210	NM_011968	ENSMUSG00000021024	Psma6	IOTA	proteasome (prosome, macropain) subunit, alpha type 6	protein-coding
Merged-chr19-44317033-2	chr19	44316756	44317317	+	0	NA	Intergenic	Intergenic	13865	NR_039574	100628619		NR_039574	ENSMUSG00000093315	Mir5114	mmu-mir-5114|mu-mir-5114	microRNA 5114	ncRNA
Merged-chr9-121858986-2	chr9	121857725	121860558	+	0	NA	Intergenic	B1_Mus1|SINE|Alu	-1345	NM_001357840	56295	Mm.347915	NM_019814	ENSMUSG00000038412	Higd1a	2210020B17Rik|7420700H20Rik|AI303276|AW049839|HIMP1|Hig1	HIG1 domain family, member 1A	protein-coding
Merged-chr3-122294741-1	chr3	122293343	122296140	+	0	NA	Intergenic	LTR40c|LTR|ERVL	-1038	NR_030439	791077		NR_030439	ENSMUSG00000076456	Mir760	Mirn760|mir-760|mmu-mir-760	microRNA 760	ncRNA
Merged-chr18-67288027-3	chr18	67286554	67288955	-	0	NA	Intergenic	RMER10A|LTR|ERVL	-1493	NM_053261	114663	Mm.34079	NM_053261	ENSMUSG00000024525	Impa2	2210415D20Rik|AI326924|AW259601|IMP 2|IMPase 2	inositol (myo)-1(or 4)-monophosphatase 2	protein-coding
Merged-chr7-73559554-4	chr7	73558805	73560509	+	0	NA	Intergenic	Intergenic	-1262	NR_037569	69170	Mm.34539	NR_037569	ENSMUSG00000101970	1810026B05Rik	-	RIKEN cDNA 1810026B05 gene	ncRNA
Merged-chr6-90433789-1	chr6	90430566	90437014	-	0	NA	Intergenic	Intergenic	-5310	NM_173775	243538	Mm.386876	NM_173775	ENSMUSG00000048794	Cfap100	AW048498|C030041G11Rik|C230069K22Rik|Ccdc37	cilia and flagella associated protein 100	protein-coding
Merged-chr17-27205873-1	chr17	27204547	27207200	+	0	NA	Intergenic	Intergenic	-1435	NM_146075	224640	Mm.29689	NM_146075	ENSMUSG00000044857	Lemd2	BC026588|Lem2|NET25	LEM domain containing 2	protein-coding
Merged-chr17-35489378-2	chr17	35488965	35489666	-	0	NA	Intergenic	B1_Mus2|SINE|Alu	-16717	NM_013633	18999	Mm.17031	NM_013633	ENSMUSG00000024406	Pou5f1	NF-A3|Oct-3|Oct-3/4|Oct-4|Oct3|Oct3/4|Oct4|Otf-3|Otf-4|Otf3|Otf3-rs7|Otf3g|Otf4	POU domain, class 5, transcription factor 1	protein-coding
Merged-chr8-124051534-1	chr8	124050640	124052429	+	0	NA	Intergenic	Intergenic	28893	NR_035493	100316819		NR_035493	ENSMUSG00000088414	Mir1967	mir-1967|mmu-mir-1967	microRNA 1967	ncRNA
Merged-chr4-132161851-1	chr4	132161475	132162228	+	0	NA	Intergenic	MurERV4_19-int|LTR|ERVK	-17365	NM_013622	18386	Mm.5243	NM_013622	ENSMUSG00000050511	Oprd1	DOR|DOR-1|Nbor|mDOR	opioid receptor, delta 1	protein-coding
Merged-chr15-79152828-2	chr15	79149981	79155652	+	0	NA	Intergenic	Intergenic	11491	NM_027231	69833	Mm.279861	NM_027231	ENSMUSG00000033020	Polr2f	1810060D16Rik|RPB6	polymerase (RNA) II (DNA directed) polypeptide F	protein-coding
Merged-chr13-21720898-3	chr13	21719878	21721885	-	0	NA	Intergenic	RSINE1|SINE|B4	-1163	NM_178200	319186	Mm.277425	NM_178200	ENSMUSG00000114279	Hist1h2bm	H2b-291b	histone cluster 1, H2bm	protein-coding
Merged-chr4-86858638-4	chr4	86857501	86859957	+	0	NA	Intergenic	ID_B1|SINE|B4	-1362	NM_009096	20104	Mm.379007	NM_009096	ENSMUSG00000028495	Rps6	S6R	ribosomal protein S6	protein-coding
Merged-chr19-44725888-1	chr19	44725278	44726500	-	0	NA	Intergenic	Intergenic	-20712	NM_001368744	18504	Mm.192158	NM_011037	ENSMUSG00000004231	Pax2	Opdc|Pax-2	paired box 2	protein-coding
Merged-chr6-143166188-1	chr6	143165233	143167144	-	0	NA	Intergenic	Intergenic	-1042	NM_029250	75320	Mm.272548	NM_029250	ENSMUSG00000030275	Etnk1	1110061E11Rik|4930555L11Rik|AI195356|AI841245|C80956|D6Ertd3e|EKI1	ethanolamine kinase 1	protein-coding
Merged-chr11-69252697-1	chr11	69252552	69252843	-	0	NA	Intergenic	B2_Mm2|SINE|B2	-15675	NM_008192	14919	Mm.291816	NM_008192	ENSMUSG00000020890	Gucy2e	GC-E|GC1|ROS-GC1	guanylate cyclase 2e	protein-coding
Merged-chr6-30343861-2	chr6	30343632	30344063	-	0	NA	Intergenic	Intergenic	-39308	NM_009459	22214	Mm.332967	NM_009459	ENSMUSG00000039159	Ube2h	1500009C23Rik|AI181839|AI326965|AI462483|AW227540|E2-20K|Gid3|N28148|Ubc8	ubiquitin-conjugating enzyme E2H	protein-coding
Merged-chr5-23857408-1	chr5	23855836	23858981	+	0	NA	Intergenic	MERVK26-int|LTR|ERVK	5175	NR_028536	100217436		NR_028536		Snord93	Gm22397|MBII-336	small nucleolar RNA, C/D box 93	snoRNA
Merged-chr11-115868822-3	chr11	115868547	115869062	-	0	NA	Intergenic	B3|SINE|B2	-31335	NM_183259	66528	Mm.275740	NM_183259	ENSMUSG00000048442	Smim5	2210020M01Rik	small integral membrane protein 5	protein-coding
Merged-chr18-77723366-3	chr18	77722824	77723687	-	0	NA	Intergenic	Intergenic	-8767	NM_001368759	212163	Mm.23293	NM_178670	ENSMUSG00000047466	8030462N17Rik	Akd2|Ark2N	RIKEN cDNA 8030462N17 gene	protein-coding
Merged-chr16-87442096-1	chr16	87441003	87443191	+	0	NA	Intergenic	Intergenic	-1505	NM_016924	53858	Mm.162406	NM_016924	ENSMUSG00000041079	Rwdd2b	ORF5	RWD domain containing 2B	protein-coding
Merged-chr2-170207111-1	chr2	170205636	170208587	+	0	NA	Intergenic	Intergenic	-13058	NR_157067	100502923	Mm.44078	NR_157067	ENSMUSG00000097514	Gm17619	-	predicted gene, 17619	ncRNA
Merged-chr15-96708753-3	chr15	96707803	96709655	-	0	NA	Intergenic	Intergenic	-9001	NM_001355633	67760	Mm.46754	NM_175121	ENSMUSG00000022462	Slc38a2	5033402L14Rik|AI316867|ATA2|SAT2|mKIAA1382	solute carrier family 38, member 2	protein-coding
Merged-chr13-21914985-5	chr13	21914761	21915255	+	0	NA	Intergenic	Intergenic	-17959	NR_035500	100316716		NR_035500	ENSMUSG00000088148	Mir1983	mmu-mir-1983	microRNA 1983	ncRNA
Merged-chr11-100304568-4	chr11	100304257	100305158	+	0	NA	Intergenic	B2_Mm1a|SINE|B2	-15242	NM_011508	20918	Mm.13886	NM_011508	ENSMUSG00000035530	Eif1	Sui1-rs1	eukaryotic translation initiation factor 1	protein-coding
Merged-chr18-24022190-4	chr18	24020709	24024082	+	0	NA	Intergenic	B3A|SINE|B2	-1582	NM_021559	59057	Mm.417427	NM_021559	ENSMUSG00000051469	Zfp24	3526401F17Rik|5033419P20Rik|AI480505|AI642085|AL024422|KOX17|ZF-12|Zfp191|Znf24	zinc finger protein 24	protein-coding
Merged-chr12-4556552-1	chr12	4556125	4556981	-	0	NA	Intergenic	MLTR25A|LTR|ERVK	32440	NR_136891	102634330	Mm.402324	NR_136891	ENSMUSG00000112422	Gm31938	-	predicted gene, 31938	ncRNA
Merged-chr10-5806692-3	chr10	5806033	5807384	+	0	NA	Intergenic	Intergenic	-1243	NM_025995	67141	Mm.197520	NM_025995	ENSMUSG00000019773	Fbxo5	2510044I10Rik|C85305|Emi1|Fbxo31	F-box protein 5	protein-coding
Merged-chr9-31279413-4	chr9	31278488	31280363	-	0	NA	Intergenic	Intergenic	-1124	NM_199315	382066	Mm.335039	NM_199315	ENSMUSG00000042496	Prdm10	Gm1112|tristanin	PR domain containing 10	protein-coding
Merged-chr5-105698335-4	chr5	105695622	105700027	-	0	NA	Intergenic	B2_Mm2|SINE|B2	-2145	NM_001122768	231549	Mm.23837	NM_178701	ENSMUSG00000046079	Lrrc8d	2810473G09Rik|4930525N13Rik|A930019F03|Lrrc5	leucine rich repeat containing 8D	protein-coding
Merged-chr5-125404151-5	chr5	125403896	125404347	-	0	NA	Intergenic	Intergenic	-14104	NM_019639	22190	Mm.331	NM_019639	ENSMUSG00000008348	Ubc	2700054O04Rik|AI194771|Rps27a|TI-225|Uba52|Ubb	ubiquitin C	protein-coding
Merged-chr3-51358662-5	chr3	51358229	51359962	+	0	NA	Intergenic	CpG	-18451	NM_001291059	69257	Mm.131038	NM_023502	ENSMUSG00000037174	Elf2	2610036A20Rik|A230104O07Rik|AW111824|BB183398|EU32|NERF|NERF-1A|NERF-1B|NERF-2	E74-like factor 2	protein-coding
Merged-chr11-98201108-4	chr11	98198935	98202628	-	0	NA	Intergenic	B3|SINE|B2	-2524	NM_001109626	69131	Mm.260516	NM_026952	ENSMUSG00000003119	Cdk12	1810022J16Rik|AI646528|Crk7|Crkrs|D11Ertd752e|Pksc	cyclin-dependent kinase 12	protein-coding
Merged-chr12-17347197-3	chr12	17345536	17348266	-	0	NA	Intergenic	RSINE1|SINE|B4	-1592	NM_001008421	217431	Mm.27536	NM_001008421	ENSMUSG00000061458	Nol10	Gm67	nucleolar protein 10	protein-coding
Merged-chr17-35497668-3	chr17	35497349	35498023	+	0	NA	Intergenic	B2_Mm1t|SINE|B2	-8346	NM_013633	18999	Mm.17031	NM_013633	ENSMUSG00000024406	Pou5f1	NF-A3|Oct-3|Oct-3/4|Oct-4|Oct3|Oct3/4|Oct4|Otf-3|Otf-4|Otf3|Otf3-rs7|Otf3g|Otf4	POU domain, class 5, transcription factor 1	protein-coding
Merged-chr2-30548867-3	chr2	30547993	30549897	+	0	NA	Intergenic	Intergenic	-46099	NM_030137	78617	Mm.40413	NM_030137	ENSMUSG00000047363	Cstad	9530039B02Rik	CSA-conditional, T cell activation-dependent protein	protein-coding
Merged-chr10-78513150-2	chr10	78512880	78513435	+	0	NA	Intergenic	RMER6D|LTR|ERVK	-4271	NM_001370810	258224		NM_001370810	ENSMUSG00000107822	Olfr1358	MOR267-9	olfactory receptor 1358	protein-coding
Merged-chr13-58216950-4	chr13	58215687	58218745	+	0	NA	Intergenic	Intergenic	-1563	NM_152234	56085	Mm.182053	NM_026842	ENSMUSG00000005312	Ubqln1	1110046H03Rik|1810030E05Rik|AU019746|C77538|D13Ertd372e|Da41|Dsk2|Plic-1|Plic1|Xdrp1	ubiquilin 1	protein-coding
Merged-chr8-121654052-1	chr8	121653126	121654979	+	0	NA	Intergenic	Intergenic	-2119	NM_080855	142682	Mm.103202	NM_080855	ENSMUSG00000061410	Zcchc14	AA792890|BDG29	zinc finger, CCHC domain containing 14	protein-coding
Merged-chr9-114988115-1	chr9	114986526	114989706	+	0	NA	intron (NM_148958, intron 1 of 11)	(TG)n|Simple_repeat|Simple_repeat	9631	NM_148958	74486	Mm.458474	NM_148958	ENSMUSG00000040875	Osbpl10	4933433D06Rik|C820004B04Rik|OPR-10|ORP-10	oxysterol binding protein-like 10	protein-coding
Merged-chr10-83371417-1	chr10	83369196	83373640	+	0	NA	Intergenic	RMER15-int|LTR|ERVL	11197	NM_026579	28109	Mm.196210	NM_026579	ENSMUSG00000020255	D10Wsu102e	AI747614|C430041I18Rik	DNA segment, Chr 10, Wayne State University 102, expressed	protein-coding
Merged-chr4-130636986-2	chr4	130636454	130637480	-	0	NA	Intergenic	Intergenic	-26354	NM_001356566	80912	Mm.440206	NM_030722	ENSMUSG00000028580	Pum1	AA517475|Pumm|mKIAA0099	pumilio RNA-binding family member 1	protein-coding
Merged-chr11-96810078-1	chr11	96809148	96811010	+	0	NA	Intergenic	B3|SINE|B2	-11923	NR_033523	629750	Mm.390396	NR_033523		Gm11517	-	ubiquitin A-52 residue ribosomal protein fusion product 1 pseudogene	pseudo
Merged-chr3-95950590-3	chr3	95949973	95951197	-	0	NA	Intergenic	L1_Mus1|LINE|L1	21328	NM_001253758	66471	Mm.218657	NM_023210	ENSMUSG00000015749	Anp32e	2810018A15Rik|AI047746|AI326868|CPD1|LANP-L|LANPL|mLANP-L	acidic (leucine-rich) nuclear phosphoprotein 32 family, member E	protein-coding
Merged-chr4-119106622-1	chr4	119106043	119107203	+	0	NA	Intergenic	Intergenic	-2122	NM_011400	20525	Mm.21002	NM_011400	ENSMUSG00000028645	Slc2a1	Glut-1|Glut1	solute carrier family 2 (facilitated glucose transporter), member 1	protein-coding
Merged-chr15-38302129-4	chr15	38301132	38303241	+	0	NA	Intergenic	Intergenic	-1475	NM_001289471	21847	Mm.4292	NM_013692	ENSMUSG00000037465	Klf10	AI115143|EGR[a]|Egral|Gdnfif|TIEG-1|Tieg|Tieg1|mGIF	Kruppel-like factor 10	protein-coding
Merged-chr5-43867462-1	chr5	43865793	43869132	-	0	NA	Intergenic	Lx3B|LINE|L1	-1347	NM_007646	12494	Mm.249873	NM_007646	ENSMUSG00000029084	Cd38	ADPRC 1|Cd38-rs1|I-19	CD38 antigen	protein-coding
Merged-chr3-103103863-3	chr3	103102746	103105860	+	0	NA	Intergenic	Intergenic	-23253	NM_177857	329727	Mm.293641	NM_177857	ENSMUSG00000007379	Dennd2c	A930010I20Rik	DENN/MADD domain containing 2C	protein-coding
Merged-chr12-110689068-3	chr12	110684639	110691988	-	0	NA	Intergenic	Intergenic	-5694	NM_025488	66323	Mm.273316	NM_025488	ENSMUSG00000056508	1700001K19Rik	-	RIKEN cDNA 1700001K19 gene	protein-coding
Merged-chr10-41518418-4	chr10	41517609	41519141	-	0	NA	Intergenic	Intergenic	-1125	NM_016898	53599	Mm.269815	NM_016898	ENSMUSG00000019818	Cd164	A115|A24|AA589639|AW540279|MGC-24|MSSP	CD164 antigen	protein-coding
Merged-chr13-21940385-4	chr13	21939955	21941062	-	0	NA	Intergenic	Intergenic	-4586	NM_183014	193452	Mm.187446	NM_183014	ENSMUSG00000006720	Zfp184	4930500C15Rik	zinc finger protein 184 (Kruppel-like)	protein-coding
Merged-chr6-87997070-6	chr6	87994605	87997581	-	0	NA	Intergenic	Intergenic	14410	NR_026990	434064	Mm.371796	NR_026990	ENSMUSG00000084950	Gm5577	EG434064	predicted gene 5577	ncRNA
Merged-chr2-44957805-1	chr2	44957412	44958200	+	0	NA	Intergenic	Intergenic	-30089	NM_001362986	227835	Mm.314312	NM_172662	ENSMUSG00000036890	Gtdc1	E330008O22Rik	glycosyltransferase-like domain containing 1	protein-coding
Merged-chr11-20164949-1	chr11	20164614	20165285	+	0	NA	Intergenic	Intergenic	-36463	NM_008996	19324	Mm.271944	NM_008996	ENSMUSG00000020149	Rab1a	Gtbp|Rab-1|Rab1|Ypt1|mKIAA3012	RAB1A, member RAS oncogene family	protein-coding
Merged-chr14-30530828-1	chr14	30529988	30531670	+	0	NA	Intergenic	Intergenic	-18302	NM_009388	21881	Mm.290692	NM_009388	ENSMUSG00000021957	Tkt	p68	transketolase	protein-coding
Merged-chr15-47540117-5	chr15	47539969	47540273	+	0	NA	Intergenic	LSU-rRNA_Hsa|rRNA|rRNA	916816	NR_045811	75281	Mm.159487	NR_045811	ENSMUSG00000051198	4930548G14Rik	-	RIKEN cDNA 4930548G14 gene	ncRNA
Merged-chr11-57920187-2	chr11	57920036	57920341	-	0	NA	Intergenic	B2_Mm2|SINE|B2	-88041	NM_008213	15110	Mm.4746	NM_008213	ENSMUSG00000037335	Hand1	Ehand1|Hxt|Th1|Thing1|bHLHa27|eHAND	heart and neural crest derivatives expressed 1	protein-coding
Merged-chr9-94539950-4	chr9	94538661	94542452	+	0	NA	Intergenic	(TG)n|Simple_repeat|Simple_repeat	-2475	NM_001033145	68861	Mm.258746	NM_001033145	ENSMUSG00000045414	Dipk2a	1190002N15Rik|GoPro49|HASF	divergent protein kinase domain 2A	protein-coding
Merged-chr12-105845825-1	chr12	105840973	105850679	+	0	NA	Intergenic	Intergenic	61129	NM_011112	18789	Mm.255877	NM_011112	ENSMUSG00000021111	Papola	Pap|PapIII|Plap	poly (A) polymerase alpha	protein-coding
Merged-chr3-95651177-2	chr3	95649683	95652852	-	0	NA	Intergenic	B1F|SINE|Alu	-7454	NM_008562	17210	Mm.1639	NM_008562	ENSMUSG00000038612	Mcl1	AW556805|Mcl-1	myeloid cell leukemia sequence 1	protein-coding
Merged-chr13-21156332-3	chr13	21156085	21156946	+	0	NA	Intergenic	tRNA-Leu-CTY|tRNA|tRNA	-13460	NM_146534	258527	Mm.271440	NM_146534	ENSMUSG00000045474	Olfr1368	MOR256-15	olfactory receptor 1368	protein-coding
Merged-chr9-109914475-1	chr9	109914109	109914843	-	0	NA	Intergenic	MLT1F1|LTR|ERVL-MaLR	-17298	NM_008633	17758	Mm.217318	NM_008633	ENSMUSG00000032479	Map4	AA407148|MAP-4|Mtap-4|Mtap4	microtubule-associated protein 4	protein-coding
Merged-chr6-71441729-3	chr6	71440982	71442595	+	0	NA	Intergenic	Intergenic	-1151	NM_001355745	68477	Mm.28474	NM_024288	ENSMUSG00000002222	Rmnd5a	1110007A06Rik|AJ237586|AW125795|Gid2|MTA.D02.090	required for meiotic nuclear division 5 homolog A	protein-coding
Merged-chr13-21322959-5	chr13	21322791	21323213	+	0	NA	Intergenic	Intergenic	10799	NM_145451	75512	Mm.46195	NM_145451	ENSMUSG00000004341	Gpx6	1700020G18Rik|Ry2d1|olfactory	glutathione peroxidase 6	protein-coding
Merged-chr2-166196143-2	chr2	166194298	166199187	+	0	NA	Intergenic	Intergenic	-41059	NM_028072	72043	Mm.1011	NM_028072	ENSMUSG00000006800	Sulf2	2010004N24Rik|AU020235|MSulf-2|mKIAA1247	sulfatase 2	protein-coding
Merged-chr8-88949283-3	chr8	88948385	88949964	-	0	NA	Intergenic	Intergenic	-75561	NR_106190	102465899		NR_106190	ENSMUSG00000099078	Mir8110	Gm27571|mmu-mir-8110	microRNA 8110	ncRNA
Merged-chr16-57120684-1	chr16	57119720	57121649	-	0	NA	Intergenic	Intergenic	-1030	NM_138599	28185	Mm.196933	NM_138599	ENSMUSG00000022752	Tomm70a	2610044B22Rik|D16Ium22|D16Ium22e|D16Wsu109e|Tom70|Tomm70|mKIAA0719	translocase of outer mitochondrial membrane 70A	protein-coding
Merged-chr17-26664388-4	chr17	26663204	26666121	+	0	NA	Intergenic	Intergenic	-11734	NM_025272	11974	Mm.22602	NM_025272	ENSMUSG00000015575	Atp6v0e	Atp6k|Atp6v0e1|M9.2	ATPase, H+ transporting, lysosomal V0 subunit E	protein-coding
Merged-chr8-72158738-4	chr8	72151720	72160855	-	0	NA	Intergenic	Intergenic	-4913	NM_023126	17274	Mm.162811	NM_023126	ENSMUSG00000003037	Rab8a	AA409338|Mel	RAB8A, member RAS oncogene family	protein-coding
Merged-chr1-171033731-4	chr1	171033133	171034057	-	0	NA	Intergenic	Intergenic	14669	NM_144559	246256	Mm.251254	NM_144559	ENSMUSG00000059089	Fcgr4	4833442P21Rik|CD16-2|FcgRIV|FcgammaRIV|Fcgr3a|Fcrl3	Fc receptor, IgG, low affinity IV	protein-coding
Merged-chr13-23270123-5	chr13	23269496	23270546	-	0	NA	Intergenic	Intergenic	-8329	NR_046038	74061	Mm.399501	NR_046038	ENSMUSG00000085122	4933404K08Rik	-	RIKEN cDNA 4933404K08 gene	ncRNA
Merged-chr11-68659591-2	chr11	68659399	68659842	+	0	NA	Intergenic	URR1A|DNA|hAT-Charlie	-32295	NM_175260	77579	Mm.218233	NM_175260	ENSMUSG00000020900	Myh10	5730504C04Rik|9330167F11Rik|Fltn|Myhn-2|Myhn2|NMHC II-B|NMHC-B|NMHCII-B|NMMHC II-b|NMMHC-B|NMMHC-IIB|SMemb|mKIAA3005	myosin, heavy polypeptide 10, non-muscle	protein-coding
Merged-chr3-51482963-1	chr3	51482019	51483909	-	0	NA	Intergenic	LTR40a|LTR|ERVL	-1002	NM_016858	19338	Mm.1664	NM_016858	ENSMUSG00000027739	Rab33b	-	RAB33B, member RAS oncogene family	protein-coding
Merged-chr10-85186159-4	chr10	85185448	85187057	+	0	NA	Intergenic	Intergenic	-1198	NM_007771	12952	Mm.26237	NM_007771	ENSMUSG00000020038	Cry1	AU020726|AU021000|Phll1	cryptochrome 1 (photolyase-like)	protein-coding
Merged-chr18-56677186-4	chr18	56676350	56677823	-	0	NA	Intergenic	B1_Mus2|SINE|Alu	-30727	NM_010721	16906	Mm.4105	NM_010721	ENSMUSG00000024590	Lmnb1	-	lamin B1	protein-coding
Merged-chr12-100186585-4	chr12	100185568	100187511	-	0	NA	Intergenic	Intergenic	-1429	NR_045282	100038378	Mm.387075	NR_045282	ENSMUSG00000072884	Gm10433	-	predicted gene 10433	ncRNA
Merged-chr3-88951625-4	chr3	88950590	88952841	+	0	NA	Intergenic	Intergenic	-1182	NM_001368419	65111	Mm.29028	NM_022994	ENSMUSG00000068921	Dap3	4921514D13Rik|DAP-3|MRP-S29|S29mt	death associated protein 3	protein-coding
Merged-chr5-142670448-1	chr5	142668772	142672126	+	0	NA	Intergenic	Intergenic	-31652	NM_146257	243328	Mm.125942	NM_146257	ENSMUSG00000050822	Slc29a4	ENT4|mPMAT	solute carrier family 29 (nucleoside transporters), member 4	protein-coding
Merged-chr7-16050036-1	chr7	16049033	16051040	+	0	NA	Intergenic	Intergenic	-21809	NM_001099277	666528	Mm.290718	NM_001099277	ENSMUSG00000078796	Zfp541	EG666528|Znf541	zinc finger protein 541	protein-coding
Merged-chr14-40903924-2	chr14	40902899	40905260	-	0	NA	Intergenic	Intergenic	-2406	NM_001368701	328381	Mm.235694	NM_177816	ENSMUSG00000037833	Sh2d4b	A430109M18Rik|D030001E08	SH2 domain containing 4B	protein-coding
Merged-chr12-108821178-2	chr12	108818361	108823323	+	0	NA	TTS (NM_009537)	TTS (NM_009537)	15034	NM_181328	214663	Mm.266264	NM_181328	ENSMUSG00000021265	Slc25a29	C030003J19Rik|CACL|mCACL	solute carrier family 25 (mitochondrial carrier, palmitoylcarnitine transporter), member 29	protein-coding
Merged-chr4-149817834-5	chr4	149817712	149817959	+	0	NA	Intergenic	Intergenic	-43568	NM_027460	70556	Mm.41877	NM_027460	ENSMUSG00000028982	Slc25a33	5730438N18Rik|Pnc1	solute carrier family 25, member 33	protein-coding
Merged-chr4-44945921-1	chr4	44945546	44946298	-	0	NA	Intergenic	Intergenic	-35472	NM_001312880	76238	Mm.196574	NM_080289	ENSMUSG00000035637	Grhpr	1110059D05Rik|6430629L09Rik|Glxr	glyoxylate reductase/hydroxypyruvate reductase	protein-coding
Merged-chr3-96489030-5	chr3	96488728	96489392	+	0	NA	Intergenic	Intergenic	-36125	NM_027126	69585	Mm.171314	NM_027126	ENSMUSG00000038403	Hjv	2310035L15Rik|5230400G09Rik|AI414844|AI789733|DL-M|Hfe2|Rgmc|hemojuvelin	hemojuvelin BMP co-receptor	protein-coding
Merged-chr11-3122735-3	chr11	3122361	3122956	-	0	NA	Intergenic	ORR1A1|LTR|ERVL-MaLR	-1344	NR_003517	236604	Mm.247625	NM_001004146		Pisd-ps1	-	phosphatidylserine decarboxylase, pseudogene 1	pseudo
Merged-chr7-34570055-1	chr7	34569507	34570604	-	0	NA	Intergenic	Intergenic	82877	NM_146188	233107	Mm.76761	NM_146188	ENSMUSG00000030499	Kctd15	BC031749	potassium channel tetramerisation domain containing 15	protein-coding
Merged-chr15-12038807-2	chr15	12037350	12040711	+	0	NA	Intergenic	B1F|SINE|Alu	-43023	NM_011294	20024	Mm.41746	NM_011294	ENSMUSG00000022205	Sub1	AI842364|P15|P9|Pc4|Rpo2tc1	SUB1 homolog, transcriptional regulator	protein-coding
Merged-chr17-66469310-1	chr17	66468431	66470190	-	0	NA	Intergenic	RLTR25A|LTR|ERVK	-19560	NM_001114098	68617	Mm.33421	NM_172963	ENSMUSG00000052105	Mtcl1	1110012J17Rik|Ccdc165|D130071O13|Kiaa0802|Soga2|mKIAA0802|t8219b25	microtubule crosslinking factor 1	protein-coding
Merged-chr4-155600396-1	chr4	155599509	155601284	-	0	NA	Intergenic	B1_Mus2|SINE|Alu	-1020	NM_177186	320541	Mm.306018	NM_177186	ENSMUSG00000042202	Slc35e2	A530082C11Rik|AI957035|Slc35e2a	solute carrier family 35, member E2	protein-coding
Merged-chr4-4235544-2	chr4	4232963	4237043	-	0	NA	Intergenic	Intergenic	-96188	NM_001348209	18619	Mm.475097	NM_001002927	ENSMUSG00000045573	Penk	AI326464|ENK|PPA|Penk1	preproenkephalin	protein-coding
Merged-chr2-168980514-1	chr2	168980081	168980948	-	0	NA	Intergenic	Intergenic	2245	NR_040326	75508	Mm.271256	NR_040326	ENSMUSG00000086348	1700017J07Rik	-	RIKEN cDNA 1700017J07 gene	ncRNA
Merged-chr6-128802851-4	chr6	128802465	128803109	-	0	NA	Intergenic	Intergenic	-14146	NM_008527	17059	Mm.480764	NM_008527	ENSMUSG00000030325	Klrb1c	AI462337|CD161|Klrb1b|Ly-59|Ly55c|Ly59|NK-RP1|NK1.1|NKR-P1.9|NKRP1|NKRP140|Nk-1|Nk-1.2|Nk1|Nk1.2|Nkrp1b|Nkrp1c|ly-55c	killer cell lectin-like receptor subfamily B member 1C	protein-coding
Merged-chr4-106854165-3	chr4	106850896	106855897	-	0	NA	Intergenic	B1_Mus1|SINE|Alu	-48389	NM_001347159	329910	Mm.222956	NM_025590	ENSMUSG00000034853	Acot11	1110020M10Rik|2010309H15Rik|AW060409|BFIT|BFIT1|Thea|Them1|mKIAA0707	acyl-CoA thioesterase 11	protein-coding
Merged-chr3-5860639-5	chr3	5860324	5860953	+	0	NA	Intergenic	LSU-rRNA_Hsa|rRNA|rRNA	-284390	NM_001267715	19302	Mm.132336	NM_008994	ENSMUSG00000040374	Pex2	D3Ertd138e|PAF-1|PMP35|Pxmp3	peroxisomal biogenesis factor 2	protein-coding
Merged-chr1-119077115-2	chr1	119075209	119079222	+	0	NA	Intergenic	Intergenic	-23596	NM_001081125	14633	Mm.273292	NM_001081125	ENSMUSG00000048402	Gli2	-	GLI-Kruppel family member GLI2	protein-coding
Merged-chr11-79704939-5	chr11	79704625	79705482	+	0	NA	Intergenic	Intergenic	-6916	NR_029579	387188		NR_029579	ENSMUSG00000065395	Mir193a	Mir193|Mirn193|mir-193a|mmu-mir-193|mmu-mir-193a	microRNA 193a	ncRNA
Merged-chr15-103401131-2	chr15	103400594	103401452	-	0	NA	Intergenic	Intergenic	29404	NM_028797	74174	Mm.325325	NM_028797	ENSMUSG00000022487	Gtsf1	1700006H03Rik|Cue110	gametocyte specific factor 1	protein-coding
Merged-chr2-94011927-1	chr2	94011000	94012855	+	0	NA	Intergenic	Intergenic	-1197	NM_026944	69113	Mm.272498	NM_026944	ENSMUSG00000040174	Alkbh3	1700108H04Rik|1810020C19Rik|Abh3|mABH3	alkB homolog 3, alpha-ketoglutarate-dependent dioxygenase	protein-coding
Merged-chr13-69535852-4	chr13	69534649	69537236	+	0	NA	Intergenic	Intergenic	-2078	NM_198600	210106	Mm.315959	NM_198600	ENSMUSG00000034575	Tent4a	LAK-1|POLK|Papd7|Pols|TRF4|TRF4-1	terminal nucleotidyltransferase 4A	protein-coding
Merged-chr1-24101604-1	chr1	24100565	24102644	+	0	NA	Intergenic	Intergenic	-1263	NM_026604	68187	Mm.87130	NM_026604	ENSMUSG00000026153	Fam135a	4921533L14Rik|AI256732|AI835491	family with sequence similarity 135, member A	protein-coding
Merged-chr9-21901119-4	chr9	21899720	21902092	-	0	NA	Intergenic	Intergenic	17277	NM_001324531	19340	Mm.260157	NM_031874	ENSMUSG00000019066	Rab3d	C130057E11Rik	RAB3D, member RAS oncogene family	protein-coding
Merged-chr9-108685828-1	chr9	108685475	108686183	-	0	NA	Intergenic	B1_Mm|SINE|Alu	-6314	NM_008924	19087	Mm.253102	NM_008924	ENSMUSG00000032601	Prkar2a	1110061A24Rik|AI317181|AI836829|RII(alpha)	protein kinase, cAMP dependent regulatory, type II alpha	protein-coding
Merged-chr4-133815338-4	chr4	133813586	133817185	+	0	NA	Intergenic	Intergenic	-58616	NM_001363070	93760	Mm.22478	NM_001080819	ENSMUSG00000007880	Arid1a	1110030E03Rik|BAF250a|Osa1|Smarcf1	AT rich interactive domain 1A (SWI-like)	protein-coding
Merged-chr9-65618359-2	chr9	65618139	65618583	+	0	NA	Intergenic	Intergenic	-12221	NM_028030	71973	Mm.29148	NM_028030	ENSMUSG00000032387	Rbpms2	2400008B06Rik|AI316523	RNA binding protein with multiple splicing 2	protein-coding
Merged-chr12-111707360-4	chr12	111705546	111708894	-	0	NA	Intergenic	Intergenic	5733	NM_001324480	70369	Mm.44239	NM_027404	ENSMUSG00000049792	Bag5	1600025G07Rik|4930405J06Rik|Bag-5	BCL2-associated athanogene 5	protein-coding
Merged-chr17-22738794-1	chr17	22738100	22739489	-	0	NA	Intergenic	Intergenic	64396	NM_001362121	100534296	Mm.390939	NM_001362121		Gm9805	-	predicted gene 9805	protein-coding
Merged-chr1-64739024-3	chr1	64738033	64740273	+	0	NA	Intergenic	Intergenic	-1403	NM_001042659	14367	Mm.150813	NM_022721	ENSMUSG00000045005	Fzd5	5330434N09Rik|AI427138|Fz-5|Fz5|mFz5	frizzled class receptor 5	protein-coding
Merged-chr16-78516343-1	chr16	78516269	78516418	-	0	NA	Intergenic	B2_Mm2|SINE|B2	-43973	NR_040569	75818	Mm.410817	NR_040569	ENSMUSG00000116628	4930478L05Rik	-	RIKEN cDNA 4930478L05 gene	ncRNA
Merged-chr15-102404822-4	chr15	102403750	102405699	-	0	NA	Intergenic	B1_Mm|SINE|Alu	-1592	NM_013672	20683	Mm.4618	NM_013672	ENSMUSG00000001280	Sp1	1110003E12Rik|AA450830|AI845540|Sp1-1	trans-acting transcription factor 1	protein-coding
Merged-chr11-3581268-2	chr11	3580965	3581576	+	0	NA	Intergenic	MER2|DNA|TcMar-Tigger	-41978	NM_001159284	29856	Mm.188516	NM_013870	ENSMUSG00000020439	Smtn	smsmo	smoothelin	protein-coding
Merged-chr5-149111388-2	chr5	149109429	149112593	-	0	NA	Intergenic	Intergenic	-33252	NR_137278	105242579	Mm.445929	NR_137278	ENSMUSG00000107388	Gm42788	-	predicted gene 42788	ncRNA
Merged-chr2-91071550-2	chr2	91070636	91072695	+	0	NA	Intergenic	ID_B1|SINE|B4	-1350	NM_026721	68427	Mm.192375	NM_026721	ENSMUSG00000002105	Slc39a13	1100001L14Rik|AA387663|ZIP-13|ZIP13	solute carrier family 39 (metal ion transporter), member 13	protein-coding
Merged-chr5-44228097-4	chr5	44226745	44229590	+	0	NA	Intergenic	Intergenic	-1561	NM_173764	231225	Mm.30688	NM_173764	ENSMUSG00000046985	Tapt1	4932414K18Rik	transmembrane anterior posterior transformation 1	protein-coding
Merged-chr1-119397758-1	chr1	119397017	119398501	-	0	NA	Intergenic	Intergenic	24489	NM_008381	16324	Mm.3092	NM_008381	ENSMUSG00000037035	Inhbb	-	inhibin beta-B	protein-coding
Merged-chr1-87754948-1	chr1	87753988	87755910	-	0	NA	intron (NR_157046, intron 1 of 4)	L1_Mus1|LINE|L1	797	NR_157046	102636458		NR_157046		Gm33517	-	predicted gene, 33517	ncRNA
Merged-chr11-100940609-2	chr11	100939851	100941445	+	0	NA	Intergenic	Intergenic	-1108	NM_011486	20848	Mm.249934	NM_011486	ENSMUSG00000004040	Stat3	1110034C02Rik|AW109958|Aprf	signal transducer and activator of transcription 3	protein-coding
Merged-chr5-112164919-1	chr5	112164645	112165195	+	0	NA	Intergenic	B2_Mm2|SINE|B2	-41843	NR_045377	75569	Mm.243721	NR_045377	ENSMUSG00000101683	1700028D13Rik	-	RIKEN cDNA 1700028D13 gene	ncRNA
Merged-chr15-102391434-5	chr15	102391277	102391699	+	0	NA	Intergenic	B2_Mm1a|SINE|B2	-14828	NM_013672	20683	Mm.4618	NM_013672	ENSMUSG00000001280	Sp1	1110003E12Rik|AA450830|AI845540|Sp1-1	trans-acting transcription factor 1	protein-coding
Merged-chr2-181191666-3	chr2	181191200	181192080	-	0	NA	Intergenic	RLTR15|LTR|ERVK	4393	NM_001356427	66496	Mm.213943	NM_025598	ENSMUSG00000016344	Ppdpf	0610012G23Rik|2610317A05Rik|2700038C09Rik|3110053G12Rik	pancreatic progenitor cell differentiation and proliferation factor	protein-coding
Merged-chr8-72476659-2	chr8	72475263	72478162	+	0	NA	Intergenic	B1_Mus2|SINE|Alu	-1479	NM_138585	27967	Mm.30136	NM_138585	ENSMUSG00000052488	Cherp	5730408I11Rik|D8Wsu96e|DAN16|Scaf6	calcium homeostasis endoplasmic reticulum protein	protein-coding
Merged-chr19-5780930-3	chr19	5780794	5781061	-	0	NA	Intergenic	ID_B1|SINE|B4	-9508	NM_001361922	78891	Mm.276063	NM_023912	ENSMUSG00000024941	Scyl1	2810011O19Rik|C85140|Ntkl|mdf|mfd|p105	SCY1-like 1 (S. cerevisiae)	protein-coding
Merged-chr4-55534581-4	chr4	55532722	55537159	+	0	NA	Intergenic	Intergenic	-2465	NM_010637	16600	Mm.4325	NM_010637	ENSMUSG00000003032	Klf4	EZF|Gklf|Zie	Kruppel-like factor 4 (gut)	protein-coding
Merged-chr9-24818941-1	chr9	24816980	24820903	-	0	NA	Intergenic	RLTR41C|LTR|ERV1	-44638	NM_194263	57246	Mm.31452	NM_020496	ENSMUSG00000031965	Tbx20	9430010M06Rik|AL022859|Tbx12	T-box 20	protein-coding
Merged-chr17-27554924-4	chr17	27553155	27556553	-	0	NA	Intergenic	Intergenic	-1720	NM_001166546	15361	Mm.4438	NM_016660	ENSMUSG00000046711	Hmga1	AL023995|Hmga1a|Hmga1b|Hmgi|Hmgiy|Hmgy	high mobility group AT-hook 1	protein-coding
Merged-chr16-22240511-1	chr16	22238662	22242362	-	0	NA	Intergenic	Intergenic	25493	NM_009186	20462	Mm.210352	NM_009186	ENSMUSG00000022858	Tra2b	5730405G21Rik|D16Ertd266e|SIG-41|Sfrs10|Silg41|TRA2beta	transformer 2 beta	protein-coding
Merged-chr10-40259095-4	chr10	40258463	40259775	+	0	NA	TTS (NR_002842)	TTS (NR_002842)	651	NR_002842	19850	Mm.424506	NR_002842		Rnu3a	-	U3A small nuclear RNA	snRNA
Merged-chr6-47788000-5	chr6	47787728	47788188	-	0	NA	Intergenic	Intergenic	15694	NR_030485	735289		NR_030485	ENSMUSG00000076060	Mir704	Mirn704|mir-704|mmu-mir-704	microRNA 704	ncRNA
Merged-chr16-3873401-1	chr16	3872544	3874259	+	0	NA	Intergenic	Intergenic	-1027	NM_001033159	71063	Mm.379190	NM_001033159	ENSMUSG00000039789	Zfp597	4933407K12Rik|AI462383|AI666357	zinc finger protein 597	protein-coding
Merged-chr6-125410452-4	chr6	125409714	125410940	-	0	NA	Intergenic	Intergenic	-29823	NM_198604	213522	Mm.333396	NM_198604	ENSMUSG00000038167	Plekhg6	BC026778|Gm155	pleckstrin homology domain containing, family G (with RhoGef domain) member 6	protein-coding
Merged-chr3-96410470-5	chr3	96410024	96411267	+	0	NA	Intergenic	Intergenic	4188	NR_001579	21748		NR_001579	ENSMUSG00000064796	Terc	mTER|mTR	telomerase RNA component	ncRNA
Merged-chr3-90496778-1	chr3	90492788	90500770	-	0	NA	Intergenic	Intergenic	-5766	NM_133854	20615	Mm.331182	NM_133854	ENSMUSG00000001018	Snapin	25kDa|AA407989|AV026596|Bloc1s7|Snap25bp|Snapap	SNAP-associated protein	protein-coding
Merged-chr7-114706022-1	chr7	114705807	114706238	-	0	NA	Intergenic	Intergenic	-12621	NM_054084	116903	Mm.273838	NM_054084	ENSMUSG00000030666	Calcb	CGRP2|Calc2	calcitonin-related polypeptide, beta	protein-coding
Merged-chr16-23101333-1	chr16	23100445	23102222	+	0	NA	Intergenic	B1_Mur2|SINE|Alu	-6135	NM_001123037	13682	Mm.260084	NM_013506	ENSMUSG00000022884	Eif4a2	4833432N07Rik|BM-010|Ddx2b|Eif4|eIF-4A-II|eIF4A-II	eukaryotic translation initiation factor 4A2	protein-coding
Merged-chr8-79638406-3	chr8	79637637	79639144	-	0	NA	Intergenic	Intergenic	-1286	NM_001256033	73945	Mm.34348	NM_001081164	ENSMUSG00000036990	Otud4	4930431L18Rik|AI449692|D8Ertd69e|mKIAA1046	OTU domain containing 4	protein-coding
Merged-chr9-104408583-5	chr9	104408319	104408761	-	0	NA	Intergenic	Intergenic	-17573	NR_035516	100316725		NR_035516	ENSMUSG00000089406	Mir2136	mmu-mir-2136	microRNA 2136	ncRNA
Merged-chr1-161878533-4	chr1	161877359	161880764	+	0	NA	Intergenic	RMER20A|LTR|ERVK	-2379	NM_172645	226551	Mm.170002	NM_172645	ENSMUSG00000040297	Suco	4732491B11|AI848100|AU016931|Opt	SUN domain containing ossification factor	protein-coding
Merged-chr2-13879008-5	chr2	13878801	13879212	+	0	NA	Intergenic	LSU-rRNA_Hsa|rRNA|rRNA	-85486	NM_145838	241230	Mm.330004	NM_145838	ENSMUSG00000003418	St8sia6	1700007J08Rik|AI314453|AI875066|ST8SiaVI|Siat8f	ST8 alpha-N-acetyl-neuraminide alpha-2,8-sialyltransferase 6	protein-coding
Merged-chr5-118265559-1	chr5	118264287	118266832	+	0	NA	Intergenic	Intergenic	20332	NM_001081236	76792	Mm.103428	NM_001081236	ENSMUSG00000032840	2410131K14Rik	-	RIKEN cDNA 2410131K14 gene	protein-coding
Merged-chr13-31670080-1	chr13	31669145	31671017	-	0	NA	Intergenic	MTD|LTR|ERVL-MaLR	44265	NM_010225	14238	Mm.125548	NM_010225	ENSMUSG00000038402	Foxf2	FREAC2|Fkh20|LUN	forkhead box F2	protein-coding
Merged-chr12-108205049-1	chr12	108202812	108207288	-	0	NA	3' UTR (NM_001159910, exon 6 of 6)	3' UTR (NM_001159910, exon 6 of 6)	25312	NM_009832	12454	Mm.474441	NM_009832	ENSMUSG00000021258	Ccnk	AW123198|AW413594|CPR4|CycK	cyclin K	protein-coding
Merged-chr17-4993534-1	chr17	4992480	4994589	-	0	NA	Intergenic	Intergenic	-1540	NM_001085355	239985	Mm.133401	NM_001085355	ENSMUSG00000069729	Arid1b	8030481M12|9330189K18Rik|AI836955|Ardi1b|B230217J03Rik|BAF250B|mKIAA1235	AT rich interactive domain 1B (SWI-like)	protein-coding
Merged-chr11-96033850-1	chr11	96032849	96034852	-	0	NA	Intergenic	Intergenic	-1035	NM_033568	27681	Mm.372235	NM_033568	ENSMUSG00000006058	Snf8	D11Moh34	SNF8, ESCRT-II complex subunit, homolog (S. cerevisiae)	protein-coding
Merged-chr19-44389214-1	chr19	44388761	44389669	+	0	NA	Intergenic	Intergenic	18494	NM_009127	20249	Mm.267377	NM_009127	ENSMUSG00000037071	Scd1	AA589638|AI265570|Scd|Scd-1|ab	stearoyl-Coenzyme A desaturase 1	protein-coding
Merged-chr1-74269743-1	chr1	74267565	74271923	+	0	NA	Intergenic	B3A|SINE|B2	-8856	NM_174985	227289	Mm.246587	NM_174985	ENSMUSG00000064272	Gpbar1	BG37|GPCR|GPR131|M-BAR|TGR5	G protein-coupled bile acid receptor 1	protein-coding
Merged-chr4-106840620-2	chr4	106839291	106841574	+	0	NA	Intergenic	Intergenic	-35425	NM_001347159	329910	Mm.222956	NM_025590	ENSMUSG00000034853	Acot11	1110020M10Rik|2010309H15Rik|AW060409|BFIT|BFIT1|Thea|Them1|mKIAA0707	acyl-CoA thioesterase 11	protein-coding
Merged-chr3-33799132-1	chr3	33798193	33800073	-	0	NA	Intergenic	Intergenic	-1050	NM_027619	67120	Mm.275710	NM_025978	ENSMUSG00000027677	Ttc14	2700016E08Rik|4930434D01Rik|4931403I22Rik|4933402I15Rik|AI662468|AU014779|AW561908|cI-44|mKIAA1980	tetratricopeptide repeat domain 14	protein-coding
Merged-chr17-47685348-1	chr17	47682523	47688175	-	0	NA	non-coding (NR_157366, exon 9 of 9)	non-coding (NR_157366, exon 9 of 9)	-2261	NR_045945	100415787	Mm.392206	NR_045945	ENSMUSG00000084880	Tomm6os	Gm14872|Prickle4os	translocase of outer mitochondrial membrane 6, opposite strand	ncRNA
Merged-chr1-48462208-2	chr1	48462121	48462294	-	0	NA	Intergenic	U1|snRNA|snRNA	-782409	NR_151585	442837	Mm.337149	NM_001002792	ENSMUSG00000051616	C230029F24Rik	-	RIKEN cDNA C230029F24 gene	ncRNA
Merged-chr17-32285924-2	chr17	32284787	32287029	+	0	NA	Intergenic	(TA)n|Simple_repeat|Simple_repeat	-1775	NM_020508	57261	Mm.253518	NM_020508	ENSMUSG00000024002	Brd4	Brd5|HUNK1|MCAP|WI-11513	bromodomain containing 4	protein-coding
Merged-chr7-79476506-1	chr7	79475599	79477415	-	0	NA	Intergenic	Intergenic	-10234	NM_017462	18975	Mm.3616	NM_017462	ENSMUSG00000039176	Polg	AA409516|PolgA	polymerase (DNA directed), gamma	protein-coding
Merged-chr4-141345806-1	chr4	141345500	141346113	-	0	NA	Intergenic	Intergenic	-22386	NM_001085513	277743	Mm.294614	NM_001085513	ENSMUSG00000006218	Fam131c	Gm693	family with sequence similarity 131, member C	protein-coding
Merged-chr4-62704565-1	chr4	62703219	62705913	+	0	NA	Intergenic	Intergenic	30592	NM_001310706	50780	Mm.286753	NM_019492	ENSMUSG00000059810	Rgs3	4930506N09Rik|C2PA-RGS3|C2pa|PDZ-RGS3|RGS3S	regulator of G-protein signaling 3	protein-coding
Merged-chr13-44704152-1	chr13	44703587	44704718	-	0	NA	Intergenic	Intergenic	-26622	NM_001205044	16468	Mm.25059	NM_021878	ENSMUSG00000038518	Jarid2	Jmj|jumonji	jumonji, AT rich interactive domain 2	protein-coding
Merged-chr14-20642382-4	chr14	20641038	20644506	+	0	NA	Intergenic	Intergenic	13768	NM_021508	59011	Mm.439911	NM_021508	ENSMUSG00000068697	Myoz1	2310001N11Rik|AV090278|FATZ|Myoz	myozenin 1	protein-coding
Merged-chr5-151367351-3	chr5	151365904	151368525	-	0	NA	Intergenic	RMER5|LTR|ERV1	-1461	NR_045700	625175	Mm.443286	NR_045699	ENSMUSG00000097321	1700028E10Rik	A630054D14|Gm6561	RIKEN cDNA 1700028E10 gene	ncRNA
Merged-chrX-94178646-1	chrX	94178002	94179292	+	0	NA	Intergenic	Intergenic	34004	NM_012010	26905	Mm.218851	NM_012010	ENSMUSG00000035150	Eif2s3x	AA409828|AA547477|AI314668|Eif-2gx|eIF-2-gamma X	eukaryotic translation initiation factor 2, subunit 3, structural gene X-linked	protein-coding
Merged-chr19-57609855-1	chr19	57609063	57610649	-	0	NA	Intergenic	Intergenic	-1178	NM_181415	226255	Mm.245340	NM_181415	ENSMUSG00000054843	Atrnl1	AI504415|AW555641|Alp|Atrnl|Atrnlp	attractin like 1	protein-coding
Merged-chr3-88571099-1	chr3	88570290	88571910	-	0	NA	Intergenic	Intergenic	-8508	NM_001356318	66256	Mm.7091	NM_025448	ENSMUSG00000041355	Ssr2	1500032E05Rik|AI315033|AU020133|SSR-beta|TLAP|TRAPB|TRAPbeta	signal sequence receptor, beta	protein-coding
Merged-chr5-5503880-1	chr5	5503111	5504650	-	0	NA	Intergenic	L1MC4|LINE|L1	10909	NM_001193660	64945	Mm.40132	NM_022890	ENSMUSG00000046798	Cldn12	-	claudin 12	protein-coding
Merged-chr14-50803282-4	chr14	50803070	50803715	+	0	NA	Intergenic	Intergenic	4379	NR_002142	85029		NR_002142	ENSMUSG00000092837	Rpph1	Gm24821|H1RNA|Rmrp5|Rpr	ribonuclease P RNA component H1	ncRNA
Merged-chr12-86869570-3	chr12	86867693	86872586	+	0	NA	Intergenic	Intergenic	14675	NM_145836	238330	Mm.248358	NM_145836	ENSMUSG00000034168	Irf2bpl	6430527G18Rik|Eap1	interferon regulatory factor 2 binding protein-like	protein-coding
Merged-chr10-27826468-1	chr10	27825681	27827256	+	0	NA	Intergenic	ORR1A1-int|LTR|ERVL-MaLR	-209526	NM_008481	16773	Mm.256087	NM_008481	ENSMUSG00000019899	Lama2	5830440B04|dy|mKIAA4087|mer|merosin	laminin, alpha 2	protein-coding
Merged-chr5-28069896-4	chr5	28068003	28071156	-	0	NA	Intergenic	Intergenic	-1833	NM_153526	231070	Mm.30221	NM_153526	ENSMUSG00000045294	Insig1	1810013C12Rik|Insig-1	insulin induced gene 1	protein-coding
Merged-chr1-72805470-4	chr1	72804753	72806084	-	0	NA	Intergenic	Intergenic	-19062	NM_008342	16008	Mm.141936	NM_008342	ENSMUSG00000039323	Igfbp2	AI255832|IBP-2|Igfbp-2|mIGFBP-2	insulin-like growth factor binding protein 2	protein-coding
Merged-chr12-8673085-1	chr12	8672039	8674133	-	0	NA	Intergenic	(TTTA)n|Simple_repeat|Simple_repeat	-1048	NM_001310519	80913	Mm.341243	NM_030723	ENSMUSG00000020594	Pum2	5730503J23Rik|Pumm2	pumilio RNA-binding family member 2	protein-coding
Merged-chr3-131084655-3	chr3	131084266	131085126	+	0	NA	Intergenic	Intergenic	-25601	NM_001276402	16842	Mm.255219	NM_010703	ENSMUSG00000027985	Lef1	3000002B05|AI451430|Lef-1	lymphoid enhancer binding factor 1	protein-coding
Merged-chr17-6570663-1	chr17	6569960	6571368	-	0	NA	Intergenic	Lx5|LINE|L1	-31007	NM_001166627	100040531	Mm.457987	NM_001166627	ENSMUSG00000095677	Dynlt1f	100040631|AGS2|Dynlt1|Dynlt1e|Tctel1|Tctex-1|Tctex1	dynein light chain Tctex-type 1F	protein-coding
Merged-chr3-122985980-4	chr3	122984661	122987796	+	0	NA	Intergenic	Intergenic	-1781	NM_133857	99526	Mm.491248	NM_133857	ENSMUSG00000039701	Usp53	AA939927|Phxr3|Sp6|mKIAA1350|mbo	ubiquitin specific peptidase 53	protein-coding
Merged-chr11-94726954-3	chr11	94726753	94727166	+	0	NA	Intergenic	Intergenic	-22460	NM_001007584	432589	Mm.342314	NM_001007584	ENSMUSG00000056008	Gm11541	-	predicted gene 11541	protein-coding
Merged-chr3-123509527-4	chr3	123508543	123510627	+	0	NA	Intergenic	Intergenic	-1249	NR_028574	69895	Mm.260791	NR_028574	ENSMUSG00000104960	Snhg8	1110065M07Rik|2010109N14Rik	small nucleolar RNA host gene 8	ncRNA
Merged-chr13-44679616-3	chr13	44678542	44680598	+	0	NA	Intergenic	RLTR45|LTR|ERVK	-51204	NM_001205044	16468	Mm.25059	NM_021878	ENSMUSG00000038518	Jarid2	Jmj|jumonji	jumonji, AT rich interactive domain 2	protein-coding
Merged-chr8-120335583-3	chr8	120334472	120338087	+	0	NA	Intergenic	Intergenic	-108049	NR_110496	434353	Mm.411793	NR_110496	ENSMUSG00000097960	A330074K22Rik	-	RIKEN cDNA A330074K22 gene	ncRNA
Merged-chr11-116637085-3	chr11	116636648	116637505	+	0	NA	Intergenic	B1_Mur4|SINE|Alu	-10057	NM_172572	217344	Mm.89695	NM_172572	ENSMUSG00000020806	Rhbdf2	4732465I17Rik|Rhbdl6|cub	rhomboid 5 homolog 2	protein-coding
Merged-chr3-107334625-4	chr3	107333672	107335673	+	0	NA	Intergenic	Intergenic	-1383	NM_001045807	229700	Mm.27966	NM_001045807	ENSMUSG00000048109	Rbm15	C230088J01Rik|mKIAA1438	RNA binding motif protein 15	protein-coding
Merged-chr17-70963830-5	chr17	70963658	70964013	+	0	NA	Intergenic	LSU-rRNA_Hsa|rRNA|rRNA	26681	NM_023402	67938	Mm.261329	NM_023402	ENSMUSG00000034868	Myl12b	1500001M02Rik|C77744|Mylc2b|RLC-B	myosin, light chain 12B, regulatory	protein-coding
Merged-chr18-35021640-3	chr18	35020435	35022505	-	0	NA	Intergenic	Intergenic	-67119	NM_010481	15526	Mm.209419	NM_010481	ENSMUSG00000024359	Hspa9	74kDa|Csa|Grp75|Hsc74|Hsp74|Hsp74a|Hspa9a|Mortalin|Mot-2|Mot2|Mthsp70|Pbp74	heat shock protein 9	protein-coding
Merged-chr12-81788229-2	chr12	81788014	81788443	-	0	NA	Intergenic	Intergenic	-7058	NM_177395	338372	Mm.35284	NM_177395	ENSMUSG00000042724	Map3k9	E130314H24Rik|Mlk1|Prke1	mitogen-activated protein kinase kinase kinase 9	protein-coding
Merged-chr11-94735370-1	chr11	94734885	94735856	-	0	NA	Intergenic	B1_Mus2|SINE|Alu	25812	NM_001105561	217122	Mm.24063	NM_183153		Gm11545	A430060F13Rik|C86086	predicted gene 11545	protein-coding
Merged-chr2-158154534-3	chr2	158153207	158156423	+	0	NA	Intergenic	Intergenic	-8423	NM_009373	21817	Mm.330731	NM_009373	ENSMUSG00000037820	Tgm2	G[a]h|TG2|TGase2|tTG|tTGas	transglutaminase 2, C polypeptide	protein-coding
Merged-chr19-44267923-2	chr19	44267173	44268687	+	0	NA	Intergenic	Intergenic	-25746	NM_009128	20250	Mm.487021	NM_009128	ENSMUSG00000025203	Scd2	Mir5114|Scd-2|mir-5114|swty	stearoyl-Coenzyme A desaturase 2	protein-coding
Merged-chr4-149443706-3	chr4	149443310	149444005	-	0	NA	Intergenic	Intergenic	11311	NM_022020	63954	Mm.46023	NM_022020	ENSMUSG00000028996	Rbp7	1110002J23Rik|CRBP-III	retinol binding protein 7, cellular	protein-coding
Merged-chr17-6474645-5	chr17	6469822	6477129	-	0	NA	Intergenic	Intergenic	-22481	NR_033520	547127	Mm.297552	NM_001045538		Tmem181b-ps	Tmem181b	transmembrane protein 181B, pseudogene	pseudo
Merged-chr8-84657529-4	chr8	84655907	84659795	+	0	NA	Intergenic	B1_Mur1|SINE|Alu	5001	NM_010499	15936	Mm.399	NM_010499	ENSMUSG00000053560	Ier2	AI317238|Ch1|Pip92	immediate early response 2	protein-coding
Merged-chr10-91172698-3	chr10	91171686	91173720	+	0	NA	Intergenic	B1_Mus1|SINE|Alu	-1084	NM_011605	21917	Mm.159684	NM_011605	ENSMUSG00000019961	Tmpo	5630400D24Rik|AI195756|AI606875|AW214352|AW547477|LAP2|TP	thymopoietin	protein-coding
Merged-chr17-30590746-1	chr17	30589566	30591928	-	0	NA	Intergenic	Intergenic	-14460	NM_172618	224671	Mm.41220	NM_027060	ENSMUSG00000062202	Btbd9	1700023F20Rik|4930402L05|AI464421	BTB (POZ) domain containing 9	protein-coding
Merged-chr1-134100183-4	chr1	134099454	134101162	+	0	NA	Intergenic	Intergenic	-10934	NM_001284524	71884	Mm.328268	NM_027979	ENSMUSG00000026450	Chit1	2300002L19Rik	chitinase 1 (chitotriosidase)	protein-coding
Merged-chr9-101073134-4	chr9	101072450	101073793	-	0	NA	Intergenic	Intergenic	-1641	NM_001100451	77853	Mm.326206	NM_001100451	ENSMUSG00000066415	Msl2	E130103E02Rik|Msl2l1|Rnf184	MSL complex subunit 2	protein-coding
Merged-chr3-96479753-4	chr3	96479373	96480394	+	0	NA	Intergenic	RLTR1D2_MM|LTR|ERV1	-27577	NM_001256180	329716	Mm.275223	NM_183223	ENSMUSG00000046317	BC107364	D730018G16	cDNA sequence BC107364	protein-coding
Merged-chr5-23417788-4	chr5	23416626	23418596	-	0	NA	Intergenic	Intergenic	16742	NR_040469	269630	Mm.425231	NR_040469	ENSMUSG00000073147	5031425E22Rik	-	RIKEN cDNA 5031425E22 gene	ncRNA
Merged-chr11-116898465-1	chr11	116898140	116898792	+	0	NA	Intergenic	B3A|SINE|B2	-20397	NM_172948	268510	Mm.35141	NM_172948	ENSMUSG00000043857	Mgat5b	C330018B01|GnT-IX|mGnTVB	mannoside acetylglucosaminyltransferase 5, isoenzyme B	protein-coding
Merged-chr17-46845503-4	chr17	46843496	46846703	-	0	NA	Intergenic	Intergenic	-13686	NM_001100452	210982	Mm.37642	NM_001100452	ENSMUSG00000036568	Bicral	Gltscr1l|mKIAA0240	BRD4 interacting chromatin remodeling complex associated protein like	protein-coding
Merged-chr5-137494607-2	chr5	137494374	137494868	+	0	NA	Intergenic	B3A|SINE|B2	7808	NM_028753	74097	Mm.290242	NM_028753	ENSMUSG00000029715	Pop7	0610037N12Rik|AI852017|Rpp20	processing of precursor 7, ribonuclease P family, (S. cerevisiae)	protein-coding
Merged-chr13-112462840-1	chr13	112461749	112463932	-	0	NA	Intergenic	Intergenic	-1230	NM_010560	16195	Mm.4364	NM_010560	ENSMUSG00000021756	Il6st	5133400A03Rik|AA389424|BB405851|CD130|D13Ertd699e|gp130	interleukin 6 signal transducer	protein-coding
Merged-chr11-69705776-1	chr11	69704955	69706599	+	0	NA	Intergenic	(GAAAA)n|Simple_repeat|Simple_repeat	-9679	NM_001034097	619441	Mm.8983	NM_001034097	ENSMUSG00000018752	Tnfsfm13	Tnfsf12-Tnfsf13|Tnfsf12Tnfsf13|Tnfsf12tnfsf13|Twe-pril	tumor necrosis factor (ligand) superfamily, membrane-bound member 13	protein-coding
Merged-chr16-29775658-4	chr16	29775260	29776211	+	0	NA	Intergenic	Intergenic	196401	NM_001199177	74143	Mm.274285	NM_133752	ENSMUSG00000038084	Opa1	1200011N24Rik|AI225888|AI847218|lilr3|mKIAA0567	OPA1, mitochondrial dynamin like GTPase	protein-coding
Merged-chrX-12265254-4	chrX	12265137	12265398	+	0	NA	Intergenic	B1_Mus2|SINE|Alu	89729	NR_045321	100043946	Mm.211985	NR_045321	ENSMUSG00000087591	Gm14635	-	predicted gene 14635	ncRNA
Merged-chr2-168310743-3	chr2	168310211	168311152	-	0	NA	Intergenic	Intergenic	-41350	NM_001081134	241794	Mm.425102	NM_001081134	ENSMUSG00000074575	Kcng1	AW536275	potassium voltage-gated channel, subfamily G, member 1	protein-coding
Merged-chr7-100520807-3	chr7	100520498	100521200	+	0	NA	Intergenic	Intergenic	-6034	NM_153527	69387	Mm.278554	NM_153527	ENSMUSG00000030708	Dnajb13	1700014P03Rik|Tsarg	DnaJ heat shock protein family (Hsp40) member B13	protein-coding
Merged-chr7-130528989-1	chr7	130527481	130530498	-	0	NA	Intergenic	Intergenic	-8620	NM_001029895	11907	Mm.216321	NM_013799	ENSMUSG00000030850	Ate1	AI225793|AW547406	arginyltransferase 1	protein-coding
Merged-chr3-61359675-3	chr3	61359476	61359957	+	0	NA	Intergenic	Intergenic	-4791	NM_028712	74012	Mm.422674	NM_028712	ENSMUSG00000036894	Rap2b	4021402C18Rik|AA408554	RAP2B, member of RAS oncogene family	protein-coding
Merged-chr3-125218932-5	chr3	125218831	125219023	-	0	NA	Intergenic	ORR1D-int|LTR|ERVL-MaLR	-185164	NM_022565	64580	Mm.444289	NM_022565	ENSMUSG00000027971	Ndst4	4930439H17Rik	N-deacetylase/N-sulfotransferase (heparin glucosaminyl) 4	protein-coding
Merged-chr11-67010984-1	chr11	67010243	67011727	-	0	NA	Intergenic	Intergenic	-14169	NM_177392	338369	Mm.128138	NM_177392	ENSMUSG00000050270	Tmem220	-	transmembrane protein 220	protein-coding
Merged-chr4-133911441-3	chr4	133910790	133912354	+	0	NA	Intergenic	RSINE1|SINE|B4	-23775	NM_001285505	20111	Mm.301827	NM_009097	ENSMUSG00000003644	Rps6ka1	Mapkapk-1a|Rsk|Rsk-1|Rsk1|S6K-alpha-1|p90-Rsk1|p90Rsk1|p90S6K|p90rsk	ribosomal protein S6 kinase polypeptide 1	protein-coding
Merged-chr19-47706433-4	chr19	47705926	47707056	+	0	NA	Intergenic	Intergenic	-14449	NM_007732	12821	Mm.1225	NM_007732	ENSMUSG00000025064	Col17a1	BP180|Bpag|Bpag2	collagen, type XVII, alpha 1	protein-coding
Merged-chr12-19956358-5	chr12	19954659	19957727	+	0	NA	Intergenic	Intergenic	859586	NR_015521	69513	Mm.273972	NR_015521	ENSMUSG00000099759	1700030C10Rik	-	RIKEN cDNA 1700030C10 gene	ncRNA
Merged-chr17-70864451-1	chr17	70863600	70865303	+	0	NA	Intergenic	Intergenic	-3851	NR_035427	100316676		NR_035427	ENSMUSG00000080468	Mir1195	Mirn1195|mmu-mir-1195	microRNA 1195	ncRNA
Merged-chr1-180777097-1	chr1	180775920	180778275	-	0	NA	Intergenic	(GGA)n|Simple_repeat|Simple_repeat	36508	NM_008210	15078	Mm.138832	NM_008210	ENSMUSG00000060743	H3f3a	EyeLinc14|H3.3A	H3 histone, family 3A	protein-coding
Merged-chr11-103130183-4	chr11	103127067	103132895	-	0	NA	Intergenic	Intergenic	-3358	NM_001130516	71059	Mm.273871	NM_027658	ENSMUSG00000043372	Hexim2	4933402L21Rik	hexamethylene bis-acetamide inducible 2	protein-coding
Merged-chr13-97296903-3	chr13	97295647	97298261	+	0	NA	Intergenic	MTD|LTR|ERVL-MaLR	55849	NM_007930	13803	Mm.241073	NM_007930	ENSMUSG00000041773	Enc1	Nrpb|PIG10	ectodermal-neural cortex 1	protein-coding
Merged-chr11-57936435-1	chr11	57936361	57936510	+	0	NA	Intergenic	MIR3|SINE|MIR	-72629	NM_028451	73158	Mm.248843	NM_028451	ENSMUSG00000037331	Larp1	1810024J12Rik|3110040D16Rik|Larp|mKIAA0731	La ribonucleoprotein domain family, member 1	protein-coding
Merged-chr2-57200283-3	chr2	57200005	57200544	-	0	NA	Intergenic	Intergenic	18443	NR_040633	75279	Mm.401987	NR_040633	ENSMUSG00000086396	4930555B11Rik	-	RIKEN cDNA 4930555B11 gene	ncRNA
Merged-chr7-100677091-4	chr7	100675070	100680051	+	0	NA	Intergenic	Intergenic	-15166	NM_001163182	27276	Mm.491216	NM_013746	ENSMUSG00000030701	Plekhb1	AI315628|PHR1|Phret1|evt-1	pleckstrin homology domain containing, family B (evectins) member 1	protein-coding
Merged-chr4-119105869-1	chr4	119105795	119105944	-	0	NA	Intergenic	Intergenic	-2876	NM_011400	20525	Mm.21002	NM_011400	ENSMUSG00000028645	Slc2a1	Glut-1|Glut1	solute carrier family 2 (facilitated glucose transporter), member 1	protein-coding
Merged-chr17-3113663-2	chr17	3112336	3114820	-	0	NA	Intergenic	Intergenic	-1394	NM_134123	106583	Mm.124373	NM_134123	ENSMUSG00000046201	Scaf8	A630086M08Rik|A930036P18Rik|AA408306|AI447644|AI448652|AU015035|Rbm16|mKIAA1116	SR-related CTD-associated factor 8	protein-coding
Merged-chr16-44723008-3	chr16	44721877	44723952	-	0	NA	Intergenic	MLT1D|LTR|ERVL-MaLR	-1387	NM_145972	212547	Mm.310573	NM_145972	ENSMUSG00000036208	Nepro	-	nucleolus and neural progenitor protein	protein-coding
Merged-chr11-73174338-3	chr11	73171307	73177030	-	0	NA	Intergenic	Intergenic	2840	NM_001168470	66048	Mm.73608	NM_025318	ENSMUSG00000047260	Emc6	0610009E20Rik|0610025L18Rik|Tmem93	ER membrane protein complex subunit 6	protein-coding
Merged-chr9-64921772-4	chr9	64921509	64921964	-	0	NA	Intergenic	Intergenic	29884	NM_144813	214111	Mm.156124	NM_144813	ENSMUSG00000034452	Slc24a1	-	solute carrier family 24 (sodium/potassium/calcium exchanger), member 1	protein-coding
Merged-chr4-130648347-4	chr4	130648090	130648554	-	0	NA	Intergenic	RLTR15|LTR|ERVK	-14999	NM_001356566	80912	Mm.440206	NM_030722	ENSMUSG00000028580	Pum1	AA517475|Pumm|mKIAA0099	pumilio RNA-binding family member 1	protein-coding
Merged-chr11-52250620-1	chr11	52249224	52252017	+	0	NA	Intergenic	Intergenic	18625	NM_011543	21402	Mm.42944	NM_011543	ENSMUSG00000036309	Skp1a	15kDa|2610043E24Rik|2610206H23Rik|EMC19|OCP-II|OCP2|SKP1|Tceb1l|p19A|p19Skp1	S-phase kinase-associated protein 1A	protein-coding
Merged-chr1-37005579-2	chr1	37005467	37005695	+	0	NA	Intergenic	(CAAA)n|Simple_repeat|Simple_repeat	-23732	NM_001370828	70853	Mm.148848	NM_027580	ENSMUSG00000050122	Vwa3b	4921511C04Rik|A230074B11Rik|Gm555	von Willebrand factor A domain containing 3B	protein-coding
Merged-chr12-80114679-4	chr12	80113284	80115956	-	0	NA	Intergenic	Intergenic	-1607	NM_007564	12192	Mm.235132	NM_007564	ENSMUSG00000021127	Zfp36l1	AW742437|AW743212|Berg36|Brf1|D530020L18Rik|ERF1|TIS11b|cMG1	zinc finger protein 36, C3H type-like 1	protein-coding
Merged-chr6-122766194-1	chr6	122765495	122766894	-	0	NA	Intergenic	Intergenic	-23449	NM_011401	20527	Mm.395108	NM_011401	ENSMUSG00000003153	Slc2a3	AA408729|AL023014|AL024341|AU040424|C78366|Glut-3|Glut3	solute carrier family 2 (facilitated glucose transporter), member 3	protein-coding
Merged-chr15-31532686-3	chr15	31531435	31534811	+	0	NA	Intergenic	MLTR11B|LTR|ERVK	-2086	NM_172606	223455	Mm.272185	NM_172606	ENSMUSG00000039100	2025-03-06	3830408G03|F830029L24Rik|mKIAA0597	membrane-associated ring finger (C3HC4) 6	protein-coding
Merged-chr2-22588882-1	chr2	22588808	22588957	+	0	NA	Intergenic	Intergenic	-33445	NM_008078	14417	Mm.4784	NM_008078	ENSMUSG00000026787	Gad2	6330404F12Rik|GAD(65)|GAD65|Gad-2	glutamic acid decarboxylase 2	protein-coding
Merged-chr3-135572996-3	chr3	135571782	135574901	+	0	NA	Intergenic	Intergenic	87730	NM_027288	110173	Mm.280536	NM_027288	ENSMUSG00000028164	Manba	2410030O07Rik|B930014J03Rik|Bmn	mannosidase, beta A, lysosomal	protein-coding
Merged-chr7-3193911-1	chr7	3192739	3195085	+	0	NA	Intergenic	RMER17C2|LTR|ERVK	-24709	NM_001004153	245128	Mm.268551	NM_001004153	ENSMUSG00000054753	AU018091	-	expressed sequence AU018091	protein-coding
Merged-chr3-133545562-1	chr3	133544486	133546640	+	0	NA	Intergenic	Intergenic	-1173	NM_001346736	214133	Mm.347816	NM_145989	ENSMUSG00000040943	Tet2	Ayu17-449|E130014J05Rik|mKIAA1546	tet methylcytosine dioxygenase 2	protein-coding
Merged-chr16-12627368-4	chr16	12627270	12627464	-	0	NA	Intergenic	L1Md_F2|LINE|L1	-184023	NR_040507	75493	Mm.396146	NR_040507	ENSMUSG00000101565	1700003L19Rik	-	RIKEN cDNA 1700003L19 gene	ncRNA
Merged-chrX-142457720-3	chrX	142457570	142457863	-	0	NA	Intergenic	Intergenic	-67181	NM_207625	50790	Mm.391337	NM_019477	ENSMUSG00000031278	Acsl4	9430020A05Rik|ACS4|AU018108|Facl4|Lacs4	acyl-CoA synthetase long-chain family member 4	protein-coding
Merged-chr9-40807924-3	chr9	40806410	40809611	+	0	NA	Intergenic	Intergenic	4427	NR_028276	108637		NR_028276	ENSMUSG00000096263	Snord14c	Gm23107|Rnu14|U14	small nucleolar RNA, C/D box 14C	snoRNA
Merged-chr17-47060684-4	chr17	47060569	47060816	+	0	NA	Intergenic	B1_Mus2|SINE|Alu	-50160	NM_001177374	224826	Mm.28234	NM_146078	ENSMUSG00000023977	Ubr2	9930021A08Rik|AI462103|AW540746|E130209G04Rik|mKIAA0349	ubiquitin protein ligase E3 component n-recognin 2	protein-coding
Merged-chr13-74564609-2	chr13	74563953	74565361	+	0	NA	Intergenic	Intergenic	-70707	NM_146231	235956		NM_146231	ENSMUSG00000069208	Zfp825	-	zinc finger protein 825	protein-coding
Merged-chr2-98662593-4	chr2	98662232	98662987	+	0	NA	Intergenic	SYNREP_MM|Satellite|Satellite	1194952	NM_001289744	241568	Mm.241682	NM_178725	ENSMUSG00000050587	Lrrc4c	6430556C10Rik|NGL-1	leucine rich repeat containing 4C	protein-coding
Merged-chr10-70842901-1	chr10	70841303	70844500	+	0	NA	Intergenic	RLTR9E|LTR|ERVK	-186938	NR_045292	319646	Mm.483039	NR_045291	ENSMUSG00000037747	D630013N20Rik	-	RIKEN cDNA D630013N20 gene	ncRNA
Merged-chr7-99503977-2	chr7	99503848	99504178	+	0	NA	Intergenic	B1_Mm|SINE|Alu	-20304	NM_012052	27050	Mm.236868	NM_012052	ENSMUSG00000030744	Rps3	D7Ertd795e|Rs_3	ribosomal protein S3	protein-coding
Merged-chr17-4907637-2	chr17	4907067	4908181	-	0	NA	Intergenic	Intergenic	-87450	NM_001085355	239985	Mm.133401	NM_001085355	ENSMUSG00000069729	Arid1b	8030481M12|9330189K18Rik|AI836955|Ardi1b|B230217J03Rik|BAF250B|mKIAA1235	AT rich interactive domain 1B (SWI-like)	protein-coding
Merged-chr3-96575944-3	chr3	96574932	96576833	-	0	NA	Intergenic	Intergenic	-9081	NR_040409	100038464	Mm.475126	NR_040409	ENSMUSG00000074398	Gm15441	-	predicted gene 15441	ncRNA
Merged-chr19-5847616-2	chr19	5846309	5848649	-	0	NA	Intergenic	Intergenic	-1999	NR_003513	66961	Mm.281895	NR_003513	ENSMUSG00000092274	Neat1	2310043N10Rik|VINC	nuclear paraspeckle assembly transcript 1 (non-protein coding)	ncRNA
Merged-chr16-25525217-3	chr16	25522815	25529133	+	0	NA	Intergenic	Intergenic	-157791	NM_001127259	22061	Mm.20894	NM_011641	ENSMUSG00000022510	Trp63	AI462811|Ket|P51/P63|P63|P73l|Tp63|Trp53rp1	transformation related protein 63	protein-coding
Merged-chr6-72396829-1	chr6	72396514	72397146	+	0	NA	Intergenic	Intergenic	-6163	NM_016794	22320	Mm.1838	NM_016794	ENSMUSG00000050732	Vamp8	AU041171|Edb|endobrevin	vesicle-associated membrane protein 8	protein-coding
Merged-chr8-65053350-2	chr8	65053181	65053521	-	0	NA	Intergenic	MTC|LTR|ERVL-MaLR	-16015	NM_001297554	100038489	Mm.58847	NM_001297554	ENSMUSG00000079042	Apela	Ela|Elabela|Ende|Gm10664	apelin receptor early endogenous ligand	protein-coding
Merged-chr13-44705617-1	chr13	44704819	44706416	-	0	NA	Intergenic	Intergenic	-25157	NM_001205044	16468	Mm.25059	NM_021878	ENSMUSG00000038518	Jarid2	Jmj|jumonji	jumonji, AT rich interactive domain 2	protein-coding
Merged-chr12-21388218-1	chr12	21387330	21389108	-	0	NA	Intergenic	Intergenic	-14587	NM_009615	11491	Mm.27681	NM_009615	ENSMUSG00000052593	Adam17	CD156b|Tace	a disintegrin and metallopeptidase domain 17	protein-coding
Merged-chr5-92436220-1	chr5	92435378	92437063	+	0	NA	Intergenic	L1MA5A|LINE|L1	-1021	NM_001359995	269113	Mm.275289	NM_183392	ENSMUSG00000034826	Nup54	3110079L04Rik|54kDa	nucleoporin 54	protein-coding
Merged-chr9-63878721-1	chr9	63878571	63878872	-	0	NA	Intergenic	B2_Mm2|SINE|B2	-120727	NM_016769	17127	Mm.7320	NM_016769	ENSMUSG00000032402	Smad3	AU022421|Madh3	SMAD family member 3	protein-coding
Merged-chr9-42265407-1	chr9	42264451	42266364	+	0	NA	Intergenic	MT2A|LTR|ERVL	-1107	NM_172769	235293	Mm.32700	NM_172769	ENSMUSG00000032018	Sc5d	A830037K02|A830073K23Rik|Sc5dl	sterol-C5-desaturase	protein-coding
Merged-chr13-74463395-4	chr13	74462808	74464053	+	0	NA	Intergenic	Intergenic	30520	NM_146231	235956		NM_146231	ENSMUSG00000069208	Zfp825	-	zinc finger protein 825	protein-coding
Merged-chr4-82506853-1	chr4	82505481	82508226	+	0	NA	Intergenic	CpG	-1074	NM_001113209	18028	Mm.317947	NM_008687	ENSMUSG00000008575	Nfib	6720429L07Rik|CTF|E030026I10Rik|NF-I/B|NF1-B|NFI-B	nuclear factor I/B	protein-coding
Merged-chr11-20024442-1	chr11	20023002	20025884	+	0	NA	Intergenic	Intergenic	88508	NM_146243	66713	Mm.259045	NM_146243	ENSMUSG00000020152	Actr2	4921510D23Rik|AA409782|Arp2|D6Ertd746e	ARP2 actin-related protein 2	protein-coding
Merged-chr7-142542607-1	chr7	142542003	142543213	+	0	NA	Intergenic	Intergenic	9576	NM_011288	19935	Mm.12144	NM_011288	ENSMUSG00000037772	Mrpl23	L23mrp|Rpl23|Rpl23l	mitochondrial ribosomal protein L23	protein-coding
Merged-chr2-31239112-4	chr2	31238510	31239488	-	0	NA	Intergenic	Intergenic	-6924	NM_019681	14299	Mm.249318	NM_019681	ENSMUSG00000062661	Ncs1	9430075O15Rik|A730032G13Rik|AI836659|Freq|Mfreq|NCS-1	neuronal calcium sensor 1	protein-coding
Merged-chr9-20545528-4	chr9	20544645	20546639	+	0	NA	Intergenic	MTEa|LTR|ERVL-MaLR	-24223	NM_001135019	77519	Mm.431849	NM_001082485	ENSMUSG00000060510	Zfp266	5330440G10Rik|5730601F06Rik|AW552317	zinc finger protein 266	protein-coding
Merged-chr11-49243154-1	chr11	49242366	49243944	-	0	NA	Intergenic	B3|SINE|B2	-1036	NM_001110148	17308	Mm.196933	NM_010794	ENSMUSG00000020346	Mgat1	Mgat-1	mannoside acetylglucosaminyltransferase 1	protein-coding
Merged-chr9-40233483-2	chr9	40224957	40239924	-	0	NA	Intergenic	RMER4B|LTR|ERVK	-36776	NM_178227	235281	Mm.290083	NM_153522	ENSMUSG00000049281	Scn3b	1110001K16Rik|4833414B02Rik|Scnb3	sodium channel, voltage-gated, type III, beta	protein-coding
Merged-chr9-22397268-2	chr9	22396000	22398181	-	0	NA	Intergenic	Intergenic	-7884	NM_028390	68743	Mm.282751	NM_028390	ENSMUSG00000036777	Anln	1110037A17Rik|2900037I21Rik|C78101|Scraps	anillin, actin binding protein	protein-coding
Merged-chr9-56936413-1	chr9	56935881	56936946	-	0	NA	Intergenic	PB1D10|SINE|Alu	-1087	NM_133976	102462	Mm.12864	NM_133976	ENSMUSG00000032288	Imp3	1190002L16Rik|AI256594	IMP3, U3 small nucleolar ribonucleoprotein	protein-coding
Merged-chr4-141283558-1	chr4	141282916	141284202	-	0	NA	Intergenic	(TG)n|Simple_repeat|Simple_repeat	5120	NR_151527	100503810		NR_151527	ENSMUSG00000085395	Gm13056	-	predicted gene 13056	ncRNA
Merged-chr13-55189586-4	chr13	55189104	55190066	-	0	NA	Intergenic	Intergenic	-20197	NM_008739	18193	Mm.168965	NM_008739	ENSMUSG00000021488	Nsd1	AI528500|KMT3B	nuclear receptor-binding SET-domain protein 1	protein-coding
Merged-chr9-3258349-5	chr9	3257552	3258981	-	0	NA	Intergenic	LSU-rRNA_Hsa|rRNA|rRNA	-58453	NR_027988	114673	Mm.422774	NM_053265	ENSMUSG00000042360	4930433N12Rik	-	RIKEN cDNA 4930433N12 gene	ncRNA
Merged-chr4-35312117-4	chr4	35312019	35312214	-	0	NA	Intergenic	B1_Mus1|SINE|Alu	-86280	NM_001081343	73205	Mm.331544	NM_028466	ENSMUSG00000028300	C9orf72	3110043O21Rik|AI840585	C9orf72, member of C9orf72-SMCR8 complex	protein-coding
Merged-chr9-67050298-1	chr9	67049433	67051164	+	0	NA	Intergenic	B2_Mm1a|SINE|B2	-1085	NM_001164251	22003	Mm.121878	NM_024427	ENSMUSG00000032366	Tpm1	AA986836|AI854628|TM2|TPM1kappa|Tm3|Tmpa|Tpm-1|alpha-TM	tropomyosin 1, alpha	protein-coding
Merged-chr3-96423990-5	chr3	96423821	96424208	-	0	NA	Intergenic	Intergenic	-9181	NR_001579	21748		NR_001579	ENSMUSG00000064796	Terc	mTER|mTR	telomerase RNA component	ncRNA
Merged-chr2-75610763-1	chr2	75609916	75611612	+	0	NA	Intergenic	B2_Mm2|SINE|B2	-48495	NM_053263	229279	Mm.316306	NM_053263	ENSMUSG00000059005	Hnrnpa3	2410013L13Rik|2610209F03Rik|2610510D13Rik|Hnrpa3	heterogeneous nuclear ribonucleoprotein A3	protein-coding
Merged-chr8-84665836-4	chr8	84664194	84667695	+	0	NA	Intergenic	PB1D9|SINE|Alu	-3092	NM_010499	15936	Mm.399	NM_010499	ENSMUSG00000053560	Ier2	AI317238|Ch1|Pip92	immediate early response 2	protein-coding
Merged-chr11-97657047-8	chr11	97651086	97661766	-	0	NA	Intergenic	Intergenic	-6986	NM_139311	246198	Mm.23685	NM_139311	ENSMUSG00000038437	Mllt6	AI315037|Af17	myeloid/lymphoid or mixed-lineage leukemia; translocated to, 6	protein-coding
Merged-chr4-4230875-1	chr4	4229992	4231759	-	0	NA	Intergenic	Intergenic	-92060	NM_001348209	18619	Mm.475097	NM_001002927	ENSMUSG00000045573	Penk	AI326464|ENK|PPA|Penk1	preproenkephalin	protein-coding
Merged-chr10-58322490-4	chr10	58321814	58323146	-	0	NA	Intergenic	Intergenic	-1067	NM_026148	110829	Mm.57734	NM_026148	ENSMUSG00000019920	Lims1	2310016J22Rik|4921524A02Rik|AI507642|AU021743|AW551584|C430041B13Rik|Lims1l|PINCH|PINCH1	LIM and senescent cell antigen-like domains 1	protein-coding
Merged-chr16-57232613-2	chr16	57232231	57233044	+	0	NA	Intergenic	Intergenic	-1171	NM_026254	67581	Mm.257819	NM_026254	ENSMUSG00000022749	Tbc1d23	4930451A13Rik|AU015720|AU043671|AU043778|D030022P07Rik|W51689	TBC1 domain family, member 23	protein-coding
Merged-chr9-63131082-3	chr9	63130859	63131523	+	0	NA	Intergenic	Intergenic	15789	NM_172446	207667	Mm.36349	NM_172446	ENSMUSG00000022245	Skor1	AV273001|C230094B15Rik|Corl1|Lbxcor1	SKI family transcriptional corepressor 1	protein-coding
Merged-chr12-24701915-2	chr12	24701707	24702233	+	0	NA	Intergenic	B1_Mus2|SINE|Alu	-6284	NM_009104	20135	Mm.99	NM_009104	ENSMUSG00000020649	Rrm2	AA407299|R2	ribonucleotide reductase M2	protein-coding
Merged-chr15-77906661-4	chr15	77905560	77908009	+	0	NA	Intergenic	Intergenic	22210	NM_019913	56551	Mm.291917	NM_019913	ENSMUSG00000005354	Txn2	2510006J11Rik|AI788873|Trx2	thioredoxin 2	protein-coding
Merged-chr19-4780792-2	chr19	4778032	4786388	-	0	NA	intron (NR_157185, intron 2 of 2)	intron (NR_157185, intron 2 of 2)	11691	NM_001290125	19653	Mm.426069	NM_009032	ENSMUSG00000094936	Rbm4	4921506I22Rik|Lark1|Mlark|Rbm4a|lark	RNA binding motif protein 4	protein-coding
Merged-chr16-3344316-4	chr16	3343494	3345026	-	0	NA	Intergenic	Intergenic	-248138	NM_146860	258859	Mm.377723	NM_146860	ENSMUSG00000051003	Olfr161	MOR131-1|OR912-47M6	olfactory receptor 161	protein-coding
Merged-chr16-13750073-3	chr16	13749118	13751025	+	0	NA	Intergenic	RLTR9A|LTR|ERVK	-4493	NM_001357954	432999	Mm.60430	NM_001357954		A930007A09Rik	-	RIKEN cDNA A930007A09 gene	protein-coding
Merged-chr18-68692244-5	chr18	68692052	68692435	+	0	NA	Intergenic	LSU-rRNA_Hsa|rRNA|rRNA	-47157	NR_105774	102465183		NR_105774	ENSMUSG00000099300	Mir6356	Gm27461|mmu-mir-6356	microRNA 6356	ncRNA
Merged-chr1-24614401-5	chr1	24613696	24614997	-	0	NA	Intergenic	Intergenic	-26909	NM_007733	12823	Mm.329196	NM_007733	ENSMUSG00000026141	Col19a1	-	collagen, type XIX, alpha 1	protein-coding
Merged-chr5-115140798-2	chr5	115138305	115142343	-	0	NA	Intergenic	B1_Mus2|SINE|Alu	-5349	NM_175352	106840	Mm.29241	NM_175352	ENSMUSG00000046562	Unc119b	AA407659|AI414892	unc-119 lipid binding chaperone B	protein-coding
Merged-chr3-96340956-5	chr3	96340436	96341240	-	0	NA	Intergenic	Intergenic	-4449	NR_152105	100504145	Mm.100443	NR_152105	ENSMUSG00000097851	Platr30	Gm17580	pluripotency associated transcript 30	ncRNA
Merged-chr5-105819781-5	chr5	105816517	105824168	+	0	NA	Intergenic	Intergenic	-56226	NM_018759	54367	Mm.248876	NM_018759	ENSMUSG00000029290	Zfp326	5730470H14Rik|ZAN75|Znf326	zinc finger protein 326	protein-coding
Merged-chr8-111961594-1	chr8	111958739	111964451	+	0	NA	Intergenic	Intergenic	20892	NM_026693	93739	Mm.371666	NM_026693	ENSMUSG00000031950	Gabarapl2	0610012F20Rik|2900019O08Rik|AI173605|GATE-16|Gef2	gamma-aminobutyric acid (GABA) A receptor-associated protein-like 2	protein-coding
Merged-chr16-17222487-5	chr16	17222214	17223028	+	0	NA	Intergenic	(TC)n|Simple_repeat|Simple_repeat	-10966	NM_178922	58180	Mm.261602	NM_178922	ENSMUSG00000050240	Hic2	AA409108|HRG22|mKIAA1020	hypermethylated in cancer 2	protein-coding
Merged-chr10-128537142-4	chr10	128536758	128537546	+	0	NA	Intergenic	B2_Mm2|SINE|B2	10594	NM_134003	103284	Mm.68289	NM_134003	ENSMUSG00000039810	Zc3h10	AI790326	zinc finger CCCH type containing 10	protein-coding
Merged-chr19-47730694-1	chr19	47729951	47731439	-	0	NA	Intergenic	Intergenic	-1061	NM_026377	67788	Mm.181610	NM_026377	ENSMUSG00000025066	Sfr1	6330577E15Rik|Meir5	SWI5 dependent recombination repair 1	protein-coding
Merged-chr17-56220250-1	chr17	56219071	56221431	+	0	NA	Intergenic	Intergenic	-1362	NM_172624	224897	Mm.205535	NM_172624	ENSMUSG00000001229	Dpp9	6430584G11Rik|A330078I11|DPP IX|DPRP2	dipeptidylpeptidase 9	protein-coding
Merged-chr18-38603071-1	chr18	38601781	38604363	+	0	NA	Intergenic	Intergenic	-1725	NM_011898	24066	Mm.42038	NM_011898	ENSMUSG00000024427	Spry4	A030006O18Rik|sprouty4	sprouty RTK signaling antagonist 4	protein-coding
Merged-chr2-31329218-3	chr2	31328287	31330094	-	0	NA	intron (NM_001370902, intron 1 of 97)	intron (NM_001370902, intron 1 of 97)	14858	NM_001370902	665700	Mm.80703	NM_177649	ENSMUSG00000055632	Hmcn2	D030068H01	hemicentin 2	protein-coding
Merged-chr8-111062725-5	chr8	111062501	111062994	+	0	NA	Intergenic	Intergenic	6408	NM_028274	72544	Mm.24174	NM_028274	ENSMUSG00000109941	Exosc6	2610510N21Rik|C76919|Mtr3	exosome component 6	protein-coding
Merged-chr12-52505776-4	chr12	52503973	52509563	+	0	NA	Intergenic	Intergenic	-9309	NM_009706	11855	Mm.35059	NM_009706	ENSMUSG00000035133	Arhgap5	p190-B|p190B	Rho GTPase activating protein 5	protein-coding
Merged-chr6-136499153-1	chr6	136498644	136499664	-	0	NA	Intergenic	Intergenic	-19697	NM_019426	54343	Mm.173271	NM_019426	ENSMUSG00000030213	Atf7ip	2610204M12Rik|AM|Mcaf1	activating transcription factor 7 interacting protein	protein-coding
Merged-chr7-80152606-3	chr7	80152201	80152993	-	0	NA	Intergenic	B2_Mm1a|SINE|B2	-34244	NM_013659	20352	Mm.275909	NM_013659	ENSMUSG00000030539	Sema4b	SemC|Semac|mKIAA1745	sema domain, immunoglobulin domain (Ig), transmembrane domain (TM) and short cytoplasmic domain, (semaphorin) 4B	protein-coding
Merged-chr8-95176884-2	chr8	95176693	95177226	+	0	NA	Intergenic	MT2B|LTR|ERVL	-34419	NM_010631	16582	Mm.378951	NM_010631	ENSMUSG00000031788	Kifc3	AI325457|BB123200	kinesin family member C3	protein-coding
Merged-chr3-69713594-1	chr3	69713219	69713971	+	0	NA	Intergenic	Intergenic	-8460	NM_133787	97112	Mm.21062	NM_133787	ENSMUSG00000027787	Nmd3	C87860	NMD3 ribosome export adaptor	protein-coding
Merged-chr2-156838772-3	chr2	156837005	156839872	-	0	NA	Intergenic	Intergenic	-1569	NM_001291124	228839	Mm.315625	NM_173396	ENSMUSG00000062175	Tgif2	4921501K24|5730599O09Rik|C80753|C81206	TGFB-induced factor homeobox 2	protein-coding
Merged-chrX-18323396-5	chrX	18323311	18323482	-	0	NA	Intergenic	RMER17C-int|LTR|ERVK	138001	NM_175228	75905	Mm.159617	NM_175228	ENSMUSG00000037358	Dipk2b	4930578C19Rik	divergent protein kinase domain 2B	protein-coding
Merged-chr13-74461791-3	chr13	74459661	74462816	-	0	NA	Intergenic	Intergenic	32712	NM_146231	235956		NM_146231	ENSMUSG00000069208	Zfp825	-	zinc finger protein 825	protein-coding
Merged-chr12-87301775-4	chr12	87299869	87304569	+	0	NA	Intergenic	Intergenic	-2514	NM_001290302	217738	Mm.219363	NM_001290302	ENSMUSG00000050671	Ism2	Gm264|Thsd3	isthmin 2	protein-coding
Merged-chr7-110097964-1	chr7	110097601	110098329	-	0	NA	Intergenic	Intergenic	-24094	NM_009516	22390	Mm.287173	NM_009516	ENSMUSG00000031016	Wee1	Wee1A	WEE 1 homolog 1 (S. pombe)	protein-coding
Merged-chr15-77909982-3	chr15	77909793	77910324	+	0	NA	Intergenic	MLT1B|LTR|ERVL-MaLR	18936	NM_019913	56551	Mm.291917	NM_019913	ENSMUSG00000005354	Txn2	2510006J11Rik|AI788873|Trx2	thioredoxin 2	protein-coding
Merged-chr4-129504038-1	chr4	129503477	129504601	+	0	NA	Intergenic	Intergenic	-9542	NM_010807	17357	Mm.424974	NM_010807	ENSMUSG00000047945	Marcksl1	AL022768|AW215397|AW536807|D4Bc1|F52|MacMARCKS|Macs2|Macs3|Mlp|Mrp	MARCKS-like 1	protein-coding
Merged-chr14-100286219-2	chr14	100285120	100287359	+	0	NA	Intergenic	Intergenic	-136443	NM_010636	16597	Mm.396499	NM_010636	ENSMUSG00000072294	Klf12	2700063E05Rik|AI225908|AI315654|AP-2rep|B130052C06Rik|D530033K05Rik	Kruppel-like factor 12	protein-coding
Merged-chr2-31218767-1	chr2	31217705	31219830	+	0	NA	Intergenic	Intergenic	-27156	NM_019681	14299	Mm.249318	NM_019681	ENSMUSG00000062661	Ncs1	9430075O15Rik|A730032G13Rik|AI836659|Freq|Mfreq|NCS-1	neuronal calcium sensor 1	protein-coding
Merged-chr5-45516277-1	chr5	45514562	45517994	+	0	NA	Intergenic	RLTR6-int|LTR|ERV1	-3951	NM_025895	66999	Mm.283045	NM_025895	ENSMUSG00000015804	Med28	1500003D12Rik|AI451633|AU045690|Eg1|FKSG20|magicin	mediator complex subunit 28	protein-coding
Merged-chr4-127419068-2	chr4	127418680	127419402	-	0	NA	Intergenic	Intergenic	-60877	NM_010291	14622	Mm.26859	NM_010291	ENSMUSG00000042357	Gjb5	Cnx31.1|Cx31.1|Gjb-5	gap junction protein, beta 5	protein-coding
Merged-chr15-101247531-3	chr15	101246579	101248960	+	0	NA	Intergenic	B2_Mm2|SINE|B2	-19077	NM_010444	15370	Mm.119	NM_010444	ENSMUSG00000023034	Nr4a1	GFRP1|Gfrp|Hbr-1|Hbr1|Hmr|N10|NGFI-B|NGFIB|NP10|NUR77-1|NUR77-2|TIS1|TR3|nur77	nuclear receptor subfamily 4, group A, member 1	protein-coding
Merged-chr7-99497827-5	chr7	99497721	99497943	+	0	NA	Intergenic	RSINE1|SINE|B4	-14123	NM_012052	27050	Mm.236868	NM_012052	ENSMUSG00000030744	Rps3	D7Ertd795e|Rs_3	ribosomal protein S3	protein-coding
Merged-chr17-45608597-1	chr17	45607279	45609917	-	0	NA	Intergenic	Lx8|LINE|L1	-6496	NM_001177469	653016	Mm.45676	NM_001177468	ENSMUSG00000079471	Mymx	EG653016|Esgp|Gm7325|minion|myomerger	myomixer, myoblast fusion factor	protein-coding
Merged-chr5-146921606-3	chr5	146921316	146921880	-	0	NA	Intergenic	Intergenic	-27059	NM_025652	66596	Mm.196528	NM_025652	ENSMUSG00000016503	Gtf3a	2010015D03Rik|2610111I01Rik|5330403M05Rik	general transcription factor III A	protein-coding
Merged-chr1-193632888-5	chr1	193632715	193633064	+	0	NA	Intergenic	LSU-rRNA_Hsa|rRNA|rRNA	-125359	NR_029592	387201		NR_029592	ENSMUSG00000065533	Mir205	Mirn205|mir-205|mmu-mir-205	microRNA 205	ncRNA
Merged-chr13-92532217-3	chr13	92531425	92533037	+	0	NA	Intergenic	Intergenic	-1421	NM_173392	218441	Mm.259585	NM_173392	ENSMUSG00000021706	Zfyve16	AI035632|B130024H06Rik|B130031L15|mKIAA0305	zinc finger, FYVE domain containing 16	protein-coding
Merged-chr10-84441993-1	chr10	84440840	84443148	+	0	NA	Intergenic	Intergenic	-1326	NM_001004363	77976	Mm.25874	NM_001004363	ENSMUSG00000020032	Nuak1	AU014801|AW494241|B230104P22Rik|Omphk1	NUAK family, SNF1-like kinase, 1	protein-coding
Merged-chr12-105042293-1	chr12	105040161	105044426	+	0	NA	Intergenic	Intergenic	9675	NM_028419	73046	Mm.29128	NM_028419	ENSMUSG00000021102	Glrx5	-	glutaredoxin 5	protein-coding
Merged-chr2-151562853-1	chr2	151560593	151565114	+	0	NA	Intergenic	B2_Mm1a|SINE|B2	-9770	NM_145535	228765	Mm.32068	NM_145535	ENSMUSG00000027456	Sdcbp2	-	syndecan binding protein (syntenin) 2	protein-coding
Merged-chr5-119709176-3	chr5	119708743	119709620	-	0	NA	Intergenic	Intergenic	-17963	NR_040416	433944	Mm.491053	NR_040416	ENSMUSG00000086847	Tbx3os2	Gm16065	T-box 3, opposite strand 2	ncRNA
Merged-chr11-114830318-1	chr11	114830244	114830393	-	0	NA	Intergenic	Intergenic	-21214	NM_001110337	70355	Mm.242413	NM_147217	ENSMUSG00000051043	Gprc5c	1110028I06Rik|3200002M13Rik|Raig3	G protein-coupled receptor, family C, group 5, member C	protein-coding
Merged-chr11-79975627-2	chr11	79974366	79977352	+	0	NA	Intergenic	MTE2a|LTR|ERVL-MaLR	-13472	NM_144826	216987	Mm.274961	NM_144826	ENSMUSG00000035575	Utp6	4732497O03Rik|HCA66	UTP6 small subunit processome component	protein-coding
Merged-chr2-157205691-4	chr2	157204280	157206938	+	0	NA	Intergenic	Intergenic	-1075	NM_011249	19650	Mm.244671	NM_011249	ENSMUSG00000027641	Rbl1	AW547426|PRB1|p107	RB transcriptional corepressor like 1	protein-coding
Merged-chr5-108115077-1	chr5	108111292	108118863	+	0	NA	Intergenic	Intergenic	17543	NM_001361466	73130	Mm.363960	NM_028876	ENSMUSG00000063406	Tmed5	3110020O18Rik|4432412D15Rik|p24gamma2	transmembrane p24 trafficking protein 5	protein-coding
Merged-chr10-122983944-4	chr10	122981124	122985850	-	0	NA	Intergenic	Intergenic	2237	NR_029527	387251		NR_029527	ENSMUSG00000065406	Mirlet7i	Mirnlet7i|let-7i|mmu-let-7i	microRNA let7i	ncRNA
Merged-chr5-32712686-4	chr5	32711425	32713620	-	0	NA	Intergenic	L1_Mus3|LINE|L1	33820	NM_001347332	320951	Mm.273765	NM_177298	ENSMUSG00000023452	Pisd	9030221M09Rik	phosphatidylserine decarboxylase	protein-coding
Merged-chrX-101331855-4	chrX	101331045	101332533	-	0	NA	Intergenic	Intergenic	32610	NM_172932	245537	Mm.121508	NM_172932	ENSMUSG00000031302	Nlgn3	A230085M13Rik|HNL3|NL3|NLG3	neuroligin 3	protein-coding
Merged-chr15-35342600-4	chr15	35342260	35342941	-	0	NA	Intergenic	Intergenic	-14065	NR_045280	100126269	Mm.247402	NR_045280	ENSMUSG00000115453	BC048602	-	cDNA sequence BC048602	ncRNA
Merged-chr18-60767798-1	chr18	60767359	60768239	+	0	NA	Intergenic	Intergenic	-6797	NM_020600	20044	Mm.43778	NM_020600	ENSMUSG00000024608	Rps14	2600014J02Rik|AL023078	ribosomal protein S14	protein-coding
Merged-chr3-95673432-4	chr3	95672448	95674296	-	0	NA	Intergenic	Intergenic	14545	NM_144899	229595	Mm.490574	NM_144899	ENSMUSG00000015850	Adamtsl4	ADAMTSL-4|Tsrc1	ADAMTS-like 4	protein-coding
Merged-chr7-89942486-1	chr7	89942123	89942850	+	0	NA	Intergenic	B1_Mur4|SINE|Alu	-1282	NR_111916	67669	Mm.28679	NM_026304	ENSMUSG00000062797	Hikeshi	0610007P06Rik|1110002N09Rik|l(7)6Rn|l7Rn6	heat shock protein nuclear import factor	protein-coding
Merged-chr11-33537238-5	chr11	33534718	33540303	+	0	NA	Intergenic	Intergenic	-23757	NM_001362875	66011	Mm.383775	NM_023146	ENSMUSG00000040594	Ranbp17	-	RAN binding protein 17	protein-coding
Merged-chr6-38432874-1	chr6	38431884	38433865	-	0	NA	Intergenic	Intergenic	-1051	NM_177185	320538	Mm.302831	NM_177185	ENSMUSG00000038538	Ubn2	2900060J04Rik|6030408G03Rik|BC060116|D130059P03Rik|mKIAA2030	ubinuclein 2	protein-coding
Merged-chr1-154096412-1	chr1	154096013	154096812	+	0	NA	Intergenic	Intergenic	-104775	NM_001204908	100503355	Mm.484410	NM_001204908	ENSMUSG00000066797	Zfp648	Gm10178|Gm203	zinc finger protein 648	protein-coding
Merged-chr6-88519831-1	chr6	88519004	88520659	+	0	NA	Intergenic	B1F2|SINE|Alu	-1031	NM_016906	53421	Mm.28375	NM_016906	ENSMUSG00000030082	Sec61a1	AA408394|AA410007|Sec61a	Sec61 alpha 1 subunit (S. cerevisiae)	protein-coding
Merged-chr4-148427155-1	chr4	148426836	148427475	+	0	NA	Intergenic	Intergenic	17605	NM_027873	71707	Mm.292503	NM_027873	ENSMUSG00000047719	Ubiad1	1200002M06Rik|AI426463|AW320947|Tere1	UbiA prenyltransferase domain containing 1	protein-coding
Merged-chr17-87614201-1	chr17	87613575	87614829	+	0	NA	Intergenic	Intergenic	-21777	NM_008532	17075	Mm.4259	NM_008532	ENSMUSG00000045394	Epcam	CD326|EGP|EGP-2|Egp314|Ep-CAM|EpCAM1|GA733-2|Ly74|TROP1|Tacsd1|Tacstd1|gp40	epithelial cell adhesion molecule	protein-coding
Merged-chr12-86833026-1	chr12	86832254	86833800	-	0	NA	Intergenic	Intergenic	51787	NM_145836	238330	Mm.248358	NM_145836	ENSMUSG00000034168	Irf2bpl	6430527G18Rik|Eap1	interferon regulatory factor 2 binding protein-like	protein-coding
Merged-chr9-78521808-4	chr9	78520689	78523383	+	0	NA	Intergenic	RodERV21-int|LTR|ERV1	-40312	NM_010106	13627	Mm.138471	NM_010106	ENSMUSG00000037742	Eef1a1	-	eukaryotic translation elongation factor 1 alpha 1	protein-coding
Merged-chr2-29741731-4	chr2	29741306	29742234	+	0	NA	3' UTR (NM_001370923, exon 4 of 4)	3' UTR (NM_001370923, exon 4 of 4)	9887	NM_001370924	433415	Mm.359309	NM_001370923	ENSMUSG00000079497	Gm13420	Dspd2	predicted gene 13420	protein-coding
Merged-chr8-33643017-1	chr8	33642030	33644006	+	0	NA	Intergenic	Lx7|LINE|L1	-1042	NM_178648	108159	Mm.29301	NM_178648	ENSMUSG00000052906	Ubxn8	D0H8S2298E|Rep-8|Rep8h|Ubxd6	UBX domain protein 8	protein-coding
Merged-chr9-109075789-4	chr9	109074184	109078620	+	0	NA	Intergenic	B1_Mus2|SINE|Alu	-2278	NM_172774	235610	Mm.100622	NM_172774	ENSMUSG00000025646	Atrip	6620401K05Rik	ATR interacting protein	protein-coding
Merged-chr2-73798849-2	chr2	73798457	73799173	-	0	NA	Intergenic	RLTR30|LTR|ERV1	-23469	NM_001113246	108699	Mm.257073	NM_029716	ENSMUSG00000056486	Chn1	0610007I19Rik|0710001E19Rik|1700112L09Rik|2900046J01Rik|AI413815|ARHGAP2	chimerin 1	protein-coding
Merged-chr11-102416478-3	chr11	102416308	102416715	+	0	NA	Intergenic	Intergenic	-8994	NM_026542	68066	Mm.44226	NM_026542	ENSMUSG00000018677	Slc25a39	3010027G13Rik|D11Ertd333e	solute carrier family 25, member 39	protein-coding
Merged-chr15-96284639-5	chr15	96281937	96286828	-	0	NA	Intergenic	Intergenic	-3140	NM_175251	77044	Mm.17166	NM_175251	ENSMUSG00000033237	Arid2	1700124K17Rik|4432409D24Rik|BAF200|zipzap/p200	AT rich interactive domain 2 (ARID, RFX-like)	protein-coding
Merged-chr2-37360641-1	chr2	37359712	37361572	+	0	NA	Intergenic	MMERGLN_LTR|LTR|ERV1	-1310	NM_026176	67466	Mm.30709	NM_026176	ENSMUSG00000009030	Pdcl	1200011E13Rik|AW108059|PhLP1	phosducin-like	protein-coding
Merged-chr18-56661837-3	chr18	56661437	56662253	-	0	NA	Intergenic	Intergenic	-45968	NM_010721	16906	Mm.4105	NM_010721	ENSMUSG00000024590	Lmnb1	-	lamin B1	protein-coding
Merged-chr11-85859366-2	chr11	85859002	85859736	+	0	NA	Intergenic	Intergenic	26754	NM_009324	21385	Mm.287052	NM_009324	ENSMUSG00000000093	Tbx2	-	T-box 2	protein-coding
Merged-chr3-116835926-3	chr3	116835237	116836439	-	0	NA	Intergenic	MLT1A0|LTR|ERVL-MaLR	-23729	NM_001113478	20321	Mm.66293	NM_009146	ENSMUSG00000033386	Frrs1	AI131732|Sdfr2	ferric-chelate reductase 1	protein-coding
Merged-chr1-133130016-4	chr1	133128727	133131207	-	0	NA	Intergenic	Intergenic	-1199	NM_133819	108954	Mm.293628	NM_133819	ENSMUSG00000046062	Ppp1r15b	1810033K10Rik|AI606441|C530022L24Rik|CReP	protein phosphatase 1, regulatory subunit 15B	protein-coding
Merged-chr3-96398886-5	chr3	96398358	96399154	-	0	NA	Intergenic	Intergenic	16077	NR_001579	21748		NR_001579	ENSMUSG00000064796	Terc	mTER|mTR	telomerase RNA component	ncRNA
Merged-chr4-72027979-5	chr4	72027803	72028158	-	0	NA	Intergenic	LSU-rRNA_Hsa|rRNA|rRNA	172913	NM_001285530	21885	Mm.278444	NM_011599	ENSMUSG00000008305	Tle1	C230057C06Rik|Estm14|Grg-1|Grg1|Tle4l	transducin-like enhancer of split 1	protein-coding
Merged-chr16-10847879-1	chr16	10846062	10849698	+	0	NA	Intergenic	Intergenic	12821	NM_001162932	223970	Mm.325777	NM_001033278	ENSMUSG00000037991	Rmi2	A630055G03Rik|Gm537|Gm929	RecQ mediated genome instability 2	protein-coding
Merged-chr16-8790780-4	chr16	8787119	8792339	-	0	NA	Intergenic	B4|SINE|B4	-40371	NM_001081400	69053	Mm.390868	NM_001081400	ENSMUSG00000022507	1810013L24Rik	1110017P05Rik|3010002C02Rik|AA792997|AW124177|Gm19906|R74903	RIKEN cDNA 1810013L24 gene	protein-coding
Merged-chr3-145117433-1	chr3	145116735	145118133	-	0	NA	Intergenic	L1ME2z|LINE|L1	-1155	NM_001162539	52184	Mm.259105	NM_025714	ENSMUSG00000028256	Odf2l	4733401D09Rik|9630045K08Rik|D3Ertd250e	outer dense fiber of sperm tails 2-like	protein-coding
Merged-chr17-35840418-4	chr17	35839403	35841347	-	0	NA	Intergenic	B1_Mus1|SINE|Alu	-1123	NM_001010833	240087	Mm.218511	NM_001010833	ENSMUSG00000061607	Mdc1	6820401C03|AA413496|Nfbd1|mKIAA0170	mediator of DNA damage checkpoint 1	protein-coding
Merged-chr17-66480668-8	chr17	66476714	66485182	-	0	NA	Intergenic	Intergenic	-31198	NM_001114098	68617	Mm.33421	NM_172963	ENSMUSG00000052105	Mtcl1	1110012J17Rik|Ccdc165|D130071O13|Kiaa0802|Soga2|mKIAA0802|t8219b25	microtubule crosslinking factor 1	protein-coding
Merged-chr18-76943104-1	chr18	76942268	76943941	-	0	NA	Intergenic	Intergenic	-1011	NM_029826	76987	Mm.236127	NM_029826	ENSMUSG00000025421	Hdhd2	0610039H12Rik|3110052N05Rik	haloacid dehalogenase-like hydrolase domain containing 2	protein-coding
Merged-chr15-8834147-3	chr15	8832319	8836148	+	0	NA	Intergenic	Intergenic	-123426	NM_148938	20512	Mm.204834	NM_148938	ENSMUSG00000005360	Slc1a3	AI504299|B430115D02Rik|Eaat1|GLAST|GLAST-1|GLU-T|GluT-1|Gmt1|MGluT1	solute carrier family 1 (glial high affinity glutamate transporter), member 3	protein-coding
Merged-chr1-191398157-4	chr1	191397663	191398909	+	0	NA	Intergenic	L1MA4|LINE|L1	-1245	NM_144880	226849	Mm.205569	NM_144880	ENSMUSG00000026626	Ppp2r5a	PR61alpha	protein phosphatase 2, regulatory subunit B', alpha	protein-coding
Merged-chr10-82082777-1	chr10	82082226	82083329	-	0	NA	Intergenic	RMER10A|LTR|ERVL	34650	NM_001024626	408062	Mm.391409	NM_001024626	ENSMUSG00000061371	Zfp873	-	zinc finger protein 873	protein-coding
Merged-chr18-34933637-4	chr18	34932167	34935731	+	0	NA	Intergenic	Intergenic	-1946	NM_144866	225363	Mm.329353	NM_144866	ENSMUSG00000024360	Etf1	AI463371|D6Ertd109e|ERF|ERF1|SUP45L1|TB3-1	eukaryotic translation termination factor 1	protein-coding
Merged-chr10-4393598-5	chr10	4388269	4399757	+	0	NA	Intergenic	B1_Mur3|SINE|Alu	-5905	NM_001033466	381990	Mm.262466	NM_001033466	ENSMUSG00000075327	Zbtb2	Gm1103	zinc finger and BTB domain containing 2	protein-coding
Merged-chr8-121377480-5	chr8	121373740	121379224	-	0	NA	Intergenic	Intergenic	165472	NM_029597	76405	Mm.165697	NM_029597	ENSMUSG00000031809	1700018B08Rik	1700084O22Rik	RIKEN cDNA 1700018B08 gene	protein-coding
Merged-chr2-34872009-1	chr2	34871078	34872941	+	0	NA	Intergenic	Intergenic	-1047	NM_001355544	66998	Mm.270632	NM_080554	ENSMUSG00000026869	Psmd5	1500032A03Rik|AW475925|S5b|W91691|mKIAA0072	proteasome (prosome, macropain) 26S subunit, non-ATPase, 5	protein-coding
Merged-chr7-92639295-4	chr7	92637183	92644868	+	0	NA	Intergenic	Intergenic	-3883	NM_028665	73845	Mm.73248	NM_028665	ENSMUSG00000041343	Ankrd42	4931426M20|4933417L02Rik|Ikbn	ankyrin repeat domain 42	protein-coding
Merged-chr11-48818804-5	chr11	48818452	48819309	+	0	NA	Intergenic	Intergenic	-1489	NM_145377	211007	Mm.794	NM_145377	ENSMUSG00000040365	Trim41	AW552703|BC020156|R75223|RINCK	tripartite motif-containing 41	protein-coding
Merged-chr8-70874565-1	chr8	70874119	70875012	+	0	NA	Intergenic	Intergenic	-1075	NM_026964	234388	Mm.295791	NM_026964	ENSMUSG00000007721	Ccdc124	1810023B24Rik	coiled-coil domain containing 124	protein-coding
Merged-chr12-111536278-4	chr12	111533691	111537980	-	0	NA	Intergenic	Intergenic	-2266	NM_178041	217869	Mm.271222	NM_173363	ENSMUSG00000021282	Eif5	2810011H21Rik|D12Ertd549e	eukaryotic translation initiation factor 5	protein-coding
Merged-chr18-49756727-1	chr18	49755771	49757684	+	0	NA	Intergenic	Intergenic	-1126	NM_026854	68857	Mm.96010	NM_026854	ENSMUSG00000024505	Dtwd2	1190002H09Rik|8030470C17Rik|AI414673|BB115449	DTW domain containing 2	protein-coding
Merged-chr2-168905223-4	chr2	168904931	168905679	+	0	NA	intron (NM_001370946, intron 3 of 4)	MLTR18B_MM|LTR|ERVK	7298	NM_001370946	22722	Mm.2095	NM_009564	ENSMUSG00000027551	Zfp64	Gm38422	zinc finger protein 64	protein-coding
Merged-chr7-143511284-2	chr7	143509920	143512347	-	0	NA	Intergenic	Intergenic	-8609	NM_009434	22113	Mm.334344	NM_009434	ENSMUSG00000010760	Phlda2	Ipl|Tssc3	pleckstrin homology like domain, family A, member 2	protein-coding
Merged-chr6-38533168-5	chr6	38532379	38533718	-	0	NA	Intergenic	Intergenic	-1813	NM_025363	66117	Mm.158971	NM_025363	ENSMUSG00000019689	Fmc1	1110001J03Rik	formation of mitochondrial complex V assembly factor 1	protein-coding
Merged-chr9-78248457-4	chr9	78248370	78248545	-	0	NA	Intergenic	L1Md_F3|LINE|L1	-8672	NM_001243092	100042295	Mm.197422	NM_001243092	ENSMUSG00000111709	Gm3776	-	predicted gene 3776	protein-coding
Merged-chr11-120101566-2	chr11	120098933	120104245	+	0	NA	Intergenic	B3|SINE|B2	2655	NM_001110242	208501	Mm.46699	NM_001110242	ENSMUSG00000078572	Ndufaf8	1810043H04Rik	NADH:ubiquinone oxidoreductase complex assembly factor 8	protein-coding
Merged-chr9-54803178-2	chr9	54801784	54804709	+	0	NA	Intergenic	Intergenic	38498	NM_013496	12903	Mm.34797	NM_013496	ENSMUSG00000032291	Crabp1	AI326249|CRABP-I|Crabp-1|CrabpI|Rbp-5	cellular retinoic acid binding protein I	protein-coding
Merged-chr6-88882261-1	chr6	88879601	88884923	-	0	NA	Intergenic	Intergenic	-7218	NM_001347327	319655	Mm.302613	NM_176973	ENSMUSG00000033152	Podxl2	D130074J02Rik|PODLX2	podocalyxin-like 2	protein-coding
Merged-chr10-75881684-1	chr10	75880607	75882763	-	0	NA	Intergenic	L1M5|LINE|L1	-11713	NM_001358984	70377	Mm.275878	NM_024440	ENSMUSG00000009092	Derl3	1810006I20Rik|1810063P04Rik|IZP6|derlin-3	Der1-like domain family, member 3	protein-coding
Merged-chr5-125519554-3	chr5	125518360	125521030	+	0	NA	Intergenic	Intergenic	-12723	NM_001190352	208151	Mm.40397	NM_001190352	ENSMUSG00000070498	Tmem132b	AK220418|mKIAA1786	transmembrane protein 132B	protein-coding
Merged-chr5-118477995-2	chr5	118477461	118478465	-	0	NA	Intergenic	ID_B1|SINE|B4	-82756	NM_172424	76199	Mm.206238	NM_172424	ENSMUSG00000018076	Med13l	2210413I17Rik|6330591G05Rik|9030618F05Rik|Thrap2|Trap240L|mKIAA1025	mediator complex subunit 13-like	protein-coding
Merged-chr9-103303886-3	chr9	103301374	103305091	-	0	NA	Intergenic	Intergenic	-2095	NM_176979	235559	Mm.259893	NM_176979	ENSMUSG00000032555	Topbp1	1110031N14Rik|2810429C13Rik|AI256758|D430026L04Rik|mKIAA0259	topoisomerase (DNA) II binding protein 1	protein-coding
Merged-chr17-29966292-3	chr17	29965959	29966700	+	0	NA	Intergenic	Intergenic	-38710	NM_148926	21769	Mm.220972	NM_148926	ENSMUSG00000044477	Zfand3	AW539211|TEG-27|Tex27	zinc finger, AN1-type domain 3	protein-coding
Merged-chr3-130068683-2	chr3	130068389	130068978	+	0	NA	Intergenic	Intergenic	-7776	NM_207209	99683	Mm.192303	NM_207209	ENSMUSG00000001052	Sec24b	AI605202|SEC24	Sec24 related gene family, member B (S. cerevisiae)	protein-coding
Merged-chr13-111555034-1	chr13	111553889	111556180	+	0	NA	Intergenic	Intergenic	-5125	NR_151444	102636218	Mm.343364	NR_151444	ENSMUSG00000085634	Gm15290	-	predicted gene 15290	ncRNA
Merged-chr7-127224113-1	chr7	127223097	127225131	-	0	NA	Intergenic	MTC|LTR|ERVL-MaLR	-5669	NM_017461	54204	Mm.18	NM_017461	ENSMUSG00000000486	Sept1	Diff6|Pnutl3	septin 1	protein-coding
Merged-chr7-92731023-1	chr7	92729358	92732689	-	0	NA	Intergenic	Intergenic	10436	NR_015510	666737	Mm.473620	NR_015510	ENSMUSG00000074024	4632427E13Rik	AU015482	RIKEN cDNA 4632427E13 gene	ncRNA
Merged-chrX-123150753-1	chrX	123149991	123151516	-	0	NA	Intergenic	RLTR1B-int|LTR|ERV1	47230	NM_028426	73061	Mm.292979	NM_028426	ENSMUSG00000079450	Cldn34c1	3110007F17Rik	claudin 34C1	protein-coding
Merged-chr8-86886499-1	chr8	86885293	86887707	+	0	NA	Intergenic	B2_Mm2|SINE|B2	-1242	NM_030563	80750	Mm.25117	NM_030563	ENSMUSG00000031652	N4bp1	AI481586|C81621	NEDD4 binding protein 1	protein-coding
Merged-chr9-21292483-4	chr9	21291559	21293705	+	0	NA	Intergenic	B3|SINE|B2	-1423	NM_009878	12581	Mm.29020	NM_009878	ENSMUSG00000096472	Cdkn2d	INK4d|p19|p19INK4d	cyclin dependent kinase inhibitor 2D	protein-coding
Merged-chr18-35044494-3	chr18	35043498	35045701	+	0	NA	Intergenic	Intergenic	-74313	NM_009818	12385	Mm.18962	NM_009818	ENSMUSG00000037815	Ctnna1	2010010M04Rik|AA517462|AI988031|Catna1	catenin (cadherin associated protein), alpha 1	protein-coding
Merged-chr18-40792805-4	chr18	40792704	40792915	+	0	NA	Intergenic	B3|SINE|B2	535810	NM_001371040
Merged-chr7-126504633-3	chr7	126502557	126506707	+	0	NA	Intergenic	Intergenic	-1195	NM_001361487	233871	Mm.231450	NM_183020	ENSMUSG00000032637	Atxn2l	A2D|A2LG|A2RP|A2lp|Atxnl2	ataxin 2-like	protein-coding
Merged-chr3-81021028-1	chr3	81020301	81021756	-	0	NA	Intergenic	Intergenic	-15388	NM_001357746	54635	Mm.331089	NM_019971	ENSMUSG00000028019	Pdgfc	1110064L01Rik|AI647969|PDGF-C|SCDGF|VEGF-E	platelet-derived growth factor, C polypeptide	protein-coding
Merged-chr18-61627394-1	chr18	61626810	61627979	+	0	NA	Intergenic	Intergenic	-12259	NR_045420	545261	Mm.426593	NR_045420	ENSMUSG00000098098	Bvht	Braveheart|Gm20748	braveheart long non-coding RNA	ncRNA
Merged-chr3-79286100-1	chr3	79284985	79287217	-	0	NA	Intergenic	Intergenic	-59270	NM_001370773	100233207	Mm.373801	NM_001142953	ENSMUSG00000091685	Gm17359	-	predicted gene, 17359	protein-coding
Merged-chr19-38086561-1	chr19	38086323	38086801	+	0	NA	Intergenic	Intergenic	-10517	NM_181748	107221	Mm.35288	NM_181748	ENSMUSG00000054200	Ffar4	AI552415|Ffa4|GT01|Gpr120|Gpr129|KPG_013|O3far1|Pgr4	free fatty acid receptor 4	protein-coding
Merged-chr13-21234314-4	chr13	21233999	21234850	+	0	NA	Intergenic	Intergenic	54493	NM_009054	19720	Mm.314056	NM_009054	ENSMUSG00000021326	Trim27	AW538890|Gm19403|Rfp	tripartite motif-containing 27	protein-coding
Merged-chr1-24614149-4	chr1	24612869	24616160	+	0	NA	Intergenic	Intergenic	-27077	NM_007733	12823	Mm.329196	NM_007733	ENSMUSG00000026141	Col19a1	-	collagen, type XIX, alpha 1	protein-coding
Merged-chr13-74523086-1	chr13	74522585	74523588	+	0	NA	Intergenic	Intergenic	-29136	NM_146231	235956		NM_146231	ENSMUSG00000069208	Zfp825	-	zinc finger protein 825	protein-coding
Merged-chr13-97620444-1	chr13	97620234	97620655	+	0	NA	Intergenic	Intergenic	60444	NR_046157	328314	Mm.138047	NR_046157	ENSMUSG00000110235	Gm5086	B230311A21|EG328314	predicted gene 5086	ncRNA
Merged-chr10-7957451-4	chr10	7956300	7958963	+	0	NA	Intergenic	Intergenic	-1508	NM_138667	68652	Mm.193041	NM_138667	ENSMUSG00000015755	Tab2	1110030N06Rik|A530078N03Rik|Map3k7ip2|mKIAA0733	TGF-beta activated kinase 1/MAP3K7 binding protein 2	protein-coding
Merged-chr17-88256939-1	chr17	88256035	88257844	+	0	NA	Intergenic	MIRb|SINE|MIR	131427	NM_001190356	225058	Mm.312053	NM_001190356		Gm4832	EG225058	predicted gene 4832	protein-coding
Merged-chr9-77749966-4	chr9	77749144	77750767	-	0	NA	Intergenic	RMER10B|LTR|ERVL	-4580	NM_010295	14629	Mm.89888	NM_010295	ENSMUSG00000032350	Gclc	D9Wsu168e|GLCL-H|Ggcs-hs|Glclc	glutamate-cysteine ligase, catalytic subunit	protein-coding
Merged-chr8-123601601-1	chr8	123601504	123601700	-	0	NA	Intergenic	5S|rRNA|rRNA	-35515	NR_046140	100861488		NR_046140	ENSMUSG00000094916	Gm26391	Rn5s17	predicted gene, 26391	rRNA
Merged-chr11-80382215-2	chr11	80381230	80383205	-	0	NA	Intergenic	Intergenic	-1062	NR_156121	22680	Mm.401332	NM_011751	ENSMUSG00000017421	Zfp207	8430401D15Rik|BuGZ|Zep|Znf207	zinc finger protein 207	protein-coding
Merged-chr5-135008113-1	chr5	135007066	135009161	-	0	NA	Intergenic	Intergenic	-1039	NM_001190437	68758	Mm.389700	NM_145215	ENSMUSG00000040532	Abhd11	1110054D16Rik|A630008N09Rik|Wbscr21	abhydrolase domain containing 11	protein-coding
Merged-chr9-54806489-1	chr9	54804810	54808170	+	0	NA	Intergenic	Intergenic	41742	NM_013496	12903	Mm.34797	NM_013496	ENSMUSG00000032291	Crabp1	AI326249|CRABP-I|Crabp-1|CrabpI|Rbp-5	cellular retinoic acid binding protein I	protein-coding
Merged-chr3-95656984-4	chr3	95654165	95658713	-	0	NA	Intergenic	Intergenic	-2282	NM_008562	17210	Mm.1639	NM_008562	ENSMUSG00000038612	Mcl1	AW556805|Mcl-1	myeloid cell leukemia sequence 1	protein-coding
Merged-chr11-20250876-2	chr11	20249583	20252688	+	0	NA	Intergenic	RMER21A|LTR|ERV1	-1711	NM_172260	216543	Mm.260314	NM_172260	ENSMUSG00000044066	Cep68	6030463E10Rik|AI481761|BC027174|Kiaa0582	centrosomal protein 68	protein-coding
Merged-chr4-117202957-5	chr4	117202523	117203704	+	0	NA	Intergenic	B1_Mur4|SINE|Alu	-20489	NM_134471	73804	Mm.247651	NM_134471	ENSMUSG00000028678	Kif2c	4930402F02Rik|ESTM5|Knsl6|MCAK|X83316	kinesin family member 2C	protein-coding
Merged-chr7-101936151-3	chr7	101934082	101939587	+	0	NA	Intergenic	RLTR4_MM-int|LTR|ERV1	-2977	NM_027053	69358	Mm.214841	NM_027053	ENSMUSG00000064307	Lrrc51	1700008D07Rik|Lrtomt	leucine rich repeat containing 51	protein-coding
Merged-chr4-32230368-4	chr4	32230244	32230541	+	0	NA	Intergenic	B1_Mus2|SINE|Alu	-187043	NM_001109661	12014	Mm.491223	NM_007521	ENSMUSG00000040270	Bach2	E030004N02Rik	BTB and CNC homology, basic leucine zipper transcription factor 2	protein-coding
Merged-chr2-153585266-3	chr2	153584819	153585850	+	0	NA	Intergenic	Intergenic	47447	NM_133850	99311	Mm.294478	NM_133850	ENSMUSG00000056941	Commd7	2310010I22Rik|AW060956|mU3	COMM domain containing 7	protein-coding
Merged-chr13-46678276-1	chr13	46677187	46679366	-	0	NA	Intergenic	PB1D7|SINE|Alu	8754	NM_001033192	97863	Mm.275934	NM_001033192	ENSMUSG00000069237	Fam8a1	C78339	family with sequence similarity 8, member A1	protein-coding
Merged-chr15-34438332-3	chr15	34435337	34441021	-	0	NA	Intergenic	B3|SINE|B2	5046	NM_009083	19946	Mm.358632	NM_009083	ENSMUSG00000058600	Rpl30	-	ribosomal protein L30	protein-coding
Merged-chr12-38731251-1	chr12	38730127	38732377	+	0	NA	Intergenic	BGLII|LTR|ERVK	-48830	NM_007960	14009	Mm.4866	NM_007960	ENSMUSG00000004151	Etv1	ER81|Etsrp81	ets variant 1	protein-coding
Merged-chr3-19627748-5	chr3	19627240	19628075	-	0	NA	Intergenic	Intergenic	-16803	NM_001081281	381485	Mm.35419	NM_001081281	ENSMUSG00000060913	Trim55	D830041C10Rik|Murf2|Rnf29	tripartite motif-containing 55	protein-coding
Merged-chr13-21259983-5	chr13	21259730	21260328	+	0	NA	Intergenic	Intergenic	32657	NM_010343	14780	Mm.1332	NM_010343	ENSMUSG00000004344	Gpx5	AV379049|Arep	glutathione peroxidase 5	protein-coding
Merged-chr14-27426564-1	chr14	27423772	27429357	-	0	NA	Intergenic	Intergenic	-2270	NM_001114879	218850	Mm.247767	NM_028945	ENSMUSG00000040651	Tasor	4732418E12|4933409E02Rik|D14Abb1e|Fam208a|MommeD6	transcription activation suppressor	protein-coding
Merged-chr5-124438789-2	chr5	124437908	124439563	-	0	NA	Intergenic	Intergenic	-1195	NM_030241	67956	Mm.137966	NM_030241	ENSMUSG00000049327	Kmt5a	2410195B05Rik|AA617402|AW536475|PR-SET7|PR/SET07|Setd8	lysine methyltransferase 5A	protein-coding
Merged-chr17-32295094-3	chr17	32294860	32295543	+	0	NA	Intergenic	B1_Mus1|SINE|Alu	-11068	NM_020508	57261	Mm.253518	NM_020508	ENSMUSG00000024002	Brd4	Brd5|HUNK1|MCAP|WI-11513	bromodomain containing 4	protein-coding
Merged-chr13-21933861-4	chr13	21933560	21934054	-	0	NA	Intergenic	Intergenic	-11287	NM_183014	193452	Mm.187446	NM_183014	ENSMUSG00000006720	Zfp184	4930500C15Rik	zinc finger protein 184 (Kruppel-like)	protein-coding
Merged-chr2-52425925-1	chr2	52425023	52426829	+	0	NA	Intergenic	Intergenic	-1052	NM_182994	75423	Mm.314378	NM_182994	ENSMUSG00000036093	Arl5a	2410015N24Rik|2810410P22Rik|AA408731|AW610751|Arl5|T25534	ADP-ribosylation factor-like 5A	protein-coding
Merged-chr4-137387692-4	chr4	137386881	137388429	-	0	NA	Intergenic	Intergenic	22136	NM_001126318	242711	Mm.475541	NM_001126318	ENSMUSG00000078520	Cela3a	Gm13011	chymotrypsin-like elastase family, member 3A	protein-coding
Merged-chr6-21947973-1	chr6	21946485	21949463	-	0	NA	Intergenic	Intergenic	-1597	NM_001311061	71777	Mm.39999	NM_023626	ENSMUSG00000029670	Ing3	1300013A07Rik|P47ING3	inhibitor of growth family, member 3	protein-coding
Merged-chr2-24948729-1	chr2	24947891	24949569	-	0	NA	Intergenic	Intergenic	-1047	NM_026021	67187	Mm.296106	NM_026021	ENSMUSG00000026974	Zmynd19	2700064H14Rik|AA536891|AU014915|mizip	zinc finger, MYND domain containing 19	protein-coding
Merged-chr7-139951050-1	chr7	139950580	139951521	-	0	NA	Intergenic	Intergenic	6572	NR_106157	102465788		NR_106157	ENSMUSG00000105165	Mir7686	mmu-mir-7686	microRNA 7686	ncRNA
Merged-chr17-46783744-2	chr17	46782719	46784824	+	0	NA	Intergenic	B2_Mm1a|SINE|B2	-1115	NM_025433	66229	Mm.218533	NM_025433	ENSMUSG00000063888	Rpl7l1	1500016H10Rik	ribosomal protein L7-like 1	protein-coding
Merged-chr8-95080109-1	chr8	95079495	95080725	-	0	NA	Intergenic	Intergenic	-1091	NM_028805	74187	Mm.28382	NM_028805	ENSMUSG00000031787	Katnb1	2410003J24Rik|KAT	katanin p80 (WD40-containing) subunit B 1	protein-coding
Merged-chr5-137590771-3	chr5	137590308	137591239	+	0	NA	Intergenic	ORR1D1|LTR|ERVL-MaLR	9935	NM_001254762	68929	Mm.41355	NM_030037	ENSMUSG00000037221	Mospd3	1190005J19Rik|5133401H10Rik|Gtig2|R124	motile sperm domain containing 3	protein-coding
Merged-chr4-155702313-4	chr4	155698480	155704977	-	0	NA	Intergenic	Intergenic	-3087	NM_026899	68991	Mm.294770	NM_026899	ENSMUSG00000029038	Ssu72	1190002E22Rik|1500011L16Rik|2610101M12Rik	Ssu72 RNA polymerase II CTD phosphatase homolog (yeast)	protein-coding
Merged-chr19-5805387-4	chr19	5803940	5806541	-	0	NA	Intergenic	B1_Mur2|SINE|Alu	-2568	NR_002847	72289	Mm.298256	NR_002847	ENSMUSG00000092341	Malat1	2210401K01Rik|9430072K23Rik|AI647968|Neat2	metastasis associated lung adenocarcinoma transcript 1 (non-coding RNA)	ncRNA
Merged-chr18-12956935-1	chr18	12955835	12958037	+	0	NA	Intergenic	Lx5|LINE|L1	-14987	NM_008378	16210	Mm.8154	NM_008378	ENSMUSG00000024423	Impact	E430016J11Rik	impact, RWD domain protein	protein-coding
Merged-chr1-162568955-2	chr1	162566752	162570479	-	0	NA	Intergenic	MLTR73|LTR|ERV1	-1900	NM_001356526	53330	Mm.10699	NM_016796	ENSMUSG00000026696	Vamp4	D1Ertd147e|Vamp-4	vesicle-associated membrane protein 4	protein-coding
Merged-chr18-31913665-3	chr18	31911105	31916958	+	0	NA	Intergenic	L1_Mur3|LINE|L1	-2128	NM_026006	67158	Mm.31537	NM_026006	ENSMUSG00000044982	Sft2d3	2610206C24Rik|AI847965|AW046173	SFT2 domain containing 3	protein-coding
Merged-chr12-69687502-1	chr12	69687159	69687847	+	0	NA	Intergenic	Intergenic	-5651	NM_001135559	20663	Mm.3770	NM_001135559	ENSMUSG00000034801	Sos2	SOS-2|mSOS-2	SOS Ras/Rho guanine nucleotide exchange factor 2	protein-coding
Merged-chr2-152176488-3	chr2	152175494	152177393	-	0	NA	Intergenic	Intergenic	32834	NM_009328	21407	Mm.3881	NM_009328	ENSMUSG00000068079	Tcf15	Meso1|bHLH-EC2	transcription factor 15	protein-coding
Merged-chr10-70848003-1	chr10	70846783	70849225	+	0	NA	Intergenic	RLTR23|LTR|ERV1	-192041	NR_045292	319646	Mm.483039	NR_045291	ENSMUSG00000037747	D630013N20Rik	-	RIKEN cDNA D630013N20 gene	ncRNA
Merged-chr2-119251219-1	chr2	119251145	119251294	+	0	NA	Intergenic	Intergenic	13859	NM_016907	20732	Mm.104955	NM_016907	ENSMUSG00000027315	Spint1	HAI-1	serine protease inhibitor, Kunitz type 1	protein-coding
Merged-chr10-19782956-2	chr10	19782835	19783094	+	0	NA	Intergenic	L1Md_T|LINE|L1	68495	NM_029529	76157	Mm.74324	NM_029529	ENSMUSG00000050473	Slc35d3	6230421J19Rik|Frcl1	solute carrier family 35, member D3	protein-coding
Merged-chr8-27278243-2	chr8	27274983	27281610	+	0	NA	Intergenic	B1_Mus2|SINE|Alu	-17749	NR_003107	732482	Mm.463248	NR_003107		Gm9731	-	Fam58a pseudogene	pseudo
Merged-chr3-122292533-1	chr3	122291950	122293118	-	0	NA	Intergenic	(CAAA)n|Simple_repeat|Simple_repeat	1169	NR_030439	791077		NR_030439	ENSMUSG00000076456	Mir760	Mirn760|mir-760|mmu-mir-760	microRNA 760	ncRNA
Merged-chr12-110589943-4	chr12	110587040	110591603	-	0	NA	Intergenic	B2_Mm2|SINE|B2	-2053	NR_033340	319786	Mm.129691	NR_033340		B930059L03Rik	-	RIKEN cDNA B930059L03 gene	ncRNA
Merged-chr3-84335917-4	chr3	84335563	84336384	+	0	NA	Intergenic	Intergenic	-31198	NM_001271726	80890	Mm.44876	NM_030706	ENSMUSG00000027993	Trim2	mKIAA0517|narf	tripartite motif-containing 2	protein-coding
Merged-chr17-35991825-2	chr17	35991456	35992266	+	0	NA	Intergenic	B4A|SINE|B4	-2643	NR_015618	77810	Mm.483143	NR_015618		A930015D03Rik	-	RIKEN cDNA A930015D03 gene	ncRNA
Merged-chr11-101646995-1	chr11	101646380	101647612	+	0	NA	Intergenic	Intergenic	-18545	NM_025404	80981	Mm.266840	NM_025404	ENSMUSG00000034936	Arl4d	1110036H21Rik|ARL6|AW456149|Arf4l|Arfl4|Arl5	ADP-ribosylation factor-like 4D	protein-coding
Merged-chr16-42876833-2	chr16	42876132	42877610	+	0	NA	Intergenic	Intergenic	-1109	NR_040522	75722	Mm.243747	NR_040521	ENSMUSG00000075070	4932412D23Rik	Gm10809	RIKEN cDNA 4932412D23 gene	ncRNA
Merged-chr4-8648327-1	chr4	8647583	8649072	+	0	NA	Intergenic	Intergenic	-42079	NM_001277149	320790	Mm.138792	NM_001033395	ENSMUSG00000041235	Chd7	A730019I05Rik|Cycn|Cyn|Dz|Edy|Flo|GENA 47|GENA 60|Gena 52|Lda|Mt|Obt|Todo|WBE1|Whi|metis	chromodomain helicase DNA binding protein 7	protein-coding
Merged-chr6-125434602-1	chr6	125432711	125436495	+	0	NA	Intergenic	ID_B1|SINE|B4	-54099	NM_198604	213522	Mm.333396	NM_198604	ENSMUSG00000038167	Plekhg6	BC026778|Gm155	pleckstrin homology domain containing, family G (with RhoGef domain) member 6	protein-coding
Merged-chr19-12008690-4	chr19	12008522	12008885	+	0	NA	Intergenic	Intergenic	28037	NM_146680	258675	Mm.271517	NM_146680	ENSMUSG00000067529	Olfr1423	MOR239-3	olfactory receptor 1423	protein-coding
Merged-chr6-74451785-4	chr6	74451665	74451904	-	0	NA	Intergenic	L1Md_T|LINE|L1	-843111	NR_157242	102634075	Mm.78553	NR_157242	ENSMUSG00000107441	Gm31747	-	predicted gene, 31747	ncRNA
Merged-chr3-96392495-4	chr3	96392279	96392727	+	0	NA	Intergenic	Intergenic	15470	NR_153347	102632400	Mm.159300	NR_153346		Gm26689	-	predicted gene, 26689	ncRNA
Merged-chr4-129056634-2	chr4	129055271	129057934	-	0	NA	Intergenic	Intergenic	-1542	NM_029219	75234	Mm.259672	NM_029219	ENSMUSG00000028793	Rnf19b	4930534K13Rik|4930555L03Rik|Ibrdc3	ring finger protein 19B	protein-coding
Merged-chrX-41225982-4	chrX	41225872	41226097	+	0	NA	Intergenic	L2|LINE|L2	-174870	NM_001358361	53623	Mm.327681	NM_016886	ENSMUSG00000001986	Gria3	2900064I19Rik|GluA3|GluR-C|GluR-K3|Glur-3|Glur3|Gluralpha3	glutamate receptor, ionotropic, AMPA3 (alpha 3)	protein-coding
Merged-chr3-95646081-1	chr3	95645598	95646565	+	0	NA	Intergenic	B3|SINE|B2	-12640	NM_008562	17210	Mm.1639	NM_008562	ENSMUSG00000038612	Mcl1	AW556805|Mcl-1	myeloid cell leukemia sequence 1	protein-coding
Merged-chr11-52003123-2	chr11	52002079	52004099	-	0	NA	Intergenic	B2_Mm2|SINE|B2	-1132	NR_156698	213084	Mm.280557	NM_153785	ENSMUSG00000020389	Cdkl3	AI852479|B230379H01Rik	cyclin-dependent kinase-like 3	protein-coding
Merged-chr11-51858838-1	chr11	51858145	51859533	+	0	NA	Intergenic	Intergenic	-1171	NM_199299	76901	Mm.259996	NM_199299	ENSMUSG00000020387	Jade2	1200017K05Rik|AI480685|Phf15|mKIAA0239	jade family PHD finger 2	protein-coding
Merged-chr15-86195186-5	chr15	86194762	86195756	+	0	NA	Intergenic	LSU-rRNA_Hsa|rRNA|rRNA	-9118	NM_145475	223753	Mm.222685	NM_145475	ENSMUSG00000035891	Cerk	AI848610|D330016D08Rik|mKIAA1646	ceramide kinase	protein-coding
Merged-chr13-64154326-2	chr13	64153616	64155095	+	0	NA	Intergenic	Intergenic	-1156	NM_175494	238673	Mm.300065	NM_175494	ENSMUSG00000044934	Zfp367	8030486J21Rik|ZFF29a|ZFF29b|Znf367	zinc finger protein 367	protein-coding
Merged-chr4-132180790-1	chr4	132179058	132182523	-	0	NA	Intergenic	B1_Mus1|SINE|Alu	31466	NM_145393	213541	Mm.23998	NM_145393	ENSMUSG00000040025	Ythdf2	9430020E02Rik|HGRG8|NY-REN-2	YTH N6-methyladenosine RNA binding protein 2	protein-coding
Merged-chr11-23300959-1	chr11	23299853	23302067	+	0	NA	Intergenic	RMER1C|Other|Other	-5935	NM_001190401	17847	Mm.119155	NM_001190401	ENSMUSG00000056342	Usp34	A530081C03Rik|Murr2	ubiquitin specific peptidase 34	protein-coding
Merged-chr11-22832443-1	chr11	22831542	22833346	-	0	NA	Intergenic	Intergenic	27291	NM_016888	53625	Mm.395495	NM_016888	ENSMUSG00000051650	B3gnt2	AA408337|AA409404|AW260308|B3Galt6|B3gnt1|BGnT-1|BGnT-2|BGnT1|BGnT2|Beta3gnt	UDP-GlcNAc:betaGal beta-1,3-N-acetylglucosaminyltransferase 2	protein-coding
Merged-chr2-32533999-1	chr2	32533136	32534864	-	0	NA	Intergenic	Intergenic	-1359	NM_153560	98952	Mm.4065	NM_153560	ENSMUSG00000039157	Fam102a	AI426465|C230093N12Rik|Eeig1	family with sequence similarity 102, member A	protein-coding
Merged-chr14-8174254-2	chr14	8173254	8175748	+	0	NA	Intergenic	ID_B1|SINE|B4	-1509	NM_024221	68263	Mm.301527	NM_024221	ENSMUSG00000021748	Pdhb	2610103L06Rik|AL024199|C81408	pyruvate dehydrogenase (lipoamide) beta	protein-coding
Merged-chr8-86756580-3	chr8	86756181	86756949	-	0	NA	Intergenic	B1_Mus1|SINE|Alu	-10559	NM_009172	20437	Mm.324553	NM_009172	ENSMUSG00000036840	Siah1a	AA982064|AI853500|Sinh1a	siah E3 ubiquitin protein ligase 1A	protein-coding
Merged-chr8-70691726-1	chr8	70691652	70691801	-	0	NA	Intergenic	Intergenic	-6013	NM_010592	16478	Mm.419851	NM_010592	ENSMUSG00000071076	Jund	Jund1	jun D proto-oncogene	protein-coding
Merged-chr11-95620185-3	chr11	95619809	95620625	+	0	NA	Intergenic	L2|LINE|L2	-32519	NM_033217	18053	Mm.283893	NM_033217	ENSMUSG00000000120	Ngfr	LNGFR|Tnfrsf16|p75|p75NGFR|p75NTR	nerve growth factor receptor (TNFR superfamily, member 16)	protein-coding
Merged-chr1-36334297-2	chr1	36333606	36334815	-	0	NA	Intergenic	Intergenic	14548	NR_105863	102465541		NR_105863	ENSMUSG00000098680	Mir6898	Gm27816|mmu-mir-6898	microRNA 6898	ncRNA
Merged-chr9-65615566-1	chr9	65615294	65615839	-	0	NA	Intergenic	Intergenic	-15016	NM_028030	71973	Mm.29148	NM_028030	ENSMUSG00000032387	Rbpms2	2400008B06Rik|AI316523	RNA binding protein with multiple splicing 2	protein-coding
Merged-chr10-75857712-4	chr10	75854997	75860255	-	0	NA	Intergenic	Intergenic	2651	NM_010798	17319	Mm.2326	NM_010798	ENSMUSG00000033307	Mif	DER6|GIF|Glif	macrophage migration inhibitory factor (glycosylation-inhibiting factor)	protein-coding
Merged-chr8-120289987-1	chr8	120289006	120290970	+	0	NA	Intergenic	Intergenic	-61758	NR_110496	434353	Mm.411793	NR_110496	ENSMUSG00000097960	A330074K22Rik	-	RIKEN cDNA A330074K22 gene	ncRNA
Merged-chr10-121634921-2	chr10	121634603	121635301	+	0	NA	Intergenic	B4A|SINE|B4	-6749	NM_177335	216393	Mm.119759	NM_177335	ENSMUSG00000047642	D930020B18Rik	1500017I17Rik	RIKEN cDNA D930020B18 gene	protein-coding
Merged-chr6-28994815-1	chr6	28994620	28995012	+	0	NA	Intergenic	Intergenic	-27803	NR_029567	387237		NR_029567	ENSMUSG00000065469	Mir129-1	Mirn129-1|Mirn129b|miR-129b|mir-129-1	microRNA 129-1	ncRNA
Merged-chr5-109549121-2	chr5	109548302	109549940	-	0	NA	Intergenic	Intergenic	9872	NM_001310694	57914	Mm.35771	NM_016715	ENSMUSG00000033467	Crlf2	CRLM2|Ly114|Tpte2|Tslpr	cytokine receptor-like factor 2	protein-coding
Merged-chr6-47790810-1	chr6	47790391	47791231	+	0	NA	Intergenic	ORR1D2|LTR|ERVL-MaLR	12841	NR_030485	735289		NR_030485	ENSMUSG00000076060	Mir704	Mirn704|mir-704|mmu-mir-704	microRNA 704	ncRNA
Merged-chr12-112831007-3	chr12	112829558	112833140	+	0	NA	Intergenic	MT2B|LTR|ERVL	-1828	NM_001359234	71963	Mm.313185	NM_028023	ENSMUSG00000047832	Cdca4	2410018C03Rik|HEPP|SEI-3	cell division cycle associated 4	protein-coding
Merged-chr14-105898919-3	chr14	105897903	105900289	+	0	NA	Intergenic	Intergenic	-2277	NM_011897	24064	Mm.89982	NM_011897	ENSMUSG00000022114	Spry2	sprouty2	sprouty RTK signaling antagonist 2	protein-coding
Merged-chr11-106274474-4	chr11	106273151	106276248	+	0	NA	Intergenic	Intergenic	-1727	NM_001130187	83796	Mm.21772	NM_031878	ENSMUSG00000078619	Smarcd2	AW322457|Baf60b	SWI/SNF related, matrix associated, actin dependent regulator of chromatin, subfamily d, member 2	protein-coding
Merged-chr8-123542166-5	chr8	123541723	123542297	-	0	NA	Intergenic	Intergenic	1981	NR_046152	100861499		NR_046152	ENSMUSG00000096300	Gm25212	Rn5s28	predicted gene, 25212	rRNA
Merged-chr8-123625753-4	chr8	123625588	123625923	-	0	NA	Intergenic	B2_Mm2|SINE|B2	-28174	NM_133955	69581	Mm.168257	NM_133955	ENSMUSG00000039960	Rhou	2310026M05Rik|AI182090|Arhu|CDC42L1|G28K|WRCH-1|WRCH1|mG28K	ras homolog family member U	protein-coding
Merged-chr9-19094860-1	chr9	19093631	19096090	+	0	NA	Intergenic	MMERVK9C_I-int|LTR|ERVK	-26097	NM_146564	258557	Mm.377566	NM_146564	ENSMUSG00000059303	Olfr836	MOR152-3	olfactory receptor 836	protein-coding
Merged-chr11-49765695-4	chr11	49764845	49766763	+	0	NA	Intergenic	B4A|SINE|B4	-28351	NM_013529	14584	Mm.24402	NM_013529	ENSMUSG00000020363	Gfpt2	AI480523|GFAT2	glutamine fructose-6-phosphate transaminase 2	protein-coding
Merged-chr12-109529839-2	chr12	109529415	109530264	+	0	NA	Intergenic	Intergenic	-11157	NR_027652	17263	Mm.289645	NM_144513	ENSMUSG00000021268	Meg3	2900016C05Rik|3110050O07Rik|6330408G06Rik|AI425946|AW108224|D12Bwg1266e|Gtl2|R74756|R75394	maternally expressed 3	ncRNA
Merged-chr2-132233131-3	chr2	132232969	132233379	+	0	NA	Intergenic	(CAAAA)n|Simple_repeat|Simple_repeat	14614	NM_001141971	70612	Mm.30116	NM_027478	ENSMUSG00000027341	Tmem230	5730494N06Rik|AA407821	transmembrane protein 230	protein-coding
Merged-chr9-78488700-2	chr9	78488270	78489259	+	0	NA	Intergenic	PB1D11|SINE|Alu	-7040	NM_010106	13627	Mm.138471	NM_010106	ENSMUSG00000037742	Eef1a1	-	eukaryotic translation elongation factor 1 alpha 1	protein-coding
Merged-chr1-167340294-5	chr1	167339807	167340544	-	0	NA	Intergenic	MTC|LTR|ERVL-MaLR	-9816	NM_019993	56752	Mm.292539	NM_019993	ENSMUSG00000026687	Aldh9a1	AA139417|Abaldh|ESTM40|TMABA-DH|Tmabadh	aldehyde dehydrogenase 9, subfamily A1	protein-coding
Merged-chr13-44636694-1	chr13	44636013	44637376	+	0	NA	Intergenic	B2_Mm1t|SINE|B2	-94080	NM_001205044	16468	Mm.25059	NM_021878	ENSMUSG00000038518	Jarid2	Jmj|jumonji	jumonji, AT rich interactive domain 2	protein-coding
Merged-chr10-22057740-1	chr10	22057143	22058339	-	0	NA	Intergenic	Intergenic	10338	NM_053264	114671	Mm.288194	NM_053264	ENSMUSG00000069712	4930444G20Rik	-	RIKEN cDNA 4930444G20 gene	protein-coding
Merged-chr11-96081217-5	chr11	96081053	96081419	+	0	NA	Intergenic	LSU-rRNA_Hsa|rRNA|rRNA	-5542	NM_007506	11951	Mm.258	NM_007506	ENSMUSG00000006057	Atp5g1	Atp5mc1	ATP synthase, H+ transporting, mitochondrial F0 complex, subunit C1 (subunit 9)	protein-coding
Merged-chr8-121093016-1	chr8	121091513	121094520	-	0	NA	Intergenic	Intergenic	8630	NM_010426	15227	Mm.33897	NM_010426	ENSMUSG00000042812	Foxf1	AI450827|FREAC1|Foxf1a|Freac-1|HFH-8|Hfh8	forkhead box F1	protein-coding
Merged-chr7-6399513-1	chr7	6398711	6400316	+	0	NA	Intergenic	Intergenic	-15681	NM_001134752	100042450	Mm.416919	NM_001134752	ENSMUSG00000093536	Smim17	Gm16532	small integral membrane protein 17	protein-coding
Merged-chr12-52394100-1	chr12	52393373	52394828	-	0	NA	Intergenic	Intergenic	86509	NR_136881	102638611	Mm.363799	NR_136881	ENSMUSG00000111982	Gm35135	-	predicted gene, 35135	ncRNA
Merged-chr2-150704373-1	chr2	150703923	150704825	-	0	NA	Intergenic	RLTR1B-int|LTR|ERV1	-15237	NM_054068	114889	Mm.207061	NM_054068	ENSMUSG00000033080	Vsx1	CHX10-like	visual system homeobox 1	protein-coding
Merged-chr15-88750632-4	chr15	88749862	88751406	-	0	NA	Intergenic	Intergenic	-1077	NM_181412	223773	Mm.396622	NM_181412	ENSMUSG00000034333	Zbed4	1700009F06Rik	zinc finger, BED type containing 4	protein-coding
Merged-chr10-62801970-1	chr10	62800671	62803270	-	0	NA	Intergenic	B2_Mm2|SINE|B2	-9602	NM_026201	67500	Mm.196371	NM_026201	ENSMUSG00000020074	Ccar1	2610511G16Rik|9430036H15Rik|Carp1	cell division cycle and apoptosis regulator 1	protein-coding
Merged-chr5-135902126-1	chr5	135900161	135904093	-	0	NA	Intergenic	Intergenic	14208	NM_013560	15507	Mm.13849	NM_013560	ENSMUSG00000004951	Hspb1	27kDa|Hsp25	heat shock protein 1	protein-coding
Merged-chr16-13980505-1	chr16	13979399	13981613	-	0	NA	Intergenic	MMERVK9C_I-int|LTR|ERVK	-6131	NM_144518	67254	Mm.216217	NM_144518	ENSMUSG00000044117	Bmerb1	2900011O08Rik|MINP	bMERB domain containing 1	protein-coding
Merged-chr1-86505089-4	chr1	86503592	86506367	+	0	NA	Intergenic	B1_Mur3|SINE|Alu	-21578	NM_001360830	19231	Mm.19187	NM_008972	ENSMUSG00000026238	Ptma	Thym	prothymosin alpha	protein-coding
Merged-chr18-80177781-1	chr18	80177033	80178530	-	0	NA	Intergenic	Lx4A|LINE|L1	-8458	NR_131039	105246506	Mm.392326	NR_131039	ENSMUSG00000118061	LOC105246506	-	uncharacterized LOC105246506	ncRNA
Merged-chr5-114977322-2	chr5	114977152	114977511	+	0	NA	Intergenic	B3A|SINE|B2	-6269	NM_009327	21405	Mm.332607	NM_009327	ENSMUSG00000029556	Hnf1a	AI323641|HNF1|HNF1-alpha|HNF1[a]|Hnf-1|Hnf1alpha|LFB1|Tcf-1|Tcf1	HNF1 homeobox A	protein-coding
Merged-chr1-133036041-3	chr1	133035505	133036286	-	0	NA	Intergenic	MTD|LTR|ERVL-MaLR	-5308	NM_001302802	17248	Mm.426531	NM_008575	ENSMUSG00000054387	Mdm4	4933417N07Rik|AA414968|AL023055|AU018793|AU021806|C85810|Mdmx	transformed mouse 3T3 cell double minute 4	protein-coding
Merged-chr4-118438477-2	chr4	118437547	118439294	+	0	NA	Intergenic	B3A|SINE|B2	-1077	NM_023223	107995	Mm.261764	NM_023223	ENSMUSG00000006398	Cdc20	2310042N09Rik|C87100|p55CDC	cell division cycle 20	protein-coding
Merged-chr3-21924229-1	chr3	21923952	21924508	-	0	NA	Intergenic	Intergenic	-152422	NM_030732	81004	Mm.202966	NM_030732	ENSMUSG00000027630	Tbl1xr1	8030499H02Rik|A630076E03Rik|AW539987|C21|C230089I12Rik|DC42|Ira1|TBLR1	transducin (beta)-like 1X-linked receptor 1	protein-coding
Merged-chr15-12960143-3	chr15	12956976	12962280	-	0	NA	Intergenic	ORR1D1|LTR|ERVL-MaLR	134813	NM_026799	14000	Mm.293142	NM_026799	ENSMUSG00000022191	Drosha	1110013A17Rik|AI874853|Etohi2|Rn3|Rnasen	drosha, ribonuclease type III	protein-coding
Merged-chr11-79702063-5	chr11	79698905	79704225	-	0	NA	Intergenic	Intergenic	-10404	NR_029579	387188		NR_029579	ENSMUSG00000065395	Mir193a	Mir193|Mirn193|mir-193a|mmu-mir-193|mmu-mir-193a	microRNA 193a	ncRNA
Merged-chr3-96485389-1	chr3	96485158	96485622	+	0	NA	Intergenic	Intergenic	-33084	NM_001256180	329716	Mm.275223	NM_183223	ENSMUSG00000046317	BC107364	D730018G16	cDNA sequence BC107364	protein-coding
Merged-chr16-15864666-3	chr16	15863464	15865885	+	0	NA	Intergenic	Intergenic	-1305	NM_001359003	72083	Mm.22351	NM_029354	ENSMUSG00000022671	Mzt2	2410018G20Rik|2610001E06Rik|Fam128|Fam128b	mitotic spindle organizing protein 2	protein-coding
Merged-chr10-51521584-3	chr10	51521100	51521930	-	0	NA	Intergenic	SSU-rRNA_Hsa|rRNA|rRNA	30617	NM_013532	14728	Mm.34408	NM_013532	ENSMUSG00000062593	Lilrb4a	CD85K|Gp49b|HM18|ILT3|LIR-5|Lilrb4|gp49	leukocyte immunoglobulin-like receptor, subfamily B, member 4A	protein-coding
Merged-chr11-78086780-4	chr11	78086437	78087062	-	0	NA	Intergenic	Lx4B|LINE|L1	-6366	NM_022313	57837	Mm.21096	NM_022313	ENSMUSG00000020832	Eral1	2610524P08Rik|9130407C09Rik|AU019798|Era|M-ERA|MERA-S|MERA-W	Era (G-protein)-like 1 (E. coli)	protein-coding
Merged-chr11-97988132-4	chr11	97987186	97989037	-	0	NA	Intergenic	MER5A|DNA|hAT-Charlie	-1665	NM_001163608	72324	Mm.39617	NM_028199	ENSMUSG00000017417	Plxdc1	2410003I07Rik|AI848450|Tem7	plexin domain containing 1	protein-coding
Merged-chr9-97112142-1	chr9	97111245	97113041	+	0	NA	Intergenic	Intergenic	-1102	NM_138756	192287	Mm.228067	NM_138756	ENSMUSG00000032449	Slc25a36	C330005L02Rik	solute carrier family 25, member 36	protein-coding
Merged-chr15-81485784-3	chr15	81485603	81485957	-	0	NA	Intergenic	Intergenic	19464	NM_019712	56438	Mm.29405	NM_019712	ENSMUSG00000022400	Rbx1	1500002P15Rik|AA517855|ROC1	ring-box 1	protein-coding
Merged-chr5-146918897-4	chr5	146918817	146918984	+	0	NA	Intergenic	Arthur1B|DNA|hAT-Tip100	-29757	NM_025652	66596	Mm.196528	NM_025652	ENSMUSG00000016503	Gtf3a	2010015D03Rik|2610111I01Rik|5330403M05Rik	general transcription factor III A	protein-coding
Merged-chr1-133492627-2	chr1	133491777	133493434	-	0	NA	Intergenic	Intergenic	-68393	NM_011439	20668	Mm.8575	NM_011439	ENSMUSG00000070643	Sox13	AA407916|AW259412|AW540933|Sox-13	SRY (sex determining region Y)-box 13	protein-coding
Merged-chr19-4772155-2	chr19	4767830	4777571	-	0	NA	intron (NR_157185, intron 2 of 2)	RCHARR1|DNA|hAT-Charlie	16175	NM_025717	66704	Mm.396734	NM_025717	ENSMUSG00000033760	Rbm4b	4921506I22Rik|AI504630|AI506404|Lark2|Neosin	RNA binding motif protein 4B	protein-coding
Merged-chr12-17019028-3	chr12	17018840	17019217	-	0	NA	Intergenic	Intergenic	-7301	NM_001201333	73667	Mm.159048	NM_001201332	ENSMUSG00000071398	2410004P03Rik	-	RIKEN cDNA 2410004P03 gene	protein-coding
Merged-chr5-100417251-2	chr5	100416351	100418158	+	0	NA	Intergenic	B3|SINE|B2	-1020	NM_001359332	69162	Mm.18634	NM_026969	ENSMUSG00000035325	Sec31a	1810024J13Rik|ABP125|ABP130|AU042160|HSPC275|Sec31l1	Sec31 homolog A (S. cerevisiae)	protein-coding
Merged-chr8-84202547-2	chr8	84200868	84205606	+	0	NA	Intergenic	PB1D7|SINE|Alu	-5281	NR_029740	387216		NR_029740	ENSMUSG00000065611	Mir23a	Mirn23a|mir-23a|mmu-mir-23a	microRNA 23a	ncRNA
Merged-chr6-142488822-3	chr6	142486593	142490758	-	0	NA	Intergenic	Intergenic	-15566	NM_145572	232493	Mm.275975	NM_145572	ENSMUSG00000030244	Gys2	BC021322|LGS	glycogen synthase 2	protein-coding
Merged-chr6-47979239-4	chr6	47978960	47979565	+	0	NA	Intergenic	Intergenic	25872	NM_178898	101197	Mm.241063	NM_178898	ENSMUSG00000045466	Zfp956	AI894139	zinc finger protein 956	protein-coding
Merged-chr5-137543864-2	chr5	137543565	137544177	+	0	NA	Intergenic	Intergenic	-9675	NM_031404	83766	Mm.31646	NM_031404	ENSMUSG00000029712	Actl6b	Actl6|ArpNa|Baf53b	actin-like 6B	protein-coding
Merged-chr17-70828583-3	chr17	70826836	70829995	-	0	NA	Intergenic	RLTR35B_MM|LTR|ERVL	18362	NM_001164077	21815	Mm.101034	NM_009372	ENSMUSG00000047407	Tgif1	AA959811|AI462167|Tgif	TGFB-induced factor homeobox 1	protein-coding
Merged-chr14-121028038-1	chr14	121027861	121028217	-	0	NA	Intergenic	Intergenic	-7535	NM_134082	223254	Mm.223980	NM_134082	ENSMUSG00000025555	Farp1	AW228844|BC030329|Cdep	FERM, RhoGEF (Arhgef) and pleckstrin domain protein 1 (chondrocyte-derived)	protein-coding
Merged-chr5-115498699-4	chr5	115498273	115499024	-	0	NA	Intergenic	Intergenic	-8028	NM_011223	19303	Mm.18714	NM_011223	ENSMUSG00000029528	Pxn	AW108311|AW123232|Pax	paxillin	protein-coding
Merged-chr9-75377756-3	chr9	75377310	75378258	+	0	NA	Intergenic	B1_Mus1|SINE|Alu	30026	NM_013479	12049	Mm.25988	NM_013479	ENSMUSG00000032191	Bcl2l10	AA420380|AU023065|Boo|C85687|Diva	Bcl2-like 10	protein-coding
Merged-chr11-62745861-4	chr11	62745586	62746092	-	0	NA	Intergenic	Intergenic	-16746	NM_133208	170740	Mm.339982	NM_133208	ENSMUSG00000005267	Zfp287	B230333C16Rik|SKAT-2|Skat2|Znf287|mszf16|mszf74|zfp-287	zinc finger protein 287	protein-coding
Merged-chr7-27295770-4	chr7	27295597	27295968	+	0	NA	Intergenic	B2_Mm2|SINE|B2	37021	NM_010950	18223	Mm.458153	NM_010950	ENSMUSG00000063160	Numbl	nbl	numb-like	protein-coding
Merged-chr15-59173735-1	chr15	59173269	59174203	-	0	NA	Intergenic	Intergenic	-91710	NM_144800	211401	Mm.215481	NM_144800	ENSMUSG00000022353	Mtss1	2310003N14Rik|BC024131|D130001D01Rik|Mim|mKIAA0429	MTSS I-BAR domain containing 1	protein-coding
Merged-chr13-23515727-4	chr13	23515209	23516066	-	0	NA	Intergenic	Intergenic	-15407	NM_153173	69386	Mm.158272	NM_153173	ENSMUSG00000060981	Hist1h4h	1700024H08Rik	histone cluster 1, H4h	protein-coding
Merged-chr16-9134658-2	chr16	9133166	9137562	+	0	NA	Intergenic	Intergenic	305264	NM_001081400	69053	Mm.390868	NM_001081400	ENSMUSG00000022507	1810013L24Rik	1110017P05Rik|3010002C02Rik|AA792997|AW124177|Gm19906|R74903	RIKEN cDNA 1810013L24 gene	protein-coding
Merged-chr7-24505860-4	chr7	24504112	24507611	-	0	NA	Intergenic	Intergenic	-1226	NM_001290461	232969	Mm.181332	NM_146183	ENSMUSG00000064264	Zfp428	2410005H09Rik|AV271806|AW047854|Znf428	zinc finger protein 428	protein-coding
Merged-chr8-46162580-1	chr8	46161604	46163557	-	0	NA	Intergenic	MLT1D|LTR|ERVL-MaLR	-1071	NM_025747	66756	Mm.133623	NM_025747	ENSMUSG00000031631	Cfap97	1110068E21Rik|4933411K20Rik|AW049273|Kiaa1430	cilia and flagella associated protein 97	protein-coding
Merged-chr3-97683643-4	chr3	97683169	97683950	-	0	NA	Intergenic	MTD|LTR|ERVL-MaLR	7003	NR_106084	102466229		NR_106084	ENSMUSG00000098381	Mir7225	Gm27499|mmu-mir-7225	microRNA 7225	ncRNA
Merged-chr12-22029916-2	chr12	22028531	22030864	-	0	NA	Intergenic	Intergenic	126949	NR_136920	100043416		NM_001004167	ENSMUSG00000093846	Gm4425	EG432637|Gm5433	KRAB-domain protein pseudogene	pseudo
Merged-chr6-102697153-2	chr6	102697075	102697234	+	0	NA	Intergenic	ORR1D2|LTR|ERVL-MaLR	-97230	NR_105792	102466636		NR_105792	ENSMUSG00000098533	Mir6373	Gm27870|mmu-mir-6373	microRNA 6373	ncRNA
Merged-chr8-25214667-1	chr8	25214338	25214997	-	0	NA	Intergenic	Intergenic	-13125	NM_177089	320165	Mm.308452	NM_177089	ENSMUSG00000065954	Tacc1	4833447E04Rik|AA960202|B230378H13Rik	transforming, acidic coiled-coil containing protein 1	protein-coding
Merged-chr19-37357542-3	chr19	37357142	37357954	-	0	NA	Intergenic	Intergenic	-18834	NM_010615	16551	Mm.42203	NM_010615	ENSMUSG00000012443	Kif11	Eg5|Kif8|Kifl1|Knsl1	kinesin family member 11	protein-coding
Merged-chr4-32799046-2	chr4	32797667	32800242	-	0	NA	Intergenic	MLTR12|LTR|ERV1	-1305	NM_175364	108755	Mm.1182	NM_175364	ENSMUSG00000045854	Lyrm2	2610208E05Rik	LYR motif containing 2	protein-coding
Merged-chr11-107000568-1	chr11	106999694	107001444	+	0	NA	Intergenic	B1_Mur4|SINE|Alu	-1044	NM_010655	16647	Mm.12508	NM_010655	ENSMUSG00000018362	Kpna2	2410044B12Rik|IPOA1|PTAC58|Rch1	karyopherin (importin) alpha 2	protein-coding
Merged-chr4-11484729-1	chr4	11484655	11484804	-	0	NA	Intergenic	B2_Mm1a|SINE|B2	-1229	NM_001081183	66185	Mm.331487	NM_001081183	ENSMUSG00000040720	Virma	1110037F02Rik|4930422M05Rik|Kiaa1429|mKIAA1429	vir like m6A methyltransferase associated	protein-coding
Merged-chr13-44728646-4	chr13	44726442	44730445	-	0	NA	Intergenic	Intergenic	-2331	NM_001205044	16468	Mm.25059	NM_021878	ENSMUSG00000038518	Jarid2	Jmj|jumonji	jumonji, AT rich interactive domain 2	protein-coding
Merged-chr12-80117144-4	chr12	80115801	80120344	+	0	NA	Intergenic	PB1D9|SINE|Alu	-5059	NM_007564	12192	Mm.235132	NM_007564	ENSMUSG00000021127	Zfp36l1	AW742437|AW743212|Berg36|Brf1|D530020L18Rik|ERF1|TIS11b|cMG1	zinc finger protein 36, C3H type-like 1	protein-coding
Merged-chr18-77048662-1	chr18	77047112	77050214	+	0	NA	Intergenic	Intergenic	-1366	NM_001368657	71206	Mm.35803	NM_027721	ENSMUSG00000025420	Katnal2	3110023G01Rik|4933439B08Rik	katanin p60 subunit A-like 2	protein-coding
Merged-chr4-46371955-1	chr4	46371165	46372747	+	0	NA	Intergenic	Intergenic	17467	NM_029086	74753	Mm.45973	NM_029086	ENSMUSG00000028331	Trmo	5830415F09Rik|AV014846|Nap1	tRNA methyltransferase O	protein-coding
Merged-chr4-11014978-4	chr4	11013276	11015892	-	0	NA	Intergenic	Intergenic	-6965	NM_175175	71801	Mm.34351	NM_175175	ENSMUSG00000049969	Plekhf2	1110070J07Rik|AA673237|ZFYVE18	pleckstrin homology domain containing, family F (with FYVE domain) member 2	protein-coding
Merged-chrX-4136387-5	chrX	4136291	4136495	+	0	NA	Intergenic	L1Md_F2|LINE|L1	-60183	NM_001085543	627264	Mm.457960	NM_001085543	ENSMUSG00000094307	Btbd35f28	Gm14347	BTB domain containing 35, family member 28	protein-coding
Merged-chr3-69045790-3	chr3	69044997	69046625	+	0	NA	Intergenic	Intergenic	-1069	NM_025863	66949	Mm.176695	NM_025863	ENSMUSG00000034317	Trim59	2310035M22Rik|2700022F13Rik|Mrf1|TSBF1	tripartite motif-containing 59	protein-coding
Merged-chr9-78476444-3	chr9	78476135	78477007	+	0	NA	Intergenic	PB1D11|SINE|Alu	5153	NM_010106	13627	Mm.138471	NM_010106	ENSMUSG00000037742	Eef1a1	-	eukaryotic translation elongation factor 1 alpha 1	protein-coding
Merged-chr4-45013488-1	chr4	45012790	45014188	+	0	NA	Intergenic	Intergenic	-1077	NM_173399	230119	Mm.44222	NM_173399	ENSMUSG00000049657	Zbtb5	5930421I10|9430083K24Rik|AI646847|mKIAA0354	zinc finger and BTB domain containing 5	protein-coding
Merged-chr17-32295678-1	chr17	32295465	32295892	-	0	NA	Intergenic	B1_Mur2|SINE|Alu	-11545	NM_020508	57261	Mm.253518	NM_020508	ENSMUSG00000024002	Brd4	Brd5|HUNK1|MCAP|WI-11513	bromodomain containing 4	protein-coding
Merged-chr8-86889360-1	chr8	86888574	86890147	+	0	NA	Intergenic	B2_Mm2|SINE|B2	-4102	NM_030563	80750	Mm.25117	NM_030563	ENSMUSG00000031652	N4bp1	AI481586|C81621	NEDD4 binding protein 1	protein-coding
Merged-chr6-39438803-2	chr6	39437884	39440057	+	0	NA	Intergenic	B3A|SINE|B2	18592	NR_152168	621427	Mm.389742	NR_152168	ENSMUSG00000068601	Gm10244	Anmkrn1	predicted gene 10244	ncRNA
Merged-chr5-27792708-4	chr5	27791726	27793945	+	0	NA	Intergenic	Intergenic	-1285	NM_018878	55982	Mm.277190	NM_018878	ENSMUSG00000002221	Paxip1	D5Ertd149e|PTIP	PAX interacting (with transcription-activation domain) protein 1	protein-coding
Merged-chr5-118558622-4	chr5	118558351	118558843	-	0	NA	Intergenic	B2_Mm2|SINE|B2	-2122	NM_172424	76199	Mm.206238	NM_172424	ENSMUSG00000018076	Med13l	2210413I17Rik|6330591G05Rik|9030618F05Rik|Thrap2|Trap240L|mKIAA1025	mediator complex subunit 13-like	protein-coding
Merged-chr17-27039627-2	chr17	27038538	27040601	-	0	NA	Intergenic	Intergenic	10310	NM_027544	70772	Mm.440437	NM_027544	ENSMUSG00000048731	Ggnbp1	0610031G08Rik|mdf	gametogenetin binding protein 1	protein-coding
Merged-chr15-82245843-1	chr15	82244682	82247005	+	0	NA	Intergenic	RLTR23|LTR|ERV1	-1096	NM_025639	66570	Mm.23596	NM_025639	ENSMUSG00000068101	Cenpm	2610019I03Rik|AI853711|Pane1	centromere protein M	protein-coding
Merged-chr2-127183849-4	chr2	127183023	127184980	+	0	NA	Intergenic	Intergenic	24279	NM_198630	329509	Mm.120738	NM_198630	ENSMUSG00000044145	1810024B03Rik	-	RIKEN cDNA 1810024B03 gene	protein-coding
Merged-chr11-48856762-5	chr11	48856291	48857079	-	0	NA	Intergenic	tRNA-Val-GTY|tRNA|tRNA	14735	NM_001355757	15944	Mm.29938	NM_008326	ENSMUSG00000046879	Irgm1	Ifggd3|Ifi1|Iigp3|Iipg3|Irgm	immunity-related GTPase family M member 1	protein-coding
Merged-chr8-27223037-4	chr8	27221959	27223832	-	0	NA	Intergenic	Intergenic	6693	NM_013462	11556	Mm.278475	NM_013462	ENSMUSG00000031489	Adrb3	Adrb-3|beta 3-AR	adrenergic receptor, beta 3	protein-coding
Merged-chr15-88836269-2	chr15	88835157	88837518	-	0	NA	Intergenic	Intergenic	16691	NM_029720	76737	Mm.292567	NM_029720	ENSMUSG00000023272	Creld2	5730592L21Rik|C85758	cysteine-rich with EGF-like domains 2	protein-coding
Merged-chr9-103366833-3	chr9	103365831	103367900	+	0	NA	Intergenic	Intergenic	-1085	NM_001134426	321022	Mm.261025	NM_175565	ENSMUSG00000032803	Cdv3	2510010F10Rik|C230084J24Rik|C79446|TPP36	carnitine deficiency-associated gene expressed in ventricle 3	protein-coding
Merged-chr4-55479075-1	chr4	55477525	55480626	-	0	NA	Intergenic	Intergenic	53400	NM_010637	16600	Mm.4325	NM_010637	ENSMUSG00000003032	Klf4	EZF|Gklf|Zie	Kruppel-like factor 4 (gut)	protein-coding
Merged-chr9-73112390-1	chr9	73111485	73113297	-	0	NA	Intergenic	Intergenic	-1078	NM_198609	225215	Mm.379366	NM_198609	ENSMUSG00000032215	Rsl24d1	2410159K22Rik	ribosomal L24 domain containing 1	protein-coding
Merged-chr11-100303651-2	chr11	100303475	100303828	-	0	NA	Intergenic	Intergenic	-16298	NM_011508	20918	Mm.13886	NM_011508	ENSMUSG00000035530	Eif1	Sui1-rs1	eukaryotic translation initiation factor 1	protein-coding
Merged-chr13-22029429-4	chr13	22029191	22029965	+	0	NA	Intergenic	Intergenic	6065	NM_175659	319168	Mm.250564	NM_175659	ENSMUSG00000069302	Hist1h2ah	-	histone cluster 1, H2ah	protein-coding
Merged-chr11-95084316-4	chr11	95083681	95084872	-	0	NA	Intergenic	Intergenic	-7465	NM_001306162	16400	Mm.57035	NM_013565	ENSMUSG00000001507	Itga3	AA407068|CD49C|GAPB3	integrin alpha 3	protein-coding
Merged-chr4-106860359-1	chr4	106859776	106860944	+	0	NA	Intergenic	RSINE1|SINE|B4	-51110	NM_198438	72475	Mm.195635	NM_023672	ENSMUSG00000061887	Ssbp3	2610021L12Rik|2610200M23Rik|5730488C10Rik|AI854733|AW551939|LAST|SSDP1	single-stranded DNA binding protein 3	protein-coding
Merged-chr1-132980209-1	chr1	132976690	132983730	-	0	NA	Intergenic	B1_Mm|SINE|Alu	45206	NM_001302801	17248	Mm.426531	NM_008575	ENSMUSG00000054387	Mdm4	4933417N07Rik|AA414968|AL023055|AU018793|AU021806|C85810|Mdmx	transformed mouse 3T3 cell double minute 4	protein-coding
Merged-chr1-77199191-2	chr1	77199078	77199309	+	0	NA	Intergenic	MusHAL1|LINE|L1	297575	NR_105770	102465180		NR_105770	ENSMUSG00000099141	Mir6352	Gm27481|mmu-mir-6352	microRNA 6352	ncRNA
Merged-chr5-121619999-3	chr5	121619040	121620980	+	0	NA	Intergenic	B3|SINE|B2	-1072	NM_178799	338350	Mm.482918	NM_178799	ENSMUSG00000042647	Acad12	9330129D05Rik	acyl-Coenzyme A dehydrogenase family, member 12	protein-coding
Merged-chr6-122765480-1	chr6	122764929	122766033	+	0	NA	Intergenic	Intergenic	-22736	NM_011401	20527	Mm.395108	NM_011401	ENSMUSG00000003153	Slc2a3	AA408729|AL023014|AL024341|AU040424|C78366|Glut-3|Glut3	solute carrier family 2 (facilitated glucose transporter), member 3	protein-coding
Merged-chr16-17923588-4	chr16	17922047	17925640	+	0	NA	Intergenic	Intergenic	4376	NM_153150	13358	Mm.229291	NM_153150	ENSMUSG00000003528	Slc25a1	1300019P08Rik|2610100G11Rik|AI194714|Ctp|Dgsj|Slc20a3	solute carrier family 25 (mitochondrial carrier, citrate transporter), member 1	protein-coding
Merged-chrX-13066330-1	chrX	13066055	13066607	+	0	NA	Intergenic	Arthur1|DNA|hAT-Tip100	-5167	NM_009481	22284	Mm.242646	NM_009481	ENSMUSG00000031010	Usp9x	5730589N07Rik|AA407302|AA407699|AL022658|AL022749|Dffrx|FAF-X|Fafl	ubiquitin specific peptidase 9, X chromosome	protein-coding
Merged-chr13-21882546-4	chr13	21881564	21882998	-	0	NA	Intergenic	Intergenic	14768	NR_035500	100316716		NR_035500	ENSMUSG00000088148	Mir1983	mmu-mir-1983	microRNA 1983	ncRNA
Merged-chr15-101163183-1	chr15	101162126	101164242	-	0	NA	Intergenic	Intergenic	-10888	NM_007395	11479	Mm.308467	NM_007395	ENSMUSG00000000532	Acvr1b	6820432J04|ALK-4|ActR-IB|ActRIB|Acvrlk4|Alk4|SKR2	activin A receptor, type 1B	protein-coding
Merged-chr1-159231156-1	chr1	159230192	159232122	-	0	NA	Intergenic	LTRIS3|LTR|ERV1	-1043	NM_011931	26374	Mm.328135	NM_011931	ENSMUSG00000040782	Cop1	AI316802|C80879|Rfwd2	COP1, E3 ubiquitin ligase	protein-coding
Merged-chr1-33849648-3	chr1	33849464	33849907	+	0	NA	Intergenic	Intergenic	-10771	NM_001161816	433287	Mm.383632	NM_001161816		Gm15455	AA692849	predicted gene 15455	protein-coding
Merged-chr8-66473309-1	chr8	66472406	66474214	-	0	NA	Intergenic	Intergenic	13220	NM_001357208	66282	Mm.294985	NM_025465	ENSMUSG00000025591	Tma16	1810029B16Rik	translation machinery associated 16	protein-coding
Merged-chr5-109842237-1	chr5	109839442	109845033	-	0	NA	Intergenic	RLTR13D6|LTR|ERVK	-8095	NR_027964	667213	Mm.454429	NR_027964	ENSMUSG00000105044	Gm10416	EG667213	zinc finger protein pseudogene	pseudo
Merged-chr15-102940683-1	chr15	102939874	102941494	+	0	NA	Intergenic	Intergenic	3858	NM_010463	15421	Mm.221179	NM_010463	ENSMUSG00000050328	Hoxc12	Hox-3.8	homeobox C12	protein-coding
Merged-chr2-163464949-4	chr2	163461451	163471905	-	0	NA	Intergenic	Intergenic	-5867	NR_028122	69517	Mm.395343	NR_028122	ENSMUSG00000053353	2310001K24Rik	-	RIKEN cDNA 2310001K24 gene	ncRNA
Merged-chr11-103113316-3	chr11	103112196	103114617	+	0	NA	Intergenic	Intergenic	-2919	NM_138753	192231	Mm.8763	NM_138753	ENSMUSG00000048878	Hexim1	7330426E13Rik|CLP-1|Clp1|HIS1	hexamethylene bis-acetamide inducible 1	protein-coding
Merged-chr12-54719018-4	chr12	54718639	54719326	-	0	NA	Intergenic	Intergenic	-23088	NM_025456	66266	Mm.156440	NM_025456	ENSMUSG00000054302	Eapp	1810011O16Rik	E2F-associated phosphoprotein	protein-coding
Merged-chr12-20197531-4	chr12	20196614	20198477	+	0	NA	Intergenic	Intergenic	618234	NR_015521	69513	Mm.273972	NR_015521	ENSMUSG00000099759	1700030C10Rik	-	RIKEN cDNA 1700030C10 gene	ncRNA
Merged-chr14-34663129-1	chr14	34662246	34664013	+	0	NA	Intergenic	B1_Mus1|SINE|Alu	-9555	NR_029647	723831		NR_029647	ENSMUSG00000094316	Mir297-1	Mir297a-1|Mirn297-1	microRNA 297-1	ncRNA
Merged-chr10-77192299-2	chr10	77191533	77193291	+	0	NA	Intergenic	Intergenic	-25882	NM_009929	12822	Mm.4352	NM_009929	ENSMUSG00000001435	Col18a1	-	collagen, type XVIII, alpha 1	protein-coding
Merged-chr9-123936189-4	chr9	123935243	123937210	-	0	NA	Intergenic	MER5A1|DNA|hAT-Charlie	32466	NM_009912	12768	Mm.274927	NM_009912	ENSMUSG00000025804	Ccr1	Cmkbr1|Mip-1a-R	chemokine (C-C motif) receptor 1	protein-coding
Merged-chr4-133085352-1	chr4	133084323	133086383	+	0	NA	Intergenic	CpG	-45280	NM_153423	242687	Mm.23566	NM_153423	ENSMUSG00000028868	Wasf2	AW742646|D4Ertd13e|WAVE2	WAS protein family, member 2	protein-coding
Merged-chr11-74823287-1	chr11	74822298	74824278	+	0	NA	Intergenic	Intergenic	-7636	NM_010813	17428	Mm.3759	NM_010813	ENSMUSG00000000282	Mnt	Rox|bHLHd3	max binding protein	protein-coding
Merged-chr4-55476399-1	chr4	55475728	55477072	+	0	NA	Intergenic	Intergenic	56075	NM_010637	16600	Mm.4325	NM_010637	ENSMUSG00000003032	Klf4	EZF|Gklf|Zie	Kruppel-like factor 4 (gut)	protein-coding
Merged-chr15-101985146-1	chr15	101984816	101985477	+	0	NA	Intergenic	Intergenic	19196	NM_031170	16691	Mm.358618	NM_031170	ENSMUSG00000049382	Krt8	AA960620|AL022697|AU019895|Card2|EndoA|K8|Krt-2.8|Krt2-8	keratin 8	protein-coding
Merged-chr16-21383345-2	chr16	21382736	21384011	+	0	NA	Intergenic	Intergenic	-39745	NM_001285893	209018	Mm.235683	NM_145948	ENSMUSG00000033653	Vps8	AI315068|AU040738|mKIAA0804	VPS8 CORVET complex subunit	protein-coding
Merged-chr19-56816898-1	chr19	56814281	56819517	-	0	NA	intron (NM_170757, intron 1 of 15)	intron (NM_170757, intron 1 of 15)	5300	NM_170757	213993	Mm.469677	NM_170757	ENSMUSG00000035173	Ccdc186	1810028B20Rik|A630007B06Rik|AI159700|Otg1	coiled-coil domain containing 186	protein-coding
Merged-chr13-107891545-1	chr13	107890308	107892784	+	0	NA	Intergenic	Intergenic	-1482	NM_145456	67263	Mm.490418	NM_145456		Zswim6	2900036G02Rik|mKIAA1577	zinc finger SWIM-type containing 6	protein-coding
Merged-chr8-89051538-3	chr8	89049971	89052864	-	0	NA	Intergenic	Intergenic	-7255	NM_021390	58198	Mm.214361	NM_021390	ENSMUSG00000031665	Sall1	Msal-3	spalt like transcription factor 1	protein-coding
Merged-chr12-86918846-1	chr12	86917393	86920301	+	0	NA	Intergenic	Intergenic	-28194	NM_001289429	217732	Mm.22337	NM_173735	ENSMUSG00000034157	Cipc	2310044G17Rik|AI842544|AI853744	CLOCK interacting protein, circadian	protein-coding
Merged-chr4-133006513-4	chr4	133006266	133006768	+	0	NA	Intergenic	Intergenic	-4989	NM_146155	230793	Mm.31816	NM_146155	ENSMUSG00000037692	Ahdc1	D030015G18Rik	AT hook, DNA binding motif, containing 1	protein-coding
Merged-chr5-142368800-4	chr5	142367473	142370568	+	0	NA	Intergenic	Intergenic	-32477	NM_199068	17425	Mm.24214	NM_010812	ENSMUSG00000056493	Foxk1	A630048H08Rik|AI463295|Gm10868|Mnf	forkhead box K1	protein-coding
Merged-chr7-127709857-1	chr7	127709659	127710057	+	0	NA	Intergenic	B2_Mm1t|SINE|B2	-1092	NM_009746	12055	Mm.89667	NM_009746	ENSMUSG00000030814	Bcl7c	C230096E12Rik	B cell CLL/lymphoma 7C	protein-coding
Merged-chr11-49714150-4	chr11	49712845	49715868	+	0	NA	Intergenic	Intergenic	-1634	NM_212484	104625	Mm.247113	NM_212484	ENSMUSG00000020362	Cnot6	CCR4	CCR4-NOT transcription complex, subunit 6	protein-coding
Merged-chr11-106721830-3	chr11	106718286	106724422	-	0	NA	Intergenic	B3|SINE|B2	-6073	NM_001032378	18613	Mm.343951	NM_008816	ENSMUSG00000020717	Pecam1	C85791|Cd31|PECAM-1|Pecam	platelet/endothelial cell adhesion molecule 1	protein-coding
Merged-chr13-23500268-4	chr13	23500054	23500789	+	0	NA	Intergenic	Intergenic	-11564	NM_001289614	238555	Mm.129668	NM_175938	ENSMUSG00000053216	Btn2a2	Btn2|D030063K05	butyrophilin, subfamily 2, member A2	protein-coding
Merged-chr9-110409212-1	chr9	110408377	110410048	+	0	NA	Intergenic	L2|LINE|L2	-1002	NM_001081043	104831	Mm.335477	NM_001081043	ENSMUSG00000036057	Ptpn23	AI462446|PTP-TD14	protein tyrosine phosphatase, non-receptor type 23	protein-coding
Merged-chr11-96077031-4	chr11	96076472	96077693	+	0	NA	Intergenic	B1_Mus1|SINE|Alu	-1388	NM_007506	11951	Mm.258	NM_007506	ENSMUSG00000006057	Atp5g1	Atp5mc1	ATP synthase, H+ transporting, mitochondrial F0 complex, subunit C1 (subunit 9)	protein-coding
Merged-chr12-86945956-3	chr12	86944630	86947189	-	0	NA	Intergenic	Intergenic	-1132	NM_001289429	217732	Mm.22337	NM_173735	ENSMUSG00000034157	Cipc	2310044G17Rik|AI842544|AI853744	CLOCK interacting protein, circadian	protein-coding
Merged-chr16-18295228-4	chr16	18295092	18295407	-	0	NA	Intergenic	B2_Mm1a|SINE|B2	-6081	NM_033324	94223	Mm.447352	NM_033324	ENSMUSG00000022718	Dgcr8	D16H22S1742E|D16H22S788E|D16Wis2|Gy1|N41|Vo59c07|mir-1306	DGCR8, microprocessor complex subunit	protein-coding
Merged-chr19-23088884-1	chr19	23087905	23089864	+	0	NA	Intergenic	Intergenic	-52342	NM_010638	16601	Mm.291595	NM_010638	ENSMUSG00000033863	Klf9	2310051E17Rik|AA589643|BTEB-1|Bteb1|Gm9971	Kruppel-like factor 9	protein-coding
Merged-chr17-45505585-1	chr17	45504639	45506532	-	0	NA	Intergenic	Intergenic	-1247	NM_001358000	224805	Mm.329063	NM_198608	ENSMUSG00000023938	Aars2	Aarsl|AlaRS|Gm89	alanyl-tRNA synthetase 2, mitochondrial	protein-coding
Merged-chr3-34759269-1	chr3	34758417	34760123	-	0	NA	Intergenic	B1_Mus1|SINE|Alu	-12805	NR_110488	102638436	Mm.261793	NR_110488	ENSMUSG00000106519	Gm38509	Peril	predicted gene, 38509	ncRNA
Merged-chr19-53394397-2	chr19	53393921	53394708	-	0	NA	Intergenic	RLTR25A|LTR|ERVK	-3680	NM_172429	76479	Mm.313687	NM_172429	ENSMUSG00000025024	Smndc1	-	survival motor neuron domain containing 1	protein-coding
Merged-chr12-110702354-2	chr12	110701537	110702679	-	0	NA	Intergenic	Intergenic	-5713	NM_010480	15519	Mm.1843	NM_010480	ENSMUSG00000021270	Hsp90aa1	86kDa|89kDa|AL024080|AL024147|Hsp86-1|Hsp89|Hsp90|Hspca|hsp4	heat shock protein 90, alpha (cytosolic), class A member 1	protein-coding
Merged-chr12-19045989-4	chr12	19044404	19047172	+	0	NA	Intergenic	Intergenic	531278	NM_001201330	236366	Mm.352227	NM_001033157	ENSMUSG00000073197	5730507C01Rik	-	RIKEN cDNA 5730507C01 gene	protein-coding
Merged-chr13-22015619-5	chr13	22015019	22015878	-	0	NA	Intergenic	B1F|SINE|Alu	-5707	NM_019429	54373	Mm.32043	NM_019429	ENSMUSG00000006179	Prss16	AI448615|TSSP	protease, serine 16 (thymus)	protein-coding
Merged-chr15-103389186-3	chr15	103388984	103389368	+	0	NA	Intergenic	B3|SINE|B2	-22385	NM_001314041	16402	Mm.16234	NM_010577	ENSMUSG00000000555	Itga5	Cd49e|Fnra|VLA5	integrin alpha 5 (fibronectin receptor alpha)	protein-coding
Merged-chr5-104585938-1	chr5	104583921	104587957	+	0	NA	Intergenic	Intergenic	14267	NM_001346671	69623	Mm.69919	NM_027142		Zfp33b	2310012P17Rik	zinc finger protein 33B	protein-coding
Merged-chr17-36277423-5	chr17	36271431	36282990	+	0	NA	Intergenic	Intergenic	-5206	NM_024468	79263	Mm.40624	NM_024468	ENSMUSG00000045409	Trim39	1100001D15Rik|E130103K13Rik|RBCC-B30.2|Rnf23|mKIAA4179|tfp	tripartite motif-containing 39	protein-coding
Merged-chr6-28891745-1	chr6	28890560	28892932	+	0	NA	Intergenic	Intergenic	-59999	NM_138682	192198	Mm.443660	NM_138682	ENSMUSG00000049939	Lrrc4	MBAG1|NGL-2|NGL2|NLG-2|Nag14	leucine rich repeat containing 4	protein-coding
Merged-chr19-38053857-1	chr19	38053217	38054498	-	0	NA	Intergenic	Intergenic	-1127	NM_028293	74107	Mm.9916	NM_028293	ENSMUSG00000024989	Cep55	1200008O12Rik|2700032M20Rik	centrosomal protein 55	protein-coding
Merged-chr11-95714967-4	chr11	95713053	95718067	+	0	NA	Intergenic	Intergenic	-2806	NR_045780	432396	Mm.426849	NR_045780	ENSMUSG00000086191	Zfp652os	1110035M17Rik	zinc finger protein 652, opposite strand	ncRNA
Merged-chr10-45277714-1	chr10	45277502	45277928	-	0	NA	Intergenic	MTB_Mm|LTR|ERVL-MaLR	-11590	NM_024286	78977	Mm.24748	NM_024286	ENSMUSG00000019848	Popdc3	AA682104|Pop3	popeye domain containing 3	protein-coding
Merged-chr8-4676520-1	chr8	4675770	4677271	-	0	NA	Intergenic	Intergenic	63180	NM_001368404	233987	Mm.102799	NM_145591	ENSMUSG00000058748	Zfp958	-	zinc finger protein 958	protein-coding
Merged-chr3-130724148-1	chr3	130723175	130725123	-	0	NA	Intergenic	B1_Mur1|SINE|Alu	6180	NM_001199350	619547	Mm.391636	NM_001199350		Rpl34-ps1	EG619547|Gm10239	ribosomal protein L34, pseudogene 1	protein-coding
Merged-chr9-116426947-4	chr9	116426353	116427364	-	0	NA	Intergenic	ID_B1|SINE|B4	237678	NR_152204	100043817	Mm.404276	NR_152204		Gm4668	-	predicted gene 4668	ncRNA
Merged-chr8-84666607-1	chr8	84664586	84668630	-	0	NA	Intergenic	RSINE1|SINE|B4	-3756	NM_010499	15936	Mm.399	NM_010499	ENSMUSG00000053560	Ier2	AI317238|Ch1|Pip92	immediate early response 2	protein-coding
Merged-chr2-167400515-3	chr2	167400120	167400954	+	0	NA	Intergenic	LTR16E1|LTR|ERVL	-21173	NR_130767	77031	Mm.278924	NM_148929	ENSMUSG00000039463	Slc9a8	1200006P13Rik|6430709P13Rik|AI182282|NHE-8|NHE8	solute carrier family 9 (sodium/hydrogen exchanger), member 8	protein-coding
Merged-chr11-60887568-3	chr11	60887250	60888080	+	0	NA	Intergenic	MLTR25A|LTR|ERVK	-8627	NM_001168507	216821	Mm.28063	NM_173453	ENSMUSG00000043284	Tmem11	5730466P16Rik|AA409091	transmembrane protein 11	protein-coding
Merged-chr4-135313312-2	chr4	135311590	135314998	-	0	NA	Intergenic	Intergenic	39852	NM_016799	51796	Mm.1963	NM_016799	ENSMUSG00000028809	Srrm1	AA407769|POP101|Srm160	serine/arginine repetitive matrix 1	protein-coding
Merged-chr13-23400840-5	chr13	23400503	23401184	-	0	NA	Intergenic	tRNA-Ala-GCY|tRNA|tRNA	23023	NM_013924	30946	Mm.292094	NM_013924	ENSMUSG00000036376	Abt1	-	activator of basal transcription 1	protein-coding
Merged-chr2-75635145-4	chr2	75633844	75637648	+	0	NA	Intergenic	Intergenic	-23513	NM_053263	229279	Mm.316306	NM_053263	ENSMUSG00000059005	Hnrnpa3	2410013L13Rik|2610209F03Rik|2610510D13Rik|Hnrpa3	heterogeneous nuclear ribonucleoprotein A3	protein-coding
Merged-chr6-71270074-4	chr6	71269262	71270753	-	0	NA	Intergenic	B1_Mm|SINE|Alu	-1664	NR_106192	102465900		NR_106192	ENSMUSG00000098623	Mir8112	Gm27739|mmu-mir-8112	microRNA 8112	ncRNA
Merged-chr12-54738207-5	chr12	54737559	54738623	-	0	NA	Intergenic	Intergenic	-42197	NM_025456	66266	Mm.156440	NM_025456	ENSMUSG00000054302	Eapp	1810011O16Rik	E2F-associated phosphoprotein	protein-coding
Merged-chr9-77910005-1	chr9	77909330	77910681	-	0	NA	Intergenic	Intergenic	-7360	NM_134255	68801	Mm.430736	NM_134255	ENSMUSG00000032349	Elovl5	1110059L23Rik|AI747313|AU043003|HELO1	ELOVL family member 5, elongation of long chain fatty acids (yeast)	protein-coding
Merged-chr16-8754710-2	chr16	8752175	8756746	-	0	NA	Intergenic	B1F|SINE|Alu	-16118	NM_001003918	252870	Mm.295330	NM_001003918	ENSMUSG00000022710	Usp7	2210010O09Rik|AA409944|AA617399|AU019296|AW548146|C80752|Hausp	ubiquitin specific peptidase 7	protein-coding
Merged-chr11-48798140-4	chr11	48795313	48800315	-	0	NA	Intergenic	Intergenic	-2546	NM_008143	14694	Mm.5305	NM_008143	ENSMUSG00000020372	Rack1	AL033335|GB-like|Gnb2-rs1|Gnb2l1|p205	receptor for activated C kinase 1	protein-coding
Merged-chr7-24517762-1	chr7	24517409	24518116	+	0	NA	Intergenic	MIRb|SINE|MIR	10675	NM_175142	232969	Mm.181332	NM_146183	ENSMUSG00000064264	Zfp428	2410005H09Rik|AV271806|AW047854|Znf428	zinc finger protein 428	protein-coding
Merged-chrX-58039273-1	chrX	58038680	58039867	-	0	NA	Intergenic	Intergenic	8645	NM_009575	22773	Mm.255890	NM_009575	ENSMUSG00000067860	Zic3	Bn|Ka	zinc finger protein of the cerebellum 3	protein-coding
Merged-chr11-94135611-3	chr11	94130315	94138482	-	0	NA	Intergenic	Intergenic	-77056	NM_009427	22057	Mm.259673	NM_009427	ENSMUSG00000037573	Tob1	Tob|Trob	transducer of ErbB-2.1	protein-coding
Merged-chr17-70923023-1	chr17	70921880	70924168	-	0	NA	Intergenic	Intergenic	-62424	NR_035427	100316676		NR_035427	ENSMUSG00000080468	Mir1195	Mirn1195|mmu-mir-1195	microRNA 1195	ncRNA
Merged-chr12-108790389-4	chr12	108787051	108792662	-	0	NA	Intergenic	Intergenic	-3441	NM_009537	22632	Mm.3868	NM_009537	ENSMUSG00000021264	Yy1	NF-E1|YY-1	YY1 transcription factor	protein-coding
Merged-chr12-86820095-2	chr12	86819734	86820588	+	0	NA	Intergenic	B1_Mus1|SINE|Alu	64653	NM_145836	238330	Mm.248358	NM_145836	ENSMUSG00000034168	Irf2bpl	6430527G18Rik|Eap1	interferon regulatory factor 2 binding protein-like	protein-coding
Merged-chr10-128052920-3	chr10	128050555	128055516	+	0	NA	Intergenic	Intergenic	-5947	NM_019766	56351	Mm.305816	NM_019766	ENSMUSG00000071072	Ptges3	5730442A20Rik|Ptges|Tebp|cPGES|p23|sid3177	prostaglandin E synthase 3	protein-coding
Merged-chr5-25520953-2	chr5	25520549	25521295	-	0	NA	Intergenic	Intergenic	4855	NM_198621	242891	Mm.291521	NM_198621	ENSMUSG00000038044	Cct8l1	Gm443	chaperonin containing TCP1, subunit 8 (theta)-like 1	protein-coding
Merged-chr8-123064213-4	chr8	123062906	123065435	-	0	NA	Intergenic	Intergenic	-1338	NM_001364435	234847	Mm.292075	NM_153176	ENSMUSG00000000738	Spg7	AI452278|AU015315|Cmar|PGN	SPG7, paraplegin matrix AAA peptidase subunit	protein-coding
Merged-chr19-38323648-2	chr19	38321291	38325972	-	0	NA	Intergenic	Intergenic	58248	NR_157559	56839	Mm.298251	NM_020278	ENSMUSG00000067242	Lgi1	BB130740	leucine-rich repeat LGI family, member 1	protein-coding
Merged-chr5-43809026-3	chr5	43808236	43809886	+	0	NA	Intergenic	RLTR49|LTR|ERVK	-9832	NM_009763	12182	Mm.246332	NM_009763	ENSMUSG00000029082	Bst1	114/A10|A530073F09|BP-3|Bp3|Bsta1|CD157|Ly65	bone marrow stromal cell antigen 1	protein-coding
Merged-chr9-62833171-4	chr9	62832881	62833641	+	0	NA	Intergenic	B4A|SINE|B4	-5524	NM_001033175	76524	Mm.283636	NM_001033175	ENSMUSG00000032245	Cln6	1810065L06Rik|AW743417|D9Bwg1455e|nclf	ceroid-lipofuscinosis, neuronal 6	protein-coding
Merged-chr2-165782125-1	chr2	165781306	165782945	+	0	NA	Intergenic	RSINE1|SINE|B4	76048	NM_001252585	228880	Mm.227598	NM_027230	ENSMUSG00000039671	Zmynd8	1110013E22Rik|2010005I16Rik|3632413B07Rik|AI316811|AL024039|Prkcbp1|RACK7	zinc finger, MYND-type containing 8	protein-coding
Merged-chr14-51064064-5	chr14	51063860	51064372	+	0	NA	Intergenic	Intergenic	-6874	NM_001011875	497106	Mm.379740	NM_001011875	ENSMUSG00000068407	Rnase12	Rai1	ribonuclease, RNase A family, 12 (non-active)	protein-coding
Merged-chr4-135306441-4	chr4	135305610	135307119	-	0	NA	Intergenic	ID_B1|SINE|B4	-33604	NM_013885	29876	Mm.257765	NM_013885	ENSMUSG00000037242	Clic4	D0Jmb3|TU-74|mc3s5|mtCLIC	chloride intracellular channel 4 (mitochondrial)	protein-coding
Merged-chr11-97637484-2	chr11	97637241	97637860	+	0	NA	Intergenic	B1_Mm|SINE|Alu	-7834	NM_175332	103551	Mm.24506	NM_175332	ENSMUSG00000043439	Epop	AA409164|AI413509|AW539173|E13|E130012A19Rik|esPRC2p48	elongin BC and polycomb repressive complex 2 associated protein	protein-coding
Merged-chr5-136179004-2	chr5	136178093	136180201	-	0	NA	Intergenic	Intergenic	-8491	NM_178751	269717	Mm.308396	NM_178751	ENSMUSG00000039747	Orai2	A730041O15Rik|Tmem142b	ORAI calcium release-activated calcium modulator 2	protein-coding
Merged-chr7-55793098-1	chr7	55792147	55794051	-	0	NA	Intergenic	RSINE1|SINE|B4	-1026	NM_146190	233276	Mm.284306	NM_146190	ENSMUSG00000033790	Tubgcp5	B130010C12Rik|GCP5|mKIAA1899	tubulin, gamma complex associated protein 5	protein-coding
Merged-chr17-74527132-3	chr17	74526186	74528052	-	0	NA	Intergenic	Intergenic	-1176	NM_007566	12211	Mm.442564	NM_007566	ENSMUSG00000024073	Birc6	A430032G04Rik|A430040A19Rik|AA501170|Bruce|D630005A10Rik|mKIAA1289	baculoviral IAP repeat-containing 6	protein-coding
Merged-chr14-99315544-2	chr14	99314204	99316874	+	0	NA	Intergenic	Intergenic	16848	NM_009769	12224	Mm.30262	NM_009769	ENSMUSG00000005148	Klf5	4930520J07Rik|Bteb2|CKLF|IKLF	Kruppel-like factor 5	protein-coding
Merged-chr12-12176631-1	chr12	12175948	12177316	-	0	NA	Intergenic	Intergenic	-85545	NM_001364432	76820	Mm.440802	NM_029758	ENSMUSG00000020589	Fam49a	2410157M17Rik|9630047E15|D12Ertd553e	family with sequence similarity 49, member A	protein-coding
Merged-chr2-166751248-2	chr2	166750964	166751592	+	0	NA	Intergenic	B1_Mus1|SINE|Alu	-37446	NM_177782	277360	Mm.34420	NM_177782	ENSMUSG00000039621	Prex1	G630042G04|P-REX1|Setd6	phosphatidylinositol-3,4,5-trisphosphate-dependent Rac exchange factor 1	protein-coding
Merged-chr12-59220933-4	chr12	59219879	59222296	+	0	NA	Intergenic	B1_Mm|SINE|Alu	-1604	NM_001033156	70611	Mm.311026	NM_001033156	ENSMUSG00000035329	Fbxo33	5730501N20Rik|AI642135	F-box protein 33	protein-coding
Merged-chr19-24253434-4	chr19	24253027	24253635	-	0	NA	Intergenic	PB1D10|SINE|Alu	27259	NM_008044	14297	Mm.7319	NM_008044	ENSMUSG00000059363	Fxn	FA|FARR|Frda|X25	frataxin	protein-coding
Merged-chr4-149853708-4	chr4	149853257	149854080	-	0	NA	Intergenic	ORR1C2|LTR|ERVL-MaLR	-79401	NM_027460	70556	Mm.41877	NM_027460	ENSMUSG00000028982	Slc25a33	5730438N18Rik|Pnc1	solute carrier family 25, member 33	protein-coding
Merged-chr19-53058950-2	chr19	53058265	53059978	+	0	NA	Intergenic	Intergenic	-17131	NR_045320	78457	Mm.76932	NR_045320	ENSMUSG00000099988	1700054A03Rik	-	RIKEN cDNA 1700054A03 gene	ncRNA
Merged-chr2-30521623-2	chr2	30520890	30522457	+	0	NA	Intergenic	Intergenic	-47474	NM_030244	72500	Mm.295464	NM_030244	ENSMUSG00000089762	Ier5l	2610524G09Rik	immediate early response 5-like	protein-coding
Merged-chr2-180256069-2	chr2	180255066	180256815	-	0	NA	Intergenic	RLTR28B|LTR|ERVL	-1439	NM_001355520	66481	Mm.289669	NM_025587	ENSMUSG00000039001	Rps21	1810049N11Rik|2410030A14Rik	ribosomal protein S21	protein-coding
Merged-chr10-82179365-4	chr10	82178462	82180723	+	0	NA	Intergenic	Intergenic	51579	NM_001163064	216177	Mm.482395	NM_001163064	ENSMUSG00000078435	AU041133	-	expressed sequence AU041133	protein-coding
Merged-chr12-54710830-4	chr12	54710307	54711507	+	0	NA	Intergenic	Intergenic	-15013	NM_025456	66266	Mm.156440	NM_025456	ENSMUSG00000054302	Eapp	1810011O16Rik	E2F-associated phosphoprotein	protein-coding
Merged-chr17-29468574-2	chr17	29467814	29469621	+	0	NA	Intergenic	RSINE1|SINE|B4	-22068	NM_008842	18712	Mm.328931	NM_008842	ENSMUSG00000024014	Pim1	Pim-1	proviral integration site 1	protein-coding
Merged-chr18-20765335-2	chr18	20762439	20768306	+	0	NA	Intergenic	MERV1_I-int|LTR|ERV1	-18968	NM_019737	56386	Mm.393827	NM_019737	ENSMUSG00000056124	B4galt6	AA536803|AU022389	UDP-Gal:betaGlcNAc beta 1,4-galactosyltransferase, polypeptide 6	protein-coding
Merged-chr4-3819604-1	chr4	3817919	3821291	+	0	NA	Intergenic	Intergenic	16050	NM_026147	67427	Mm.21938	NM_026147	ENSMUSG00000028234	Rps20	4632426K06Rik|Dsk4	ribosomal protein S20	protein-coding
Merged-chr5-52146377-1	chr5	52145094	52147661	-	0	NA	Intergenic	Intergenic	-10360	NR_105845	102466648		NR_105845	ENSMUSG00000098726	Mir6417	Gm27334|mmu-mir-6417	microRNA 6417	ncRNA
Merged-chr5-134182868-4	chr5	134181371	134184270	-	0	NA	Intergenic	Intergenic	-1218	NM_001359852	114674	Mm.218744	NM_053266	ENSMUSG00000015942	Gtf2ird2	1700012P16Rik	GTF2I repeat domain containing 2	protein-coding
Merged-chr6-85106120-1	chr6	85105441	85106801	+	0	NA	Intergenic	MYSERV16_I-int|LTR|ERVK	29939	NR_002702	108176	Mm.431982	NR_002702		Npm3-ps1	-	nucleoplasmin 3, pseudogene 1	pseudo
Merged-chr11-59840897-2	chr11	59839896	59842106	+	0	NA	Intergenic	RMER21A|LTR|ERV1	-1234	NM_011991	26572	Mm.40	NM_011991	ENSMUSG00000019373	Cops3	Csn3|Sgn3	COP9 signalosome subunit 3	protein-coding
Merged-chr4-54073699-1	chr4	54073143	54074256	+	0	NA	Intergenic	Intergenic	247654	NM_028053	52076	Mm.27184	NM_028053	ENSMUSG00000028420	Tmem38b	1600017F22Rik|AA437809|AV051057|D4Ertd89e|TRIC-B|mg33b	transmembrane protein 38B	protein-coding
Merged-chr4-151863018-4	chr4	151862178	151864155	+	0	NA	Intergenic	Intergenic	-1398	NM_001195565	100072	Mm.318846	NM_001081557	ENSMUSG00000014592	Camta1	1810059M14Rik|2310058O09Rik|AI316882|AW987475|mKIAA0833	calmodulin binding transcription activator 1	protein-coding
Merged-chr2-34770601-4	chr2	34768816	34771761	-	0	NA	Intergenic	Intergenic	-1802	NM_001163434	14828	Mm.330160	NM_022310	ENSMUSG00000026864	Hspa5	AL022860|AU019543|Bip|D2Wsu141e|D2Wsu17e|Grp78|Hsce70|SEZ-7|Sez7|baffled|mBiP	heat shock protein 5	protein-coding
Merged-chr10-95939598-3	chr10	95938618	95940528	-	0	NA	Intergenic	Intergenic	-1090	NM_001001932	216238	Mm.210035	NM_001001932	ENSMUSG00000036499	Eea1	A430109M19Rik|B230358H09Rik|ZFYVE2	early endosome antigen 1	protein-coding
Merged-chr3-22074396-4	chr3	22072501	22076183	-	0	NA	Intergenic	Intergenic	-2310	NM_030732	81004	Mm.202966	NM_030732	ENSMUSG00000027630	Tbl1xr1	8030499H02Rik|A630076E03Rik|AW539987|C21|C230089I12Rik|DC42|Ira1|TBLR1	transducin (beta)-like 1X-linked receptor 1	protein-coding
Merged-chr4-133353821-4	chr4	133353094	133354581	+	0	NA	Intergenic	Intergenic	-14522	NM_199306	230796	Mm.226576	NM_199306	ENSMUSG00000037622	Wdtc1	Gm695|adipose|adp	WD and tetratricopeptide repeats 1	protein-coding
Merged-chr4-83524467-2	chr4	83523577	83525326	-	0	NA	Intergenic	Intergenic	-1094	NM_001355378	320226	Mm.180032	NM_029117	ENSMUSG00000052407	Ccdc171	4930418J05Rik|4930473A06Rik|A330015D16Rik	coiled-coil domain containing 171	protein-coding
Merged-chr4-55394833-1	chr4	55393933	55395735	+	0	NA	Intergenic	Intergenic	24008	NR_040674	100415914	Mm.261765	NR_040674	ENSMUSG00000087070	Gm12505	-	predicted gene 12505	ncRNA
Merged-chr11-48856989-4	chr11	48856595	48857647	+	0	NA	Intergenic	Intergenic	14299	NM_001355757	15944	Mm.29938	NM_008326	ENSMUSG00000046879	Irgm1	Ifggd3|Ifi1|Iigp3|Iipg3|Irgm	immunity-related GTPase family M member 1	protein-coding
Merged-chr9-78502809-1	chr9	78502255	78503364	-	0	NA	Intergenic	Intergenic	-21085	NM_010106	13627	Mm.138471	NM_010106	ENSMUSG00000037742	Eef1a1	-	eukaryotic translation elongation factor 1 alpha 1	protein-coding
Merged-chr3-96333194-4	chr3	96332704	96333830	+	0	NA	Intergenic	Intergenic	-12020	NR_152105	100504145	Mm.100443	NR_152105	ENSMUSG00000097851	Platr30	Gm17580	pluripotency associated transcript 30	ncRNA
Merged-chr9-53672804-2	chr9	53672355	53673032	-	0	NA	Intergenic	MERV1_I-int|LTR|ERV1	-5186	NM_027807	75717	Mm.218910	NM_027807	ENSMUSG00000032030	Cul5	4921514I20Rik|8430423K24Rik|AI852817|C030032G03Rik|C330021I08Rik|VACM-1|VACM1	cullin 5	protein-coding
Merged-chr16-3743020-4	chr16	3742053	3743908	-	0	NA	Intergenic	RMER21B|LTR|ERV1	-1119	NM_148924	74120	Mm.29081	NM_148924	ENSMUSG00000022529	Zfp263	1200014J04Rik|AI326880|AU020888|NT2|mFPM315	zinc finger protein 263	protein-coding
Merged-chr11-97591041-1	chr11	97590776	97591308	-	0	NA	Intergenic	(TTTG)n|Simple_repeat|Simple_repeat	-7469	NR_045496	69729	Mm.233452	NR_045496	ENSMUSG00000085860	2410003L11Rik	-	RIKEN cDNA 2410003L11 gene	ncRNA
Merged-chr4-141285635-2	chr4	141284782	141286654	+	0	NA	Intergenic	Intergenic	7279	NR_151527	100503810		NR_151527	ENSMUSG00000085395	Gm13056	-	predicted gene 13056	ncRNA
Merged-chr11-116704566-3	chr11	116704127	116705255	+	0	NA	Intergenic	Intergenic	-10031	NM_009180	20446	Mm.3947	NM_009180	ENSMUSG00000057286	St6galnac2	II|ST6GalNAc|Siat7|Siat7b	ST6 (alpha-N-acetyl-neuraminyl-2,3-beta-galactosyl-1,3)-N-acetylgalactosaminide alpha-2,6-sialyltransferase 2	protein-coding
Merged-chr1-184891325-4	chr1	184890632	184892176	+	0	NA	Intergenic	Intergenic	-8368	NM_178692	226777	Mm.169542	NM_178692	ENSMUSG00000039349	C130074G19Rik	-	RIKEN cDNA C130074G19 gene	protein-coding
Merged-chr2-32137213-4	chr2	32136352	32137962	-	0	NA	Intergenic	B1_Mus1|SINE|Alu	-13991	NM_001159634	227723	Mm.25504	NM_172661	ENSMUSG00000039262	Prrc2b	5830434P21Rik|AI173903|Bat2l|Bat2l1|D430039P21|mKIAA0515	proline-rich coiled-coil 2B	protein-coding
Merged-chr1-171074483-5	chr1	171074274	171074697	+	0	NA	Intergenic	Intergenic	-9833	NR_106103	102466998		NR_106103	ENSMUSG00000099119	Mir6546	Gm27408|mmu-mir-6546	microRNA 6546	ncRNA
Merged-chr7-140953116-3	chr7	140948726	140955982	-	0	NA	Intergenic	B1_Mur1|SINE|Alu	-2111	NM_053088	73835	Mm.389989	NM_053088	ENSMUSG00000025489	Ifitm5	1110003J06Rik|AW213665|Bril|DSPA1|Hrmp1|Hrtm1	interferon induced transmembrane protein 5	protein-coding
Merged-chr6-65024191-2	chr6	65023523	65024755	-	0	NA	Intergenic	(GA)n|Simple_repeat|Simple_repeat	-18452	NM_001355249	13990	Mm.99113	NM_007958	ENSMUSG00000029920	Smarcad1	AV081750|AW226546|D6Pas1|Etl1|etl-1|mKIAA1122	SWI/SNF-related, matrix-associated actin-dependent regulator of chromatin, subfamily a, containing DEAD/H box 1	protein-coding
Merged-chr4-138407690-3	chr4	138407429	138407944	-	0	NA	Intergenic	Intergenic	-11228	NM_001081672	625638	Mm.379091	NM_001081672	ENSMUSG00000078235	Fam43b	-	family with sequence similarity 43, member B	protein-coding
Merged-chr4-129854094-1	chr4	129852737	129855452	+	0	NA	Intergenic	B2_Mm1t|SINE|B2	33386	NM_001164745	19244	Mm.193688	NM_008974	ENSMUSG00000028788	Ptp4a2	Prl-2	protein tyrosine phosphatase 4a2	protein-coding
Merged-chr9-53669078-2	chr9	53667400	53671435	+	0	NA	Intergenic	B1_Mus2|SINE|Alu	-1910	NM_027807	75717	Mm.218910	NM_027807	ENSMUSG00000032030	Cul5	4921514I20Rik|8430423K24Rik|AI852817|C030032G03Rik|C330021I08Rik|VACM-1|VACM1	cullin 5	protein-coding
Merged-chr6-88464060-2	chr6	88462442	88465302	-	0	NA	Intergenic	Intergenic	-1537	NM_019685	56505	Mm.42195	NM_019685	ENSMUSG00000030079	Ruvbl1	2510009G06Rik|Pontin52|Tip49a	RuvB-like protein 1	protein-coding
Merged-chr9-78527605-3	chr9	78526221	78528930	+	0	NA	Intergenic	Intergenic	-45851	NM_010106	13627	Mm.138471	NM_010106	ENSMUSG00000037742	Eef1a1	-	eukaryotic translation elongation factor 1 alpha 1	protein-coding
Merged-chr1-64122815-4	chr1	64121820	64123938	+	0	NA	Intergenic	Intergenic	-1490	NM_033563	93691	Mm.29466	NM_033563	ENSMUSG00000025959	Klf7	9830124P08Rik	Kruppel-like factor 7 (ubiquitous)	protein-coding
Merged-chr13-21931069-5	chr13	21930849	21931266	-	0	NA	Intergenic	Intergenic	-14037	NM_183014	193452	Mm.187446	NM_183014	ENSMUSG00000006720	Zfp184	4930500C15Rik	zinc finger protein 184 (Kruppel-like)	protein-coding
Merged-chr17-56832233-1	chr17	56831335	56833132	+	0	NA	Intergenic	Intergenic	-1225	NM_009056	19725	Mm.102	NM_009056	ENSMUSG00000024206	Rfx2	5430432H19Rik	regulatory factor X, 2 (influences HLA class II expression)	protein-coding
Merged-chr16-35981717-5	chr16	35981574	35982166	+	0	NA	Intergenic	RLTR6-int|LTR|ERV1	-1493	NM_008465	16646	Mm.3991	NM_008465	ENSMUSG00000022905	Kpna1	AW494490|IPOA5|NPI1|Rch2|mSRP1	karyopherin (importin) alpha 1	protein-coding
Merged-chr15-81584243-4	chr15	81582429	81585904	-	0	NA	Intergenic	Intergenic	-2048	NM_177821	328572	Mm.258397	NM_177821	ENSMUSG00000055024	Ep300	A430090G16|A730011L11|KAT3B|p300|p300 HAT	E1A binding protein p300	protein-coding
Merged-chr11-68877156-4	chr11	68876881	68877372	-	0	NA	Intergenic	ID_B1|SINE|B4	-11427	NM_177060	320040	Mm.305696	NM_177060	ENSMUSG00000046490	Rnf222	9930039A11Rik	ring finger protein 222	protein-coding
Merged-chr4-64312046-5	chr4	64311961	64312134	+	0	NA	Intergenic	Intergenic	-35444	NR_151546	102633436	Mm.411637	NR_151546		Gm11217	-	predicted gene 11217	ncRNA
Merged-chr15-86212770-4	chr15	86211107	86214373	-	0	NA	Intergenic	B2_Mm1t|SINE|B2	-1719	NM_145476	223754	Mm.28904	NM_145476	ENSMUSG00000051864	Tbc1d22a	BC023106|D15Ertd781e	TBC1 domain family, member 22a	protein-coding
Merged-chr15-99386079-3	chr15	99385489	99386425	-	0	NA	Intergenic	B2_Mm1a|SINE|B2	-6990	NM_001171036	110213	Mm.16769	NM_026669	ENSMUSG00000023010	Tmbim6	5031406P05Rik|Bi1|Tegt	transmembrane BAX inhibitor motif containing 6	protein-coding
[truncated: 1,797 more rows]
