# Supplementary material for: Systematic identification of Oct4 transcriptional targets in embryonic stem cells using the auxin-inducible degron system and nascent RNA sequencing
Source: Cell Regen. 2025 Dec 3;14:49. doi: 10.1186/s13619-025-00269-3 (PMC12675901; doi:10.1186/s13619-025-00269-3)
Supplement: Supplementary file 4 — Supplementary Material 4. Table S2. OCT4 target genes identified in this study [file 13619_2025_269_MOESM4_ESM.xlsx]

## Sheet: 4h down (FC>2, padj<0.05) (288)
Table S2. OCT4 target genes identified in this study.
288 OCT4-bound genes that were downregulated upon 4-hour IAA-induced OCT4 degradation.
gene	baseMean	log2FoldChange	lfcSE	stat	pvalue	padj	OCT4_Bound	X0h.1	X0h.2	X4h.1	X4h.2	X24h.1	X24h.2	X0h.1.1	X0h.2.1	X4h.1.1	X4h.2.1	X24h.1.1	X24h.2.1
Jam2	792.993	-3.86217	0.153765	-25.1174	3.21e-139	3.82e-135	Yes	2325	1938	118	128	31	45	2366.56	2029.23	154.53	147.988	27.0733	32.5771
Cobl	457.726	-3.69891	0.185578	-19.9318	2.16e-88	8.56e-85	Yes	1347	1077	68	89	38	31	1371.08	1127.7	89.0511	102.898	33.1866	22.442
Cdc42ep3	28.0579	-3.58014	0.600792	-5.95904	2.54e-09	7.64e-08	Yes	78	65	6	4	3	8	79.3942	68.0598	7.85745	4.62462	2.62	5.79148
1700019D03Rik	100.319	-3.40675	0.314727	-10.8245	2.64e-27	8.48e-25	Yes	278	241	22	19	9	11	282.969	252.345	28.8106	21.967	7.85999	7.96329
Klf4	500.653	-3.16773	0.164154	-19.2973	5.66e-83	1.35e-79	Yes	1343	1148	122	110	84	103	1367.01	1202.04	159.768	127.177	73.3599	74.5653
Vegfc	60.8427	-2.97643	0.37324	-7.97459	1.53e-15	1.47e-13	Yes	160	141	18	14	7	12	162.86	147.637	23.5723	16.1862	6.11332	8.68722
Tet2	524.678	-2.7372	0.15379	-17.7982	7.3e-71	1.45e-67	Yes	1329	1204	166	152	75	105	1352.75	1260.68	217.389	175.736	65.4999	76.0132
Zfp42	634.691	-2.71823	0.138839	-19.5783	2.37e-85	7.04e-82	Yes	1569	1510	174	220	88	98	1597.04	1581.08	227.866	254.354	76.8532	70.9456
Phc1	233.484	-2.51801	0.196986	-12.7827	2.05e-37	1.52e-34	Yes	520	526	81	72	76	90	529.295	550.761	106.076	83.2432	66.3732	65.1542
L1td1	283.468	-2.48734	0.182573	-13.6238	2.89e-42	2.65e-39	Yes	709	616	85	114	52	63	721.673	644.998	111.314	131.802	45.4133	45.6079
Tdh	105.482	-2.45572	0.268872	-9.1334	6.64e-20	1.08e-17	Yes	266	242	33	45	8	9	270.755	253.392	43.216	52.027	6.98666	6.51542
Slc7a3	71.6155	-2.44352	0.318288	-7.67708	1.63e-14	1.28e-12	Yes	172	171	25	28	7	6	175.074	179.05	32.7394	32.3723	6.11332	4.34361
Dido1	1318.81	-2.42153	0.114021	-21.2375	4.3e-100	2.56e-96	Yes	3010	2770	442	463	464	593	3063.8	2900.4	578.832	535.3	405.226	429.294
Klf2	115.605	-2.39178	0.265843	-8.99698	2.32e-19	3.41e-17	Yes	230	207	32	38	91	107	234.111	216.744	41.9064	43.9339	79.4732	77.4611
Ndrg1	75.1912	-2.33345	0.338412	-6.89528	5.38e-12	2.87e-10	Yes	140	113	23	19	87	86	142.502	118.319	30.1202	21.967	75.9799	62.2584
Gpa33	124.418	-2.32953	0.256187	-9.0931	9.63e-20	1.53e-17	Yes	290	298	36	63	13	11	295.184	312.028	47.1447	72.8378	11.3533	7.96329
Foxd3	29.1097	-2.32205	0.489589	-4.74286	2.11e-06	2.84e-05	Yes	74	63	11	12	5	1	75.3227	65.9657	14.4053	13.8739	4.36666	0.723935
Yes1	32.229	-2.28829	0.476401	-4.80329	1.56e-06	2.19e-05	Yes	73	62	15	8	14	18	74.3048	64.9186	19.6436	9.24924	12.2266	13.0308
Lrpap1	217.312	-2.27273	0.221593	-10.2563	1.11e-24	2.87e-22	Yes	499	360	72	77	153	141	507.919	376.947	94.2894	89.024	133.62	102.075
Stmn2	162.288	-2.20874	0.219663	-10.0551	8.72e-24	2.03e-21	Yes	406	343	65	71	20	23	413.257	359.147	85.1224	82.087	17.4666	16.6505
Prdm14	54.8142	-2.18564	0.366897	-5.9571	2.57e-09	7.71e-08	Yes	130	117	15	31	8	16	132.324	122.508	19.6436	35.8408	6.98666	11.583
Srgap3	110.915	-2.17408	0.287602	-7.55932	4.05e-14	2.98e-12	Yes	143	169	31	27	153	190	145.556	176.956	40.5968	31.2162	133.62	137.548
Dusp27	100.147	-2.151	0.275221	-7.81554	5.47e-15	4.79e-13	Yes	254	204	34	53	13	16	258.54	213.603	44.5255	61.2762	11.3533	11.583
Pigl	336.603	-2.1487	0.186189	-11.5404	8.25e-31	3.78e-28	Yes	809	670	120	161	68	127	823.46	701.54	157.149	186.141	59.3866	91.9398
Gdf3	162.068	-2.07008	0.216622	-9.55615	1.22e-21	2.51e-19	Yes	378	346	66	79	23	38	384.756	362.288	86.4319	91.3363	20.0866	27.5095
Ssr2	345.501	-2.04722	0.160397	-12.7635	2.62e-37	1.84e-34	Yes	786	711	147	157	89	106	800.049	744.47	192.507	181.516	77.7266	76.7371
Cldn34c1	35.5554	-2.02106	0.430366	-4.69614	2.65e-06	3.48e-05	Yes	79	75	13	19	11	8	80.4121	78.5306	17.0245	21.967	9.60665	5.79148
Runx1t1	44.1876	-2.00519	0.390999	-5.12839	2.92e-07	5.19e-06	Yes	98	88	17	22	11	22	99.7517	92.1426	22.2628	25.4354	9.60665	15.9266
Enpp3	77.5372	-2.00492	0.308362	-6.50186	7.93e-11	3.35e-09	Yes	158	174	26	44	17	31	160.824	182.191	34.0489	50.8708	14.8466	22.442
Ntn1	118.896	-1.99757	0.247588	-8.06815	7.14e-16	7.26e-14	Yes	248	227	46	54	53	75	252.433	237.686	60.2404	62.4324	46.2866	54.2951
Tfcp2l1	743.396	-1.96096	0.126171	-15.5422	1.8e-54	2.14e-51	Yes	1607	1506	326	345	232	303	1635.72	1576.89	426.921	398.874	202.613	219.352
Mcf2	74.764	-1.90768	0.306376	-6.22661	4.77e-10	1.7e-08	Yes	176	138	37	33	24	24	179.146	144.496	48.4543	38.1531	20.96	17.3744
Tet1	1618.46	-1.8995	0.108201	-17.5553	5.42e-69	9.22e-66	Yes	3362	3455	705	833	426	570	3422.09	3617.64	923.25	963.077	372.039	412.643
Eras	67.6072	-1.89717	0.318981	-5.94759	2.72e-09	8.14e-08	Yes	150	149	39	28	8	9	152.681	156.014	51.0734	32.3723	6.98666	6.51542
Mgll	88.1479	-1.88689	0.283626	-6.65275	2.88e-11	1.29e-09	Yes	160	188	40	39	39	52	162.86	196.85	52.383	45.0901	34.06	37.6446
H2-M5	108.42	-1.82834	0.250723	-7.29226	3.05e-13	1.91e-11	Yes	229	243	49	63	14	19	233.093	254.439	64.1692	72.8378	12.2266	13.7548
Ryr2	120.968	-1.81412	0.246207	-7.36829	1.73e-13	1.13e-11	Yes	248	223	61	51	56	72	252.433	233.498	79.8841	58.9639	48.9066	52.1233
Sh3gl2	132.325	-1.80692	0.234551	-7.70371	1.32e-14	1.07e-12	Yes	252	282	66	62	49	57	256.504	295.275	86.4319	71.6816	42.7933	41.2643
Rab19	46.6351	-1.7955	0.377499	-4.75631	1.97e-06	2.68e-05	Yes	101	84	17	28	22	21	102.805	87.9543	22.2628	32.3723	19.2133	15.2026
Sntb1	118.766	-1.79242	0.244332	-7.33599	2.2e-13	1.42e-11	Yes	279	224	56	66	26	30	283.987	234.545	73.3362	76.3062	22.7066	21.7181
Ncam1	71.7726	-1.78742	0.309139	-5.78192	7.39e-09	1.99e-07	Yes	162	133	30	42	26	22	164.896	139.261	39.2872	48.5585	22.7066	15.9266
Kat6b	1714.69	-1.76956	0.105275	-16.809	2.1e-63	2.77e-60	Yes	3622	3363	831	888	534	689	3686.74	3521.31	1088.26	1026.67	466.359	498.791
Katnal2	310.582	-1.75666	0.162669	-10.7989	3.48e-27	1.09e-24	Yes	646	614	152	161	105	119	657.547	642.904	199.055	186.141	91.6999	86.1483
Klf8	89.5382	-1.75216	0.282518	-6.20193	5.58e-10	1.95e-08	Yes	200	150	44	43	42	45	203.575	157.061	57.6213	49.7147	36.6799	32.5771
Pias2	357.663	-1.74074	0.157979	-11.0188	3.1e-28	1.15e-25	Yes	702	686	165	184	149	213	714.548	718.293	216.08	212.733	130.126	154.198
Pcsk6	430.626	-1.72131	0.163966	-10.498	8.82e-26	2.33e-23	Yes	902	858	239	207	140	128	918.123	898.39	312.988	239.324	122.266	92.6637
Cyb5r1	158.995	-1.71034	0.216673	-7.89366	2.93e-15	2.69e-13	Yes	318	288	67	89	86	87	323.684	301.557	87.7415	102.898	75.1066	62.9824
Fbrsl1	1091.65	-1.69473	0.118392	-14.3145	1.78e-46	1.76e-43	Yes	2190	1933	521	547	584	652	2229.14	2023.99	682.288	632.417	510.026	472.006
Asns	415.157	-1.67136	0.155125	-10.7743	4.55e-27	1.39e-24	Yes	947	769	216	236	99	110	963.927	805.2	282.868	272.853	86.4599	79.6329
Cdyl2	762.666	-1.66651	0.12357	-13.4864	1.88e-41	1.49e-38	Yes	1538	1542	401	413	229	267	1565.49	1614.59	525.139	477.492	199.993	193.291
Zfp59	144.859	-1.66546	0.232621	-7.15953	8.1e-13	4.87e-11	Yes	301	274	62	91	61	50	306.38	286.898	81.1936	105.21	53.2733	36.1968
Fbxo15	375.712	-1.64822	0.151527	-10.8775	1.48e-27	5.32e-25	Yes	759	726	189	209	126	169	772.567	760.176	247.51	241.636	110.04	122.345
Rnf125	98.0949	-1.64666	0.277633	-5.93107	3.01e-09	8.89e-08	Yes	211	177	36	69	34	44	214.771	185.332	47.1447	79.7747	29.6933	31.8531
Fhod3	367.052	-1.63404	0.160255	-10.1965	2.06e-24	5.21e-22	Yes	720	755	183	217	93	148	732.869	790.541	239.652	250.886	81.2199	107.142
Kit	388.741	-1.63231	0.154449	-10.5686	4.17e-26	1.15e-23	Yes	673	632	176	177	327	366	685.029	661.751	230.485	204.639	285.58	264.96
Klf5	396.56	-1.62523	0.150132	-10.8253	2.61e-27	8.48e-25	Yes	803	769	192	237	124	170	817.353	805.2	251.438	274.009	108.293	123.069
Cers4	71.3545	-1.62288	0.306745	-5.29064	1.22e-07	2.43e-06	Yes	143	118	36	35	37	54	145.556	123.555	47.1447	40.4654	32.3133	39.0925
Zfp985	33.3392	-1.59331	0.465411	-3.42345	0.00061831	0.00341088	Yes	64	63	22	13	8	25	65.144	65.9657	28.8106	15.03	6.98666	18.0984
Cnpy1	37.1996	-1.59056	0.408176	-3.89676	9.75e-05	0.000733266	Yes	76	75	22	20	6	14	77.3584	78.5306	28.8106	23.1231	5.23999	10.1351
Gm21992	336.534	-1.58339	0.159567	-9.92303	3.31e-23	7.42e-21	Yes	653	627	181	177	141	184	664.672	656.516	237.033	204.639	123.14	133.204
Epas1	129.428	-1.56708	0.228373	-6.86194	6.79e-12	3.58e-10	Yes	260	262	71	77	28	43	264.647	274.334	92.9798	89.024	24.4533	31.1292
Cdyl	674.557	-1.56617	0.126185	-12.4116	2.26e-35	1.34e-32	Yes	1338	1269	357	382	248	319	1361.92	1328.74	467.518	441.651	216.586	230.935
Calcoco2	42.5337	-1.56162	0.3922	-3.98169	6.84e-05	0.000549405	Yes	74	63	18	21	40	43	75.3227	65.9657	23.5723	24.2793	34.9333	31.1292
Pdgfc	78.6692	-1.55984	0.296302	-5.26436	1.41e-07	2.77e-06	Yes	191	138	39	55	12	11	194.414	144.496	51.0734	63.5885	10.48	7.96329
Tbx3	788.127	-1.54736	0.123944	-12.4844	9.09e-36	5.69e-33	Yes	1521	1503	405	465	331	345	1548.19	1573.75	530.378	537.612	289.073	249.758
Tcl1	40.6539	-1.54586	0.392867	-3.93481	8.33e-05	0.000643757	Yes	87	83	22	27	8	2	88.5551	86.9072	28.8106	31.2162	6.98666	1.44787
Upp1	262.636	-1.5458	0.180389	-8.56923	1.04e-17	1.3e-15	Yes	564	536	168	147	33	30	574.081	561.232	220.009	169.955	28.82	21.7181
Hk2	994.849	-1.54517	0.1135	-13.6139	3.31e-42	2.82e-39	Yes	1873	1787	505	548	516	616	1906.48	1871.12	661.335	633.573	450.639	445.944
Alg13	176.741	-1.54241	0.204251	-7.55152	4.3e-14	3.14e-12	Yes	345	326	99	94	68	97	351.167	341.346	129.648	108.679	59.3866	70.2217
Tenm4	774.278	-1.5388	0.124184	-12.3912	2.91e-35	1.65e-32	Yes	1642	1461	433	463	202	229	1671.35	1529.78	567.046	535.3	176.413	165.781
Bnc2	62.2056	-1.52975	0.317438	-4.81906	1.44e-06	2.04e-05	Yes	118	109	32	34	33	40	120.109	114.131	41.9064	39.3093	28.82	28.9574
Amph	50.1664	-1.52332	0.359459	-4.23782	2.26e-05	0.000216062	Yes	83	104	22	33	25	26	84.4836	108.896	28.8106	38.1531	21.8333	18.8223
Zfp990	43.4904	-1.50028	0.385093	-3.89589	9.78e-05	0.000734832	Yes	93	73	27	22	20	16	94.6623	76.4364	35.3585	25.4354	17.4666	11.583
Lonrf2	87.6448	-1.49963	0.27209	-5.5115	3.56e-08	8.25e-07	Yes	176	167	47	55	22	38	179.146	174.861	61.55	63.5885	19.2133	27.5095
Nanog	351.128	-1.49914	0.156068	-9.60567	7.57e-22	1.58e-19	Yes	703	630	188	208	132	179	715.566	659.657	246.2	240.48	115.28	129.584
Rgs20	41.3814	-1.48912	0.389385	-3.82428	0.000131155	0.000933383	Yes	93	70	19	30	13	13	94.6623	73.2952	24.8819	34.6847	11.3533	9.41116
Rif1	348.737	-1.4839	0.161443	-9.19148	3.87e-20	6.4e-18	Yes	694	625	200	195	152	154	706.405	654.422	261.915	225.45	132.746	111.486
Trps1	268.786	-1.48165	0.170322	-8.69913	3.34e-18	4.33e-16	Yes	546	482	148	161	97	121	555.759	504.69	193.817	186.141	84.7132	87.5961
Sap30	50.4445	-1.48134	0.352596	-4.20123	2.65e-05	0.000248136	Yes	95	85	28	26	31	32	96.6981	89.0013	36.6681	30.06	27.0733	23.1659
Bmp8a	48.5174	-1.47796	0.361681	-4.08635	4.38e-05	0.000378395	Yes	96	79	21	32	28	30	97.7159	82.7189	27.5011	36.997	24.4533	21.7181
Mtss1	832.017	-1.47691	0.120332	-12.2736	1.26e-34	6.79e-32	Yes	1469	1438	432	444	518	635	1495.26	1505.69	565.736	513.333	452.386	459.699
Nfatc2ip	90.2751	-1.4743	0.273436	-5.39176	6.98e-08	1.52e-06	Yes	199	149	51	54	31	37	202.557	156.014	66.7883	62.4324	27.0733	26.7856
Zfp36l1	272.275	-1.4718	0.190866	-7.71117	1.25e-14	1.02e-12	Yes	502	442	121	166	206	179	510.973	462.807	158.459	191.922	179.906	129.584
Tbc1d13	170.458	-1.46783	0.218931	-6.70453	2.02e-11	9.41e-10	Yes	328	291	101	86	100	90	333.863	304.699	132.267	99.4294	87.3332	65.1542
Gjc1	192.721	-1.46693	0.192165	-7.63368	2.28e-14	1.75e-12	Yes	372	348	101	118	86	96	378.649	364.382	132.267	136.426	75.1066	69.4978
Kdm3b	339.731	-1.45953	0.156969	-9.29821	1.43e-20	2.63e-18	Yes	600	603	182	185	195	240	610.725	631.386	238.343	213.889	170.3	173.744
Epb41l4a	692.524	-1.45862	0.124377	-11.7274	9.23e-32	4.77e-29	Yes	1288	1279	381	403	310	372	1311.02	1339.21	498.948	465.931	270.733	269.304
Dab1	97.9516	-1.44963	0.280622	-5.16577	2.39e-07	4.37e-06	Yes	172	181	60	48	63	47	175.074	189.52	78.5745	55.4955	55.0199	34.025
Rims2	136.082	-1.44933	0.225333	-6.43195	1.26e-10	5.15e-09	Yes	282	248	77	86	34	55	287.041	259.674	100.837	99.4294	29.6933	39.8164
Tmem108	100.022	-1.43509	0.256267	-5.59998	2.14e-08	5.23e-07	Yes	176	182	57	54	53	65	179.146	190.568	74.6458	62.4324	46.2866	47.0558
Mcc	193.907	-1.42462	0.190342	-7.48451	7.18e-14	4.94e-12	Yes	385	370	116	120	54	64	391.882	387.418	151.911	138.739	47.1599	46.3318
Zic3	208.81	-1.42188	0.189945	-7.48572	7.12e-14	4.92e-12	Yes	440	364	118	134	68	76	447.865	381.135	154.53	154.925	59.3866	55.0191
Ptprk	339.269	-1.41451	0.169205	-8.35969	6.29e-17	7.06e-15	Yes	692	537	193	193	164	207	704.369	562.279	252.748	223.138	143.226	149.855
Ubr5	697.423	-1.40419	0.124015	-11.3228	1.01e-29	4.15e-27	Yes	1244	1201	358	419	394	502	1266.24	1257.54	468.828	484.429	344.093	363.415
Zfp521	48.538	-1.40269	0.369787	-3.79324	0.000148694	0.0010359	Yes	69	73	24	21	52	60	70.2333	76.4364	31.4298	24.2793	45.4133	43.4361
Jag1	48.793	-1.39262	0.364659	-3.81897	0.00013401	0.00094972	Yes	104	71	25	31	23	33	105.859	74.3423	32.7394	35.8408	20.0866	23.8899
Sh2d4b	34.4672	-1.39086	0.414758	-3.35344	0.000798149	0.00419352	Yes	71	57	19	22	14	17	72.2691	59.6832	24.8819	25.4354	12.2266	12.3069
Cited2	132.247	-1.3868	0.251084	-5.52324	3.33e-08	7.8e-07	Yes	220	159	66	55	148	171	223.932	166.485	86.4319	63.5885	129.253	123.793
Etv5	836.419	-1.38103	0.122903	-11.2367	2.69e-29	1.07e-26	Yes	1705	1653	525	557	140	136	1735.48	1730.81	687.527	643.978	122.266	98.4552
Slc25a40	235.403	-1.37679	0.17734	-7.76356	8.26e-15	6.97e-13	Yes	449	458	146	147	65	80	457.026	479.56	191.198	169.955	56.7666	57.9148
Lrrc2	235.647	-1.36511	0.183762	-7.42866	1.1e-13	7.42e-12	Yes	459	452	155	141	55	82	467.204	473.278	202.984	163.018	48.0333	59.3627
Rfx4	99.4305	-1.35588	0.253453	-5.34965	8.81e-08	1.83e-06	Yes	183	195	61	63	28	40	186.271	204.18	79.8841	72.8378	24.4533	28.9574
Adamts9	98.0835	-1.35291	0.264847	-5.10827	3.25e-07	5.68e-06	Yes	183	156	59	52	64	63	186.271	163.344	77.2649	60.1201	55.8933	45.6079
Adam19	159.741	-1.33452	0.207958	-6.41725	1.39e-10	5.63e-09	Yes	294	270	87	101	89	94	299.255	282.71	113.933	116.772	77.7266	68.0499
Myof	139.155	-1.33426	0.227136	-5.8743	4.25e-09	1.21e-07	Yes	268	233	77	90	75	66	272.79	243.968	100.837	104.054	65.4999	47.7797
Glb1	321.516	-1.3307	0.157807	-8.43243	3.39e-17	4.06e-15	Yes	572	545	178	195	188	212	582.224	570.656	233.104	225.45	164.186	153.474
Cggbp1	207.376	-1.32006	0.186575	-7.07523	1.49e-12	8.88e-11	Yes	394	352	118	133	91	120	401.042	368.57	154.53	153.769	79.4732	86.8722
Mtf2	445.226	-1.31889	0.146432	-9.00681	2.12e-19	3.2e-17	Yes	839	788	269	278	199	200	853.997	825.095	352.276	321.411	173.793	144.787
Mitf	107.572	-1.3159	0.247997	-5.30611	1.12e-07	2.27e-06	Yes	205	190	67	66	48	44	208.664	198.944	87.7415	76.3062	41.9199	31.8531
Nexmif	35.4366	-1.31172	0.4159	-3.15392	0.00161093	0.00740953	Yes	75	56	25	19	13	16	76.3406	58.6362	32.7394	21.967	11.3533	11.583
Zmynd8	1976.76	-1.31016	0.103467	-12.6627	9.52e-37	6.29e-34	Yes	3498	3165	1063	1194	1316	1470	3560.52	3313.99	1392.08	1380.45	1149.31	1064.18
Cbfa2t2	580.261	-1.30585	0.140665	-9.28342	1.64e-20	2.96e-18	Yes	1036	1049	333	376	230	355	1054.52	1098.38	436.088	434.714	200.866	256.997
Arl15	793.727	-1.30229	0.120235	-10.8312	2.45e-27	8.33e-25	Yes	1506	1372	465	515	329	416	1532.92	1436.59	608.952	595.42	287.326	301.157
Prelid2	109.142	-1.29798	0.241241	-5.38045	7.43e-08	1.59e-06	Yes	216	191	66	73	37	44	219.861	199.991	86.4319	84.3993	32.3133	31.8531
Slc35f2	111.335	-1.29716	0.241196	-5.37803	7.53e-08	1.61e-06	Yes	189	191	61	69	64	83	192.378	199.991	79.8841	79.7747	55.8933	60.0866
Prune2	85.2684	-1.29547	0.274079	-4.72663	2.28e-06	3.04e-05	Yes	166	145	56	50	36	39	168.967	151.826	73.3362	57.8078	31.44	28.2335
Csrp2	199.297	-1.29025	0.190387	-6.77697	1.23e-11	5.96e-10	Yes	373	325	109	131	106	123	379.667	340.299	142.744	151.456	92.5732	89.044
Zyg11a	111.024	-1.28782	0.242635	-5.30764	1.11e-07	2.26e-06	Yes	195	197	63	72	49	73	198.485	206.274	82.5032	83.2432	42.7933	52.8473
Zc3h12a	174.266	-1.28654	0.204466	-6.29221	3.13e-10	1.16e-08	Yes	342	311	117	107	49	72	348.113	325.64	153.22	123.709	42.7933	52.1233
Ncor1	711.489	-1.28077	0.127151	-10.0728	7.29e-24	1.73e-21	Yes	1275	1222	413	450	334	468	1297.79	1279.52	540.854	520.27	291.693	338.802
Pou2f1	307.159	-1.27466	0.169721	-7.51032	5.9e-14	4.15e-12	Yes	589	477	161	210	165	202	599.528	499.455	210.842	242.793	144.1	146.235
Syt9	169.591	-1.27318	0.201051	-6.33263	2.41e-10	9.22e-09	Yes	332	293	105	112	59	75	337.934	306.793	137.505	129.489	51.5266	54.2951
Arhgap32	240.667	-1.2665	0.183406	-6.90544	5e-12	2.71e-10	Yes	485	381	144	158	101	127	493.669	398.935	188.579	182.673	88.2065	91.9398
G3bp2	490.242	-1.26214	0.137198	-9.19943	3.6e-20	6.21e-18	Yes	871	812	284	305	282	323	886.568	850.224	371.919	352.627	246.28	233.831
Spp1	65.4687	-1.26129	0.319067	-3.95306	7.72e-05	0.000608421	Yes	126	107	47	34	26	40	128.252	112.037	61.55	39.3093	22.7066	28.9574
Stc2	47.9038	-1.25914	0.349768	-3.59992	0.000318312	0.00194936	Yes	90	92	29	35	10	17	91.6087	96.3308	37.9777	40.4654	8.73332	12.3069
Zfp961	294.164	-1.2587	0.170586	-7.37865	1.6e-13	1.06e-11	Yes	597	486	167	214	101	130	607.671	508.878	218.699	247.417	88.2065	94.1116
Eif4e2	443.208	-1.25735	0.147889	-8.50196	1.86e-17	2.26e-15	Yes	777	726	263	264	283	292	790.888	760.176	344.418	305.225	247.153	211.389
Atp11a	299.072	-1.25536	0.170229	-7.37453	1.65e-13	1.08e-11	Yes	491	442	171	156	250	289	499.776	462.807	223.937	180.36	218.333	209.217
Osbpl10	948.44	-1.25428	0.115573	-10.8527	1.94e-27	6.78e-25	Yes	1667	1712	579	610	422	510	1696.8	1792.59	758.244	705.255	368.546	369.207
Mfap1b	38.0453	-1.24854	0.410532	-3.04127	0.00235579	0.0100507	Yes	65	53	15	27	34	36	66.1618	55.4949	19.6436	31.2162	29.6933	26.0617
Tle1	105.146	-1.2474	0.255116	-4.88953	1.01e-06	1.5e-05	Yes	167	166	54	64	71	111	169.985	173.814	70.717	73.9939	62.0066	80.3568
Arhgap42	128.859	-1.24508	0.244576	-5.09077	3.57e-07	6.14e-06	Yes	199	158	66	60	133	184	202.557	165.438	86.4319	69.3693	116.153	133.204
Fam49a	194.564	-1.24508	0.18996	-6.55441	5.59e-11	2.41e-09	Yes	384	341	120	137	56	76	390.864	357.052	157.149	158.393	48.9066	55.0191
Pdzd2	370.1	-1.24036	0.150988	-8.21497	2.12e-16	2.23e-14	Yes	653	609	209	240	199	267	664.672	637.668	273.701	277.477	173.793	193.291
Gabarapl2	289.589	-1.23793	0.177002	-6.99388	2.67e-12	1.53e-10	Yes	580	467	194	177	119	132	590.367	488.984	254.057	204.639	103.927	95.5594
Eef2k	59.0402	-1.23181	0.326244	-3.77574	0.000159531	0.001096	Yes	91	88	31	33	50	65	92.6266	92.1426	40.5968	38.1531	43.6666	47.0558
Irak3	120.008	-1.23	0.239934	-5.12641	2.95e-07	5.23e-06	Yes	203	189	58	83	89	91	206.628	197.897	75.9553	95.9609	77.7266	65.8781
Arntl	296.643	-1.22728	0.163457	-7.50825	5.99e-14	4.17e-12	Yes	564	501	181	201	114	155	574.081	524.584	237.033	232.387	99.5599	112.21
Cep55	256.996	-1.22588	0.173584	-7.06217	1.64e-12	9.61e-11	Yes	483	441	167	164	97	132	491.633	461.76	218.699	189.609	84.7132	95.5594
Grin2a	34.5066	-1.22231	0.43471	-2.81177	0.00492698	0.0181113	Yes	61	42	18	19	27	44	62.0903	43.9771	23.5723	21.967	23.58	31.8531
Wdr5	413.365	-1.22148	0.14532	-8.40548	4.26e-17	4.97e-15	Yes	717	673	246	254	251	291	729.816	704.681	322.155	293.663	219.206	210.665
Pramef8	459.56	-1.21919	0.139856	-8.71744	2.85e-18	3.72e-16	Yes	873	789	290	309	175	211	888.604	826.142	379.777	357.252	152.833	152.75
Pgap1	82.2074	-1.21893	0.27389	-4.45043	8.57e-06	9.63e-05	Yes	148	142	45	60	37	46	150.645	148.685	58.9309	69.3693	32.3133	33.301
Zfp980	50.3006	-1.21533	0.346361	-3.50886	0.000450031	0.00259318	Yes	91	93	26	41	19	19	92.6266	97.3779	34.0489	47.4024	16.5933	13.7548
Tfdp2	262.186	-1.21506	0.174702	-6.95506	3.52e-12	1.99e-10	Yes	459	420	151	167	142	209	467.204	439.771	197.746	193.078	124.013	151.302
Acot9	77.3345	-1.21341	0.294521	-4.11996	3.79e-05	0.000335226	Yes	146	118	53	42	39	55	148.61	123.555	69.4075	48.5585	34.06	39.8164
Btbd9	258.396	-1.21257	0.176275	-6.87885	6.03e-12	3.21e-10	Yes	407	422	151	149	198	209	414.275	441.865	197.746	172.267	172.92	151.302
Capn5	179.352	-1.2101	0.200305	-6.04128	1.53e-09	4.86e-08	Yes	327	309	96	136	82	90	332.845	323.546	125.719	157.237	71.6132	65.1542
Eed	246.002	-1.20625	0.177337	-6.802	1.03e-11	5.2e-10	Yes	465	408	147	171	116	116	473.312	427.206	192.507	197.703	101.307	83.9765
Zscan10	143.662	-1.20608	0.213958	-5.637	1.73e-08	4.3e-07	Yes	274	261	90	105	36	54	278.898	273.286	117.862	121.396	31.44	39.0925
Zfp984	28.056	-1.20413	0.468955	-2.56768	0.0102382	0.0322627	Yes	55	47	20	17	14	7	55.9831	49.2125	26.1915	19.6546	12.2266	5.06755
Kdm4c	316.905	-1.20357	0.16524	-7.28372	3.25e-13	2.02e-11	Yes	561	537	196	204	139	213	571.027	562.279	256.677	235.856	121.393	154.198
Rpp25	62.3264	-1.20253	0.313034	-3.84152	0.000122277	0.000884483	Yes	117	100	40	39	28	39	119.091	104.707	52.383	45.0901	24.4533	28.2335
Cdk6	199.287	-1.20124	0.203865	-5.89236	3.81e-09	1.1e-07	Yes	379	316	117	137	113	95	385.774	330.876	153.22	158.393	98.6865	68.7738
Soga3	28.0955	-1.19773	0.452101	-2.64925	0.00806697	0.0266932	Yes	48	56	20	18	7	11	48.858	58.6362	26.1915	20.8108	6.11332	7.96329
Zfp819	33.6536	-1.19725	0.434472	-2.75565	0.00585753	0.0207067	Yes	63	61	14	32	13	10	64.1261	63.8715	18.334	36.997	11.3533	7.23935
Gucy1a2	43.0332	-1.19658	0.38223	-3.13051	0.00174504	0.00792278	Yes	68	63	23	25	31	51	69.2155	65.9657	30.1202	28.9039	27.0733	36.9207
Basp1	215.646	-1.19534	0.18755	-6.37345	1.85e-10	7.28e-09	Yes	375	353	140	126	121	149	381.703	369.617	183.34	145.676	105.673	107.866
Zfp979	50.9039	-1.19331	0.353719	-3.3736	0.000741931	0.00395707	Yes	111	77	32	37	12	23	112.984	80.6247	41.9064	42.7777	10.48	16.6505
Bicral	966.502	-1.19322	0.113431	-10.5193	7.04e-26	1.9e-23	Yes	1708	1593	580	632	520	619	1738.53	1667.99	759.553	730.69	454.133	448.116
Rbpj	1626.1	-1.19297	0.10177	-11.7223	9.8e-32	4.86e-29	Yes	3043	2842	1015	1148	584	714	3097.39	2975.79	1329.22	1327.27	510.026	516.89
Ctsc	30.884	-1.18928	0.443392	-2.68224	0.00731305	0.0246022	Yes	52	48	15	22	25	21	52.9295	50.2596	19.6436	25.4354	21.8333	15.2026
Bclaf3	269.73	-1.18772	0.173854	-6.83172	8.39e-12	4.31e-10	Yes	494	426	174	164	146	172	502.83	446.054	227.866	189.609	127.506	124.517
Myc	33.118	-1.18631	0.417262	-2.84309	0.00446779	0.0167757	Yes	60	64	19	27	10	8	61.0725	67.0128	24.8819	31.2162	8.73332	5.79148
Klf12	237.959	-1.18587	0.173751	-6.82511	8.79e-12	4.47e-10	Yes	437	408	148	164	97	121	444.811	427.206	193.817	189.609	84.7132	87.5961
Setd1b	122.148	-1.18114	0.254391	-4.64302	3.43e-06	4.36e-05	Yes	196	199	87	58	87	94	199.503	208.368	113.933	67.057	75.9799	68.0499
Adam23	325.448	-1.18062	0.156538	-7.54208	4.63e-14	3.34e-12	Yes	592	597	195	247	103	130	602.582	625.103	255.367	285.57	89.9532	94.1116
Dip2c	211.297	-1.18017	0.185246	-6.37082	1.88e-10	7.36e-09	Yes	374	342	118	148	111	147	380.685	358.099	154.53	171.111	96.9399	106.418
Xrn2	400.689	-1.17758	0.152036	-7.7454	9.53e-15	7.98e-13	Yes	719	620	247	249	246	272	731.852	649.186	323.465	287.883	214.84	196.91
Exoc6b	275.026	-1.1756	0.172991	-6.79571	1.08e-11	5.37e-10	Yes	478	453	179	166	161	169	486.544	474.325	234.414	191.922	140.606	122.345
Lrch2	26.6245	-1.17473	0.46184	-2.54359	0.0109721	0.0340334	Yes	51	43	16	19	12	13	51.9116	45.0242	20.9532	21.967	10.48	9.41116
F2r	162.009	-1.17347	0.211723	-5.54247	2.98e-08	7.06e-07	Yes	288	268	99	108	95	84	293.148	280.616	129.648	124.865	82.9665	60.8105
Tor3a	93.3579	-1.173	0.258776	-4.53288	5.82e-06	6.93e-05	Yes	181	159	55	72	33	35	184.235	166.485	72.0266	83.2432	28.82	25.3377
Ankrd28	265.815	-1.17215	0.174748	-6.70761	1.98e-11	9.3e-10	Yes	492	418	173	165	137	165	500.794	437.677	226.556	190.766	119.646	119.449
Usp48	816.726	-1.16729	0.122437	-9.53387	1.52e-21	3.06e-19	Yes	1379	1335	504	509	507	563	1403.65	1397.84	660.026	588.483	442.779	407.575
Slc4a4	83.0019	-1.16523	0.273093	-4.26677	1.98e-05	0.000193749	Yes	148	145	49	61	39	37	150.645	151.826	64.1692	70.5255	34.06	26.7856
Kdm3a	208.516	-1.16362	0.194681	-5.97705	2.27e-09	6.91e-08	Yes	334	336	136	114	143	172	339.97	351.817	178.102	131.802	124.886	124.517
Tafa4	40.6973	-1.16204	0.400034	-2.90486	0.00367418	0.0143908	Yes	67	76	22	32	11	29	68.1976	79.5777	28.8106	36.997	9.60665	20.9941
Map3k15	59.2869	-1.16162	0.328103	-3.54041	0.000399501	0.00235017	Yes	105	79	33	36	45	58	106.877	82.7189	43.216	41.6216	39.2999	41.9882
Ttc39b	437.844	-1.16108	0.142781	-8.13188	4.23e-16	4.41e-14	Yes	769	775	255	327	185	220	782.745	811.483	333.942	378.063	161.566	159.266
Stk38	267.876	-1.16058	0.183941	-6.30956	2.8e-10	1.05e-08	Yes	449	449	155	183	125	216	457.026	470.136	202.984	211.576	109.167	156.37
B3gnt2	121.097	-1.16001	0.236873	-4.89718	9.72e-07	1.45e-05	Yes	232	190	82	76	53	69	236.147	198.944	107.385	87.8678	46.2866	49.9515
Rbpms2	475.459	-1.15779	0.144251	-8.02622	1.01e-15	1.01e-13	Yes	791	827	284	326	271	271	805.139	865.931	371.919	376.907	236.673	196.186
B3galnt1	79.593	-1.15594	0.28932	-3.99537	6.46e-05	0.000523916	Yes	117	147	43	57	52	51	119.091	153.92	56.3117	65.9009	45.4133	36.9207
Dclk2	212.059	-1.15574	0.181711	-6.36034	2.01e-10	7.83e-09	Yes	397	366	132	156	73	94	404.096	383.229	172.864	180.36	63.7532	68.0499
Mymx	115.024	-1.15385	0.236932	-4.86996	1.12e-06	1.63e-05	Yes	230	203	70	94	27	27	234.111	212.556	91.6702	108.679	23.58	19.5462
Mreg	669.867	-1.15113	0.128075	-8.98797	2.52e-19	3.65e-17	Yes	1251	1167	459	453	229	275	1273.36	1221.94	601.095	523.738	199.993	199.082
Ric8b	260.851	-1.14899	0.171009	-6.71888	1.83e-11	8.65e-10	Yes	477	419	152	188	131	152	485.526	438.724	199.055	217.357	114.407	110.038
Enah	482.332	-1.14893	0.137038	-8.38401	5.12e-17	5.8e-15	Yes	824	818	286	337	239	312	838.728	856.507	374.538	389.624	208.726	225.868
Arhgef18	500.781	-1.14845	0.136211	-8.43142	3.41e-17	4.06e-15	Yes	784	755	268	316	391	495	798.013	790.541	350.966	365.345	341.473	358.348
Bach2	89.4106	-1.14542	0.261849	-4.37433	1.22e-05	0.000129989	Yes	159	149	55	62	41	54	161.842	156.014	72.0266	71.6816	35.8066	39.0925
Pou2f3	46.8981	-1.1452	0.352559	-3.24826	0.00116112	0.00569034	Yes	96	80	29	38	9	14	97.7159	83.766	37.9777	43.9339	7.85999	10.1351
Gpt2	148.182	-1.14478	0.213279	-5.36755	7.98e-08	1.68e-06	Yes	270	262	85	118	55	61	274.826	274.334	111.314	136.426	48.0333	44.16
Plekhf2	490.165	-1.14349	0.144934	-7.8897	3.03e-15	2.75e-13	Yes	910	757	315	317	257	302	926.266	792.635	412.516	366.501	224.446	218.628
Rnf13	189.409	-1.14213	0.195715	-5.83569	5.36e-09	1.49e-07	Yes	341	298	104	140	100	127	347.095	312.028	136.196	161.862	87.3332	91.9398
Pdgfa	138.436	-1.1419	0.224259	-5.09187	3.55e-07	6.12e-06	Yes	267	225	91	96	61	55	271.772	235.592	119.171	110.991	53.2733	39.8164
Cdc37l1	163.038	-1.13594	0.202458	-5.61077	2.01e-08	4.93e-07	Yes	280	264	98	110	91	113	285.005	276.428	128.338	127.177	79.4732	81.8047
Esrrb	3014.64	-1.12775	0.0979127	-11.5179	1.07e-30	4.72e-28	Yes	5947	5733	2153	2334	313	332	6053.3	6002.88	2819.51	2698.47	273.353	240.346
Umps	161.672	-1.126	0.214873	-5.24031	1.6e-07	3.1e-06	Yes	305	254	102	113	86	75	310.452	265.957	133.577	130.646	75.1066	54.2951
Vstm2l	36.3654	-1.1248	0.398755	-2.82078	0.00479078	0.0177311	Yes	65	68	28	23	11	11	66.1618	71.2011	36.6681	26.5916	9.60665	7.96329
Gm13212	32.3885	-1.12426	0.437393	-2.57037	0.010159	0.0320555	Yes	53	57	26	16	14	22	53.9473	59.6832	34.0489	18.4985	12.2266	15.9266
Mog	84.2755	-1.12199	0.270552	-4.14704	3.37e-05	0.00030383	Yes	151	162	56	65	23	19	153.699	169.626	73.3362	75.1501	20.0866	13.7548
Tmem132d	53.3631	-1.12196	0.334795	-3.35118	0.000804674	0.00422091	Yes	95	86	31	39	24	37	96.6981	90.0484	40.5968	45.0901	20.96	26.7856
Itpk1	1379.57	-1.12167	0.115587	-9.70416	2.89e-22	6.26e-20	Yes	2247	2316	866	893	858	897	2287.16	2425.02	1134.09	1032.45	749.319	649.37
Zmat4	42.2794	-1.12114	0.407583	-2.75071	0.00594656	0.0209654	Yes	68	63	32	18	39	30	69.2155	65.9657	41.9064	20.8108	34.06	21.7181
Adamtsl1	47.13	-1.12087	0.353694	-3.16905	0.00152938	0.00712532	Yes	85	73	29	32	24	33	86.5193	76.4364	37.9777	36.997	20.96	23.8899
Acp7	26.7964	-1.11972	0.465154	-2.40719	0.0160756	0.0457508	Yes	49	39	16	18	15	21	49.8758	40.8359	20.9532	20.8108	13.1	15.2026
Sinhcaf	256.389	-1.11728	0.174657	-6.397	1.58e-10	6.35e-09	Yes	428	418	139	190	144	190	435.65	437.677	182.031	219.67	125.76	137.548
Fxr1	434.779	-1.11687	0.144268	-7.74164	9.81e-15	8.17e-13	Yes	766	711	249	325	221	262	779.692	744.47	326.084	375.75	193.006	189.671
Slc25a36	434.23	-1.11508	0.145367	-7.67079	1.71e-14	1.34e-12	Yes	761	734	251	331	192	253	774.602	768.553	328.703	382.687	167.68	183.156
Ttc7b	458.031	-1.1136	0.140376	-7.93299	2.14e-15	2.02e-13	Yes	780	699	272	302	301	351	793.942	731.905	356.204	349.159	262.873	254.101
Rell1	308.802	-1.11286	0.160602	-6.92927	4.23e-12	2.32e-10	Yes	492	481	167	212	224	261	500.794	503.643	218.699	245.105	195.626	188.947
Svil	188.816	-1.11267	0.195055	-5.70439	1.17e-08	3.03e-07	Yes	335	300	112	135	91	132	340.988	314.122	146.672	156.081	79.4732	95.5594
Ybx3	386.193	-1.11263	0.147351	-7.5509	4.32e-14	3.14e-12	Yes	666	612	240	256	219	272	677.904	640.81	314.298	295.976	191.26	196.91
Ppp2r5c	891.801	-1.11165	0.115157	-9.65335	4.76e-22	1.01e-19	Yes	1568	1452	544	631	454	547	1596.03	1520.35	712.409	729.534	396.493	395.993
Dpyd	62.3072	-1.11036	0.313474	-3.54211	0.000396947	0.00233941	Yes	105	96	40	38	43	45	106.877	100.519	52.383	43.9339	37.5533	32.5771
Tead1	1497.96	-1.10973	0.103681	-10.7033	9.83e-27	2.85e-24	Yes	2279	2239	843	915	1246	1483	2319.74	2344.4	1103.97	1057.88	1088.17	1073.6
Zfp536	76.7902	-1.10392	0.283363	-3.89578	9.79e-05	0.000734832	Yes	136	126	54	48	37	44	138.431	131.931	70.717	55.4955	32.3133	31.8531
Nid2	548.387	-1.09819	0.130563	-8.41121	4.06e-17	4.78e-15	Yes	985	965	366	399	199	225	1002.61	1010.43	479.304	461.306	173.793	162.885
Rest	402.284	-1.09612	0.144048	-7.60936	2.75e-14	2.09e-12	Yes	661	642	244	268	251	304	672.815	672.222	319.536	309.85	219.206	220.076
Ino80	311.273	-1.08934	0.162718	-6.69463	2.16e-11	9.9e-10	Yes	499	532	197	210	160	224	507.919	557.044	257.986	242.793	139.733	162.161
Rtn4	335.262	-1.08871	0.16132	-6.74874	1.49e-11	7.13e-10	Yes	571	471	186	226	248	298	581.206	493.172	243.581	261.291	216.586	215.733
Tdgf1	305.582	-1.08712	0.157509	-6.90194	5.13e-12	2.75e-10	Yes	546	548	202	231	102	115	555.759	573.797	264.534	267.072	89.0799	83.2525
Eps8	103.951	-1.08071	0.245625	-4.39981	1.08e-05	0.000118166	Yes	181	186	67	79	42	40	184.235	194.756	87.7415	91.3363	36.6799	28.9574
Sh3pxd2a	662.673	-1.07886	0.125356	-8.60636	7.54e-18	9.55e-16	Yes	1055	1049	407	429	452	525	1073.86	1098.38	532.997	495.991	394.746	380.066
Zbtb44	493.633	-1.07685	0.142391	-7.5626	3.95e-14	2.92e-12	Yes	930	831	301	403	158	203	946.623	870.119	394.182	465.931	137.986	146.959
Myo1b	240.501	-1.07591	0.174333	-6.1716	6.76e-10	2.32e-08	Yes	389	373	140	164	168	189	395.953	390.559	183.34	189.609	146.72	136.824
Cpe	39.2313	-1.07542	0.389547	-2.7607	0.00576769	0.0204676	Yes	72	61	25	28	23	18	73.2869	63.8715	32.7394	32.3723	20.0866	13.0308
Adcy1	197.695	-1.0753	0.186295	-5.77199	7.83e-09	2.11e-07	Yes	356	326	127	145	83	105	362.363	341.346	166.316	167.643	72.4866	76.0132
Enoph1	215.834	-1.07364	0.182098	-5.89594	3.73e-09	1.09e-07	Yes	354	336	123	153	137	173	360.327	351.817	161.078	176.892	119.646	125.241
Trim24	574.152	-1.0731	0.128872	-8.32691	8.3e-17	9.23e-15	Yes	952	898	346	393	357	437	969.016	940.273	453.113	454.369	311.78	316.36
Tmem135	229.325	-1.06955	0.189298	-5.65012	1.6e-08	4.01e-07	Yes	401	334	151	142	159	162	408.168	349.723	197.746	164.174	138.86	117.277
Liph	89.1988	-1.06848	0.272741	-3.91757	8.94e-05	0.000684178	Yes	171	156	74	56	19	27	174.057	163.344	96.9085	64.7447	16.5933	19.5462
Prkaa2	58.1462	-1.0677	0.329674	-3.23865	0.00120095	0.00584941	Yes	83	107	40	36	32	42	84.4836	112.037	52.383	41.6216	27.9466	30.4053
Usp28	267.271	-1.06164	0.171626	-6.18578	6.18e-10	2.15e-08	Yes	450	450	152	212	131	160	458.043	471.183	199.055	245.105	114.407	115.83
Ctnnd2	70.4547	-1.06072	0.293481	-3.61427	0.000301197	0.00186567	Yes	116	123	50	46	34	38	118.073	128.79	65.4787	53.1831	29.6933	27.5095
Diaph2	156.995	-1.05917	0.208292	-5.08503	3.68e-07	6.27e-06	Yes	271	236	101	103	95	117	275.844	247.11	132.267	119.084	82.9665	84.7004
Zdbf2	191.23	-1.05616	0.191842	-5.50535	3.68e-08	8.51e-07	Yes	335	295	126	128	106	127	340.988	308.887	165.006	147.988	92.5732	91.9398
Tspan2	34.7328	-1.0558	0.41179	-2.56392	0.0103496	0.0325536	Yes	61	48	21	23	24	29	62.0903	50.2596	27.5011	26.5916	20.96	20.9941
Fn1	649.599	-1.05553	0.127021	-8.30987	9.58e-17	1.04e-14	Yes	1164	1045	428	464	308	349	1184.81	1094.19	560.498	536.456	268.986	252.653
Mfap3l	44.254	-1.05522	0.370068	-2.85142	0.00435245	0.0164204	Yes	70	88	30	34	17	12	71.2512	92.1426	39.2872	39.3093	14.8466	8.68722
Ppargc1b	43.6227	-1.05448	0.367454	-2.86969	0.00410872	0.0157252	Yes	72	64	26	29	31	37	73.2869	67.0128	34.0489	33.5285	27.0733	26.7856
Twistnb	107.351	-1.05329	0.244822	-4.30227	1.69e-05	0.000170043	Yes	193	160	65	78	62	70	196.45	167.532	85.1224	90.1801	54.1466	50.6755
Sgms1	595.001	-1.05296	0.127392	-8.2655	1.39e-16	1.49e-14	Yes	1004	968	384	414	319	379	1021.95	1013.57	502.877	478.648	278.593	274.371
Rps6ka2	561.823	-1.05251	0.131209	-8.02164	1.04e-15	1.04e-13	Yes	1032	928	382	411	212	260	1050.45	971.685	500.258	475.18	185.146	188.223
Asxl3	33.1016	-1.05209	0.42505	-2.4752	0.013316	0.0396811	Yes	58	51	23	21	14	27	59.0367	53.4008	30.1202	24.2793	12.2266	19.5462
Tead4	302.378	-1.05165	0.159876	-6.57792	4.77e-11	2.08e-09	Yes	480	501	186	212	182	212	488.58	524.584	243.581	245.105	158.946	153.474
Slc47a1	76.7554	-1.05069	0.279506	-3.75911	0.00017052	0.00115944	Yes	135	139	55	56	26	25	137.413	145.543	72.0266	64.7447	22.7066	18.0984
Gm36210	49.9876	-1.04992	0.346965	-3.02602	0.00247793	0.0104631	Yes	84	85	27	42	21	32	85.5014	89.0013	35.3585	48.5585	18.34	23.1659
Eya1	48.376	-1.04933	0.356363	-2.94456	0.00323409	0.0130096	Yes	68	75	29	29	44	45	69.2155	78.5306	37.9777	33.5285	38.4266	32.5771
Mdm4	809.876	-1.04661	0.119578	-8.75252	2.09e-18	2.79e-16	Yes	1338	1327	504	581	422	563	1361.92	1389.47	660.026	671.726	368.546	407.575
Utf1	78.8169	-1.0464	0.281995	-3.71071	0.000206675	0.00135229	Yes	158	143	63	59	10	4	160.824	149.732	82.5032	68.2132	8.73332	2.89574
Triml2	153.425	-1.04583	0.207065	-5.05071	4.4e-07	7.38e-06	Yes	280	250	97	119	62	76	285.005	261.769	127.029	137.582	54.1466	55.0191
Max	231.94	-1.04571	0.181539	-5.76025	8.4e-09	2.24e-07	Yes	355	381	151	148	158	172	361.345	398.935	197.746	171.111	137.986	124.517
Utp18	158.154	-1.04566	0.21666	-4.8263	1.39e-06	1.98e-05	Yes	281	219	87	117	110	122	286.023	229.309	113.933	135.27	96.0665	88.3201
Chrna7	49.9648	-1.04524	0.344434	-3.03465	0.00240816	0.0102478	Yes	92	84	29	43	20	18	93.6444	87.9543	37.9777	49.7147	17.4666	13.0308
Lamc1	485.78	-1.04505	0.138774	-7.53057	5.05e-14	3.6e-12	Yes	772	837	306	350	250	316	785.799	876.401	400.73	404.654	218.333	228.763
Rbbp5	197.607	-1.03987	0.189403	-5.49028	4.01e-08	9.1e-07	Yes	339	326	138	133	90	119	345.059	341.346	180.721	153.769	78.5999	86.1483
Prkci	412.893	-1.03856	0.144603	-7.18213	6.86e-13	4.17e-11	Yes	659	634	237	293	290	332	670.779	663.845	310.369	338.753	253.266	240.346
Tbx20	62.7775	-1.03851	0.31661	-3.28011	0.00103768	0.00520325	Yes	118	85	38	45	38	45	120.109	89.0013	49.7638	52.027	33.1866	32.5771
Adap1	61.2235	-1.03826	0.311552	-3.33256	0.000860513	0.00445195	Yes	96	104	37	45	35	41	97.7159	108.896	48.4543	52.027	30.5666	29.6813
Mybl2	956.613	-1.03675	0.114673	-9.04092	1.55e-19	2.37e-17	Yes	1735	1656	643	747	289	389	1766.01	1733.96	842.057	863.648	252.393	281.611
Ak4	324.236	-1.03614	0.158637	-6.53146	6.51e-11	2.78e-09	Yes	494	451	184	203	273	354	502.83	472.231	240.962	234.7	238.42	256.273
Jazf1	62.7507	-1.03607	0.324422	-3.19359	0.00140517	0.00665608	Yes	87	108	38	42	52	43	88.5551	113.084	49.7638	48.5585	45.4133	31.1292
Fut9	37.4069	-1.03606	0.413002	-2.50861	0.0121206	0.0368104	Yes	79	49	29	23	14	22	80.4121	51.3066	37.9777	26.5916	12.2266	15.9266
Frmd4a	224.46	-1.03534	0.187153	-5.53205	3.17e-08	7.44e-07	Yes	401	362	144	169	85	140	408.168	379.041	188.579	195.39	74.2332	101.351
Dcbld1	357.47	-1.03455	0.14989	-6.90209	5.12e-12	2.75e-10	Yes	666	612	237	288	104	127	677.904	640.81	310.369	332.973	90.8265	91.9398
Rabif	111.963	-1.03035	0.243423	-4.23275	2.31e-05	0.00022028	Yes	193	170	74	75	73	69	196.45	178.003	96.9085	86.7116	63.7532	49.9515
Pde1b	56.2081	-1.02596	0.329384	-3.11478	0.00184082	0.00826561	Yes	83	92	38	34	39	46	84.4836	96.3308	49.7638	39.3093	34.06	33.301
Arid5b	1092.81	-1.02552	0.108842	-9.4221	4.42e-21	8.77e-19	Yes	1901	1823	726	811	466	577	1934.98	1908.82	950.751	937.642	406.973	417.711
Dnm1l	76.1302	-1.02487	0.290376	-3.52947	0.000416391	0.00242874	Yes	142	106	52	50	44	51	144.538	110.99	68.0979	57.8078	38.4266	36.9207
Rpe	196.534	-1.02255	0.195796	-5.22253	1.76e-07	3.36e-06	Yes	353	308	144	128	88	116	359.31	322.499	188.579	147.988	76.8532	83.9765
Satb1	96.4945	-1.01985	0.254051	-4.01434	5.96e-05	0.000489871	Yes	160	152	65	64	54	70	162.86	159.155	85.1224	73.9939	47.1599	50.6755
Ndufs4	151.613	-1.01969	0.220653	-4.62126	3.81e-06	4.81e-05	Yes	286	210	100	105	83	102	291.112	219.886	130.957	121.396	72.4866	73.8414
Dlgap2	54.6592	-1.01762	0.328544	-3.09735	0.00195257	0.00866134	Yes	94	87	37	38	31	30	95.6802	91.0955	48.4543	43.9339	27.0733	21.7181
Zfp808	148.198	-1.01703	0.218181	-4.6614	3.14e-06	4.03e-05	Yes	252	222	102	94	98	100	256.504	232.451	133.577	108.679	85.5865	72.3935
Prex2	101.16	-1.01236	0.255638	-3.96012	7.49e-05	0.000594252	Yes	187	145	67	71	59	60	190.342	151.826	87.7415	82.087	51.5266	43.4361
Btbd11	456.586	-1.01152	0.143004	-7.0734	1.51e-12	8.95e-11	Yes	760	744	295	332	260	262	773.584	779.023	386.325	383.844	227.066	189.671
Rad1	112.67	-1.01063	0.234712	-4.30583	1.66e-05	0.000168472	Yes	186	188	74	82	56	68	189.325	196.85	96.9085	94.8047	48.9066	49.2276
Nufip2	474.54	-1.00969	0.145571	-6.93611	4.03e-12	2.22e-10	Yes	805	702	270	361	290	371	819.389	735.046	353.585	417.372	253.266	268.58
Lmo4	47.9609	-1.00886	0.367284	-2.74681	0.00601789	0.0211646	Yes	78	59	29	28	50	45	79.3942	61.7774	37.9777	32.3723	43.6666	32.5771
Psat1	384.355	-1.0074	0.148715	-6.77404	1.25e-11	6.01e-10	Yes	688	631	262	289	165	171	700.297	660.704	343.109	334.129	144.1	123.793
Fmnl2	355.363	-1.00392	0.151528	-6.62529	3.47e-11	1.54e-09	Yes	606	551	236	248	200	232	616.832	576.938	309.06	286.727	174.666	167.953
Gm45871	51.5515	-1.00357	0.342892	-2.92678	0.00342491	0.0136164	Yes	95	75	36	35	30	28	96.6981	78.5306	47.1447	40.4654	26.2	20.2702
Immp2l	136.428	-1.00232	0.238889	-4.19575	2.72e-05	0.000252828	Yes	248	174	92	84	91	120	252.433	182.191	120.481	97.117	79.4732	86.8722
Slc44a1	326.196	-1.00211	0.155191	-6.45728	1.07e-10	4.44e-09	Yes	570	515	215	240	155	198	580.188	539.243	281.559	277.477	135.366	143.339
Foxn2	210.838	-1.00206	0.182307	-5.49654	3.87e-08	8.83e-07	Yes	362	340	145	149	99	127	368.47	356.005	189.888	172.267	86.4599	91.9398

## Sheet: 4h up (FC>2, padj<0.05) (22)
Table S2. OCT4 target genes identified in this study.
22 genes that were upregulated upon 4-hour IAA-induced OCT4 degradation.
gene	baseMean	log2FoldChange	lfcSE	stat	pvalue	padj	OCT4_Bound	X0h.1	X0h.2	X4h.1	X4h.2	X24h.1	X24h.2	X0h.1.1	X0h.2.1	X4h.1.1	X4h.2.1	X24h.1.1	X24h.2.1
Gadd45g	52.4801	2.99058	0.61818	4.83772	1.31e-06	1.88e-05	Yes	6	2	31	22	128	178	6.10725	2.09415	40.5968	25.4354	111.787	128.86
Vstm4	37.6736	2.07851	0.513205	4.05006	5.12e-05	0.00043028	No	8	8	24	33	79	98	8.14299	8.3766	31.4298	38.1531	68.9932	70.9456
Tinagl1	44.6593	2.06518	0.431988	4.78063	1.75e-06	2.41e-05	No	14	17	63	45	68	58	14.2502	17.8003	82.5032	52.027	59.3866	41.9882
Gm39458	35.8438	1.8633	0.419563	4.44104	8.95e-06	9.98e-05	No	23	15	55	61	20	22	23.4111	15.7061	72.0266	70.5255	17.4666	15.9266
Olfml2b	83.3027	1.77832	0.292152	6.08695	1.15e-09	3.76e-08	No	34	49	119	120	67	84	34.6077	51.3066	155.839	138.739	58.5133	60.8105
Trim47	46.8391	1.67328	0.392878	4.25904	2.05e-05	0.000198774	No	26	19	62	58	60	47	26.4647	19.8944	81.1936	67.057	52.3999	34.025
Rgcc	29.1785	1.48182	0.44938	3.29749	0.00097553	0.0049395	No	22	16	43	46	17	16	22.3932	16.7532	56.3117	53.1831	14.8466	11.583
Fos	96.1258	1.4773	0.281882	5.24084	1.6e-07	3.1e-06	No	72	45	141	131	78	72	73.2869	47.1183	184.65	151.456	68.1199	52.1233
Lgals1	39.665	1.38475	0.469661	2.94839	0.00319431	0.0128888	No	20	7	29	30	83	90	20.3575	7.32952	37.9777	34.6847	72.4866	65.1542
Kitl	67.631	1.34578	0.328233	4.10006	4.13e-05	0.00036033	Yes	35	28	69	65	93	130	35.6256	29.3181	90.3607	75.1501	81.2199	94.1116
Plk3	46.9769	1.29602	0.361812	3.58201	0.000340962	0.00206259	No	42	28	60	85	17	25	42.7507	29.3181	78.5745	98.2732	14.8466	18.0984
Bhlhe40	39.223	1.26817	0.407763	3.11006	0.00187047	0.00836405	No	25	25	50	51	43	30	25.4469	26.1769	65.4787	58.9639	37.5533	21.7181
Glrx	60.3938	1.24146	0.334332	3.71326	0.000204604	0.00134285	Yes	46	32	60	96	52	65	46.8222	33.5064	78.5745	110.991	45.4133	47.0558
Col4a1	380.595	1.23069	0.159001	7.74011	9.93e-15	8.21e-13	No	220	251	453	475	402	419	223.932	262.816	593.237	549.174	351.08	303.329
Bcl11b	232.124	1.20197	0.192516	6.24351	4.28e-10	1.54e-08	No	131	131	265	239	301	326	133.342	137.167	347.037	276.321	262.873	236.003
Wnt7b	29.3627	1.19612	0.453059	2.6401	0.00828811	0.0273186	Yes	26	17	46	36	17	21	26.4647	17.8003	60.2404	41.6216	14.8466	15.2026
Gm48530	157.133	1.1704	0.488993	2.39349	0.016689	0.0471693	No	75	125	215	160	192	140	76.3406	130.884	281.559	184.985	167.68	101.351
S1pr2	141.029	1.04728	0.224439	4.6662	3.07e-06	3.95e-05	No	126	109	201	206	70	57	128.252	114.131	263.225	238.168	61.1332	41.2643
Tfap2c	80.7541	1.04624	0.279112	3.74847	0.000177914	0.00119875	Yes	66	50	96	105	67	82	67.1797	52.3537	125.719	121.396	58.5133	59.3627
Camk2n1	38.4517	1.00841	0.383964	2.62631	0.00863163	0.0282087	Yes	34	27	49	54	24	28	34.6077	28.271	64.1692	62.4324	20.96	20.2702
Jun	73.2416	1.00477	0.359227	2.79704	0.00515739	0.0187612	Yes	23	21	38	36	170	213	23.4111	21.9886	49.7638	41.6216	148.466	154.198
Ldhb	635.168	1.00227	0.125199	8.00544	1.19e-15	1.18e-13	No	475	462	746	831	531	611	483.49	483.748	976.943	960.765	463.739	442.324

## Sheet: 24h up (FC>2, padj<0.05) (73)
Table S2. OCT4 target genes identified in this study.
73 genes that were upregulated upon 24-hour IAA-induced OCT4 degradation.
gene	baseMean	log2FoldChange	lfcSE	stat	pvalue	padj	OCT4_Bound	X0h.1	X0h.2	X4h.1	X4h.2	X24h.1	X24h.2	X0h.1.1	X0h.2.1	X4h.1.1	X4h.2.1	X24h.1.1	X24h.2.1
Gadd45g	52.4801	4.86768	0.591591	8.22812	1.9e-16	1.69e-15	Yes	6	2	31	22	128	178	6.10725	2.09415	40.5968	25.4354	111.787	128.86
Olfr279	33.2999	3.21084	0.507262	6.32974	2.46e-10	1.1e-09	No	10	7	11	5	82	125	10.1787	7.32952	14.4053	5.78078	71.6132	90.4919
Vstm4	37.6736	3.08313	0.488378	6.31299	2.74e-10	1.22e-09	No	8	8	24	33	79	98	8.14299	8.3766	31.4298	38.1531	68.9932	70.9456
Jun	73.2416	2.73699	0.326225	8.38988	4.87e-17	4.61e-16	Yes	23	21	38	36	170	213	23.4111	21.9886	49.7638	41.6216	148.466	154.198
Adora1	14.1863	2.37786	0.698497	3.40425	0.000663462	0.00126975	No	4	6	8	9	36	31	4.0715	6.28245	10.4766	10.4054	31.44	22.442
Adra2b	17.5709	2.34686	0.627188	3.74188	0.000182648	0.000382943	No	11	4	6	3	52	46	11.1966	4.1883	7.85745	3.46847	45.4133	33.301
Zfp608	39.9972	2.33795	0.420166	5.56436	2.63e-08	9.26e-08	Yes	18	15	8	20	107	109	18.3217	15.7061	10.4766	23.1231	93.4465	78.9089
Lgals1	39.665	2.30667	0.444241	5.19238	2.08e-07	6.55e-07	No	20	7	29	30	83	90	20.3575	7.32952	37.9777	34.6847	72.4866	65.1542
Tmem119	10.7563	2.29086	0.784291	2.92093	0.00348991	0.0059064	No	5	3	6	7	23	28	5.08937	3.14122	7.85745	8.09309	20.0866	20.2702
9330198N18Rik	38.4801	2.2189	0.423584	5.2384	1.62e-07	5.19e-07	No	17	12	26	24	79	97	17.3039	12.5649	34.0489	27.7477	68.9932	70.2217
Gm12781	15.1971	2.19706	0.652118	3.36912	0.000754083	0.0014298	No	6	6	8	10	31	41	6.10725	6.28245	10.4766	11.5616	27.0733	29.6813
Mxd4	46.1835	2.08051	0.403414	5.15725	2.51e-07	7.82e-07	No	30	14	19	13	127	112	30.5362	14.659	24.8819	15.03	110.913	81.0807
Mroh6	9.46907	2.06418	0.865656	2.38452	0.0171012	0.0254482	Yes	3	5	6	5	30	12	3.05362	5.23537	7.85745	5.78078	26.2	8.68722
Rgma	63.8565	2.05606	0.322963	6.36625	1.94e-10	8.84e-10	No	34	26	27	25	136	191	34.6077	27.2239	35.3585	28.9039	118.773	138.272
Fyb	13.0901	2.03467	0.710903	2.8621	0.00420847	0.00702341	No	5	5	10	11	27	26	5.08937	5.23537	13.0957	12.7177	23.58	18.8223
3930402G23Rik	23.1339	1.97309	0.549471	3.59089	0.000329546	0.00066317	No	9	8	19	24	33	55	9.16087	8.3766	24.8819	27.7477	28.82	39.8164
H2-Q1	10.3429	1.9543	0.812364	2.40569	0.0161418	0.0241441	No	5	5	7	2	32	17	5.08937	5.23537	9.16702	2.31231	27.9466	12.3069
Stra8	140.324	1.94969	0.229861	8.48201	2.21e-17	2.18e-16	No	69	57	76	95	307	324	70.2333	59.6832	99.5277	109.835	268.113	234.555
H2bu1-ps	17.8731	1.91969	0.583667	3.28902	0.00100538	0.00186764	No	9	9	8	7	33	57	9.16087	9.42367	10.4766	8.09309	28.82	41.2643
Sult6b2	32.087	1.90173	0.447619	4.24855	2.15e-05	5.2e-05	No	19	13	16	13	81	73	19.3396	13.612	20.9532	15.03	70.7399	52.8473
Gm39228	24.1028	1.82697	0.52814	3.45925	0.000541672	0.00105171	No	16	6	15	19	49	52	16.286	6.28245	19.6436	21.967	42.7933	37.6446
Gm14488	26.4955	1.78883	0.497115	3.59843	0.000320142	0.000645362	No	10	14	20	19	57	50	10.1787	14.659	26.1915	21.967	49.7799	36.1968
Gm36635	10.93	1.77602	0.731477	2.42799	0.0151827	0.0228178	No	8	4	4	5	21	33	8.14299	4.1883	5.2383	5.78078	18.34	23.8899
H2bu2	103.979	1.74681	0.252885	6.90753	4.93e-12	2.7e-11	No	53	49	61	74	198	249	53.9473	51.3066	79.8841	85.5555	172.92	180.26
Mex3b	12.6755	1.74548	0.777844	2.244	0.0248326	0.0357231	No	5	7	15	2	27	25	5.08937	7.32952	19.6436	2.31231	23.58	18.0984
Nes	19.4942	1.74445	0.567315	3.07493	0.00210553	0.00370218	Yes	13	7	11	11	47	39	13.2324	7.32952	14.4053	12.7177	41.0466	28.2335
Cbx8	10.0133	1.73513	0.787175	2.20425	0.027507	0.0392272	Yes	5	4	9	7	18	21	5.08937	4.1883	11.7862	8.09309	15.72	15.2026
Sema4c	57.1212	1.71585	0.34909	4.91519	8.87e-07	2.58e-06	No	29	26	29	53	116	118	29.5184	27.2239	37.9777	61.2762	101.307	85.4243
Gm7457	22.5972	1.70861	0.539553	3.16672	0.0015417	0.00277168	No	19	8	4	10	62	51	19.3396	8.3766	5.2383	11.5616	54.1466	36.9207
Fbn2	30.1298	1.68034	0.452566	3.7129	0.000204895	0.000426395	No	20	14	12	15	76	64	20.3575	14.659	15.7149	17.3423	66.3732	46.3318
Tinagl1	44.6593	1.65684	0.42885	3.86345	0.000111795	0.00024173	No	14	17	63	45	68	58	14.2502	17.8003	82.5032	52.027	59.3866	41.9882
Tfap2b	11.0793	1.65303	0.734419	2.2508	0.0243985	0.0351522	No	6	5	6	10	21	24	6.10725	5.23537	7.85745	11.5616	18.34	17.3744
Dusp9	189.413	1.62257	0.217133	7.47272	7.86e-14	5.28e-13	No	97	84	160	142	372	347	98.7338	87.9543	209.532	164.174	324.88	251.205
Erich6	11.8235	1.58971	0.722655	2.19982	0.0278199	0.0396369	No	10	3	8	6	22	29	10.1787	3.14122	10.4766	6.93693	19.2133	20.9941
Kctd15	97.1791	1.58046	0.266474	5.93101	3.01e-09	1.19e-08	No	69	44	49	47	199	241	70.2333	46.0713	64.1692	54.3393	173.793	174.468
Maml3	139.094	1.56511	0.224047	6.98562	2.84e-12	1.6e-11	No	90	67	71	87	281	323	91.6087	70.154	92.9798	100.586	245.406	233.831
Unc5b	291.68	1.56159	0.166555	9.37577	6.87e-21	9.64e-20	No	177	157	144	172	617	662	180.164	164.391	188.579	198.859	538.846	479.245
Gm12756	18.3363	1.51269	0.56511	2.6768	0.00743293	0.0118465	No	10	10	11	14	30	45	10.1787	10.4707	14.4053	16.1862	26.2	32.5771
Cbx4	20.0365	1.51038	0.582853	2.59135	0.00955993	0.0148821	No	18	5	9	15	45	39	18.3217	5.23537	11.7862	17.3423	39.2999	28.2335
Gm5103	37.6157	1.5081	0.404564	3.72773	0.000193213	0.000403639	No	25	20	17	22	62	107	25.4469	20.9415	22.2628	25.4354	54.1466	77.4611
Rhob	248.512	1.46795	0.204658	7.17268	7.35e-13	4.44e-12	No	182	110	151	139	492	556	185.253	115.178	197.746	160.706	429.679	402.508
Ets1	41.1402	1.45106	0.390131	3.71942	0.000199683	0.000416292	No	28	21	27	20	70	106	28.5005	21.9886	35.3585	23.1231	61.1332	76.7371
Kitl	67.631	1.43418	0.318855	4.49792	6.86e-06	1.78e-05	Yes	35	28	69	65	93	130	35.6256	29.3181	90.3607	75.1501	81.2199	94.1116
Mamstr	28.0323	1.42648	0.478506	2.98111	0.00287203	0.00493181	No	14	16	27	16	49	56	14.2502	16.7532	35.3585	18.4985	42.7933	40.5404
Gas1	16.5357	1.40193	0.591467	2.37025	0.0177759	0.0263614	No	13	8	6	11	28	45	13.2324	8.3766	7.85745	12.7177	24.4533	32.5771
Proc	15.6039	1.40067	0.593467	2.36015	0.0182673	0.0270134	No	11	9	8	7	30	39	11.1966	9.42367	10.4766	8.09309	26.2	28.2335
Sox11	37.2891	1.37921	0.393451	3.50542	0.000455881	0.000897462	Yes	26	20	21	22	70	86	26.4647	20.9415	27.5011	25.4354	61.1332	62.2584
Adgrf5	32.1179	1.36365	0.427102	3.1928	0.00140902	0.00254708	No	25	17	16	15	56	86	25.4469	17.8003	20.9532	17.3423	48.9066	62.2584
Cln6	32.2555	1.30092	0.458776	2.83563	0.00457353	0.00757497	No	23	13	17	37	55	60	23.4111	13.612	22.2628	42.7777	48.0333	43.4361
A3galt2	17.9024	1.28814	0.55885	2.30498	0.0211676	0.0308558	No	14	9	10	11	34	39	14.2502	9.42367	13.0957	12.7177	29.6933	28.2335
Id2	17.1057	1.28755	0.598008	2.15306	0.0313143	0.0440871	No	9	9	18	13	28	29	9.16087	9.42367	23.5723	15.03	24.4533	20.9941
Cstad	89.6904	1.26543	0.267515	4.73032	2.24e-06	6.18e-06	No	61	48	65	61	151	191	62.0903	50.2596	85.1224	70.5255	131.873	138.272
Gm15444	22.2569	1.26033	0.505817	2.49167	0.0127145	0.0193467	No	11	19	10	13	42	52	11.1966	19.8944	13.0957	15.03	36.6799	37.6446
Gadd45b	102.944	1.23762	0.256737	4.82057	1.43e-06	4.06e-06	Yes	77	57	65	59	202	207	78.3763	59.6832	85.1224	68.2132	176.413	149.855
Csf1	24.3091	1.21978	0.52002	2.34564	0.0189945	0.0279821	No	11	16	13	31	38	44	11.1966	16.7532	17.0245	35.8408	33.1866	31.8531
Wls	25.2367	1.18021	0.480868	2.45433	0.0141146	0.0213321	Yes	15	18	19	13	48	49	15.2681	18.8473	24.8819	15.03	41.9199	35.4728
Mt1	217.113	1.16247	0.187334	6.20534	5.46e-10	2.36e-09	Yes	151	115	162	175	355	420	153.699	120.414	212.151	202.327	310.033	304.053
Fzd2	28.8747	1.16105	0.446271	2.60167	0.00927717	0.0144672	No	16	21	21	19	49	59	16.286	21.9886	27.5011	21.967	42.7933	42.7122
H2ac1	36.4158	1.15324	0.403085	2.86103	0.00422263	0.00704588	No	27	19	28	25	62	71	27.4826	19.8944	36.6681	28.9039	54.1466	51.3994
Steap3	224.81	1.13907	0.202146	5.63489	1.75e-08	6.28e-08	No	164	130	173	131	385	458	166.931	136.12	226.556	151.456	336.233	331.562
Dok5	25.2661	1.11747	0.475583	2.3497	0.0187887	0.0277167	Yes	16	16	20	18	38	53	16.286	16.7532	26.1915	20.8108	33.1866	38.3686
Lmx1b	36.3348	1.11709	0.401538	2.78203	0.00540199	0.0088263	Yes	21	27	27	22	61	75	21.3754	28.271	35.3585	25.4354	53.2733	54.2951
Gm11190	64.5945	1.10103	0.312248	3.52614	0.000421656	0.000834758	No	47	33	53	51	98	126	47.8401	34.5535	69.4075	58.9639	85.5865	91.2158
Pbx2	21.5846	1.09782	0.514382	2.13424	0.0328229	0.0460141	No	12	15	16	18	37	38	12.2145	15.7061	20.9532	20.8108	32.3133	27.5095
St8sia1	446.584	1.09663	0.140671	7.79572	6.4e-15	4.86e-14	Yes	332	283	260	301	776	938	337.934	296.322	340.489	348.003	677.706	679.051
Serpinh1	118.359	1.07199	0.24259	4.41895	9.92e-06	2.51e-05	Yes	75	62	110	110	185	188	76.3406	64.9186	144.053	127.177	161.566	136.1
Parm1	34.3395	1.06162	0.398768	2.66226	0.0077618	0.0123114	Yes	31	24	14	11	65	85	31.5541	25.1298	18.334	12.7177	56.7666	61.5345
Sdc3	26.5773	1.04751	0.456904	2.29262	0.0218698	0.0317875	No	19	20	14	15	55	49	19.3396	20.9415	18.334	17.3423	48.0333	35.4728
H2bc1	29.0323	1.0408	0.449343	2.31627	0.0205433	0.0300065	No	18	21	18	24	39	67	18.3217	21.9886	23.5723	27.7477	34.06	48.5037
Ptch1	718.896	1.01952	0.128579	7.92917	2.21e-15	1.75e-14	Yes	500	512	447	487	1305	1354	508.937	536.102	585.38	563.048	1139.7	980.208
Vim	68.8682	1.01787	0.301246	3.37887	0.000727853	0.00138319	No	38	48	51	67	105	122	38.6792	50.2596	66.7883	77.4624	91.6999	88.3201
Bcl9l	151.882	1.01693	0.213447	4.76429	1.9e-06	5.28e-06	No	112	132	62	58	318	322	114.002	138.214	81.1936	67.057	277.72	233.107
Shisal1	46.7472	1.00004	0.362155	2.76135	0.00575626	0.00936166	Yes	29	33	41	30	72	90	29.5184	34.5535	53.6926	34.6847	62.8799	65.1542
