# Supplementary material for: Systematic identification of Oct4 transcriptional targets in embryonic stem cells using the auxin-inducible degron system and nascent RNA sequencing
Source: Cell Regen. 2025 Dec 3;14:49. doi: 10.1186/s13619-025-00269-3 (PMC12675901; doi:10.1186/s13619-025-00269-3)
Supplement: Supplementary file 6 — Supplementary Material 6. Table S4. Differentially expressed genes identified in Oct4f/- ESCs and Oct4-mAID ESCs, related to Figure S2E-F [file 13619_2025_269_MOESM6_ESM.xlsx]

## Sheet: Fig. S2E gene list
Table S4. Differentially expressed genes identified in Oct4f/- ESCs and Oct4-mAID ESCs, related to Figure S2E-F.
Gene list related to Figure S2E.
24h down-regulated genes in Oct4f/- ESCs + 4-OHT (28)	4h down-regulated genes in Oct4-mAID ESCs + IAA (604)	Overlapping genes (7)
1700097N02Rik	1300014J16Rik	Cobl
Ankrd34a	1600002D24Rik	Foxd3
Aox3	1700019D03Rik	Mcf2
Cdh9	1700028P14Rik	Nr0b1
Cftr	1700096K18Rik	Platr8
Cobl	2410137M14Rik	Tafa4
Enox1	2500002B13Rik	Zmat4
Enpp2	4632428C04Rik
Fgf15	4930519F16Rik
Foxd3	4933433G19Rik
Foxp1	5730405O15Rik
Gm27234	6030442K20Rik
Il33	Aatf
Lef1	AC074312.1
Map7d3	Acot9
Mcf2	Acp7
Myb	Acsbg3
Nlrc4	Actn2
Nr0b1	Adam19
Platr8	Adam23
Pou5f1	Adamts8
Rasgrp1	Adamts9
Spta1	Adamtsl1
Tafa4	Adap1
Tgm3	Adar
Tnfsf11	Adcy1
Zic5	Adgrd2-ps
Zmat4	Afm
	Agfg1
	Ahnak
	Ak4
	Aldh18a1
	Alg13
	Amph
	Ankrd10
	Ankrd28
	Anxa5
	Ap4m1
	Apobec1
	Arhgap32
	Arhgap42
	Arhgef18
	Arid5b
	Arl15
	Arntl
	Asns
	Asxl3
	Atf3
	Atp11a
	Atp11c
	Atp2a3
	Atp9b
	AV205837
	B3galnt1
	B3gnt2
	Bach2
	Basp1
	Baz1a
	Bckdha
	Bclaf3
	Bcorl1
	Begain
	Bicral
	Bmp8a
	Bnc2
	Btbd11
	Btbd9
	C2cd5
	Cachd1
	Cacng5
	Calcoco2
	Capn5
	Car13
	Cbfa2t2
	Ccdc40
	Ccdc92
	Cd59a
	Cdc37l1
	Cdc42ep3
	Cdk18
	Cdk6
	Cdkl2
	Cdyl
	Cdyl2
	Cep55
	Cers4
	Cggbp1
	Chac1
	Chm
	Chrna7
	Cited2
	Clcn1
	Cldn34c1
	Cnpy1
	Cntn2
	Cobl
	Col4a3bp
	Cpe
	Cpeb3
	Cpq
	Cradd
	Csrp2
	Cth
	Ctnnd2
	Ctsc
	Cyb5r1
	Cyp46a1
	Dab1
	Dbf4
	Dcbld1
	Dclk2
	Dcp2
	Ddit4l
	Ddx10
	Ddx43
	Degs1
	Dgki
	Diaph2
	Dido1
	Dip2c
	Dlgap2
	Dlgap3
	Dnajc6
	Dnm1l
	Dock4
	Dock5
	Donson
	Dpyd
	Dpys
	Dpysl5
	Dsg2
	Dupd1
	Dusp14
	Dusp27
	E130102H24Rik
	Eed
	Eef2k
	Efhb
	Ehd4
	Eif4e2
	Elovl6
	Emp1
	Enah
	Enoph1
	Enpp3
	Epas1
	Epb41l4a
	Epha2
	Epha4
	Eppk1
	Eps8
	Eras
	Erc1
	Esrrb
	Etv5
	Exoc4
	Exoc6b
	Eya1
	F2r
	Fah
	Fam185a
	Fam241b
	Fam49a
	Fanci
	Far1
	Fars2
	Fat2
	Fbrsl1
	Fbxo15
	Fbxo41
	Fgf4
	Fhod3
	Fig4
	Fmnl2
	Fn1
	Focad
	Foxd3
	Foxn2
	Frmd4a
	Frmd4b
	Frrs1
	Fsd1l
	Fut9
	Fxr1
	Fzd5
	G3bp2
	Gabarapl2
	Gabbr1
	Galnt9
	Garnl3
	Gas6
	Gdf3
	Gid8
	Gjb3
	Gjc1
	Gjc2
	Glb1
	Gm10244
	Gm1123
	Gm11520
	Gm12510
	Gm13147
	Gm13212
	Gm13647
	Gm14401
	Gm14820
	Gm15477
	Gm15802
	Gm17106
	Gm17167
	Gm18363
	Gm19583
	Gm20537
	Gm21992
	Gm2381
	Gm26510
	Gm26569
	Gm26640
	Gm28052
	Gm28373
	Gm29283
	Gm30363
	Gm3173
	Gm36200
	Gm36210
	Gm3739
	Gm40438
	Gm41361
	Gm41442
	Gm43041
	Gm43176
	Gm43279
	Gm45717
	Gm45871
	Gm46332
	Gm49100
	Gm49448
	Gm49499
	Gm50163
	Gm50482
	Gm550
	Gnb4
	Gng2
	Gnl3
	Gnpda2
	Gpa33
	Gpbp1
	Gpc3
	Gpr1
	Gpr160
	Gpr4
	Gpt2
	Grhl1
	Grin2a
	Grk5
	Gsta2
	Gtpbp10
	Gucy1a2
	H2-M5
	H2-M6-ps
	Hbs1l
	Hck
	Herc4
	Hira
	Hk2
	Hmces
	Hnrnpf
	Hrk
	Hspbap1
	Hunk
	Igfbp7
	Immp2l
	Ino80
	Irak3
	Isy1
	Itpk1
	Jag1
	Jam2
	Jazf1
	Jmjd1c
	Kantr
	Kat6b
	Katnal2
	Kbtbd11
	Kcnj4
	Kdm3a
	Kdm3b
	Kdm4c
	Kifc2
	Kis2
	Kit
	Klf11
	Klf12
	Klf16
	Klf2
	Klf4
	Klf5
	Klf8
	Kmt2c
	L1td1
	Lactb2
	Lama1
	Lamc1
	Lap3
	Ldlrad4
	Lemd1
	Lgr4
	Lhfp
	Liph
	Lmo4
	Lonrf2
	Lrch2
	Lrpap1
	Lrrc2
	Lrrc34
	Lrriq4
	Ltbp4
	Lyn
	Mael
	Map2k3os
	Map3k15
	Marchf1
	Marchf5
	Mark1
	Max
	Mboat1
	Mcc
	Mcf2
	Mcf2l
	Mdm4
	Med11
	Mettl23
	Mfap1b
	Mfap3l
	Mgll
	Micu3
	Mir17hg
	Mitf
	Mkrn1
	Mnat1
	Mob3c
	Mog
	Mpzl2
	Mreg
	Mtf2
	Mtm1
	Mtrf1
	Mtss1
	Mybl2
	Myc
	Mymx
	Myo1b
	Myo1d
	Myo1f
	Myof
	Myorg
	Nanog
	Ncam1
	Ncor1
	Ndrg1
	Ndufs4
	Nexmif
	Nfatc2ip
	Nid2
	Nr0b1
	Nradd
	Nras
	Ntn1
	Nufip2
	Orc1
	Osbpl10
	P3h3
	Pacrg
	Pald1
	Paqr5
	Parg
	Parp9
	Pbdc1
	Pcsk6
	Pde1b
	Pde3a
	Pde4d
	Pdgfa
	Pdgfc
	Pdha1
	Pdzd2
	Pdzk1
	Peli2
	Pgap1
	Phc1
	Phgdh
	Pias2
	Pigl
	Pinx1
	Pkp2
	Plagl1
	Platr16
	Platr26
	Platr7
	Platr8
	Plce1
	Plekhf2
	Plp2
	Pml
	Pola1
	Pou2f1
	Pou2f3
	Ppargc1b
	Ppp2r5c
	Prag1
	Pramef8
	Prdm14
	Prdm16
	Prelid2
	Prex2
	Prkaa2
	Prkci
	Prkd3
	Prr13
	Prr7
	Prune2
	Psat1
	Ptpn4
	Ptprk
	Pvt1
	Pwwp3b
	Qtrt2
	Rab19
	Rab39
	Rabif
	Rad1
	Ramp3
	Raph1
	Rbbp5
	Rbfa
	Rbfaos
	Rbpj
	Rbpms2
	Rell1
	Rest
	Rev1
	Rftn1
	Rfx4
	Rfx7
	Rgs20
	Ric8b
	Rif1
	Rims2
	Rnf122
	Rnf125
	Rnf13
	Rnf144a
	Rpe
	Rpp25
	Rps6ka2
	Rtn4
	Runx1t1
	Ryr2
	Sall4
	Sap30
	Satb1
	Sema5b
	Setd1b
	Setd3
	Sfrp1
	Sfrp4
	Sgms1
	Sh2d4b
	Sh3gl2
	Sh3pxd2a
	Shisa7
	Sinhcaf
	Sipa1l1
	Slc17a9
	Slc25a36
	Slc25a40
	Slc35f2
	Slc39a11
	Slc41a3
	Slc44a1
	Slc45a4
	Slc47a1
	Slc4a4
	Slc7a3
	Slco4a1
	Sned1
	Sntb1
	Snx12
	Soga3
	Sox1ot
	Sox2ot
	Spast
	Spats1
	Spink4
	Spock2
	Spp1
	Srgap3
	Ssr2
	St3gal4
	Star
	Stc2
	Stk38
	Stmn2
	Sult4a1
	Sun1
	Svil
	Syt14
	Syt9
	Tafa4
	Tbc1d13
	Tbx20
	Tbx3
	Tcl1
	Tdgf1
	Tdh
	Tdrp
	Tead1
	Tead4
	Tenm4
	Tet1
	Tet2
	Tfcp2l1
	Tfdp2
	Tgfbr1
	Tle1
	Tmc7
	Tmcc2
	Tmem106a
	Tmem108
	Tmem131
	Tmem132d
	Tmem135
	Tmem39a
	Tmem41a
	Tmem68
	Tnip2
	Tor3a
	Trim16
	Trim24
	Triml1
	Triml2
	Trpc5
	Trps1
	Tspan2
	Tsr1
	Ttc39b
	Ttc7b
	Ttn
	Tvp23a
	Twistnb
	Txnrd3
	Ube3a
	Ubqln4
	Ubr5
	Ulk1
	Umps
	Upp1
	Usp28
	Usp48
	Usp9x
	Utf1
	Utp18
	Vegfc
	Vstm2l
	Wdr5
	Wscd1
	Xrcc2
	Xrn2
	Ybx3
	Yes1
	Ypel2
	Zbtb11
	Zbtb4
	Zbtb44
	Zbtb7a
	Zc3h12a
	Zdbf2
	Zdhhc14
	Zdhhc2
	Zfand6
	Zfp202
	Zfp296
	Zfp36l1
	Zfp42
	Zfp521
	Zfp536
	Zfp57
	Zfp59
	Zfp597
	Zfp808
	Zfp819
	Zfp961
	Zfp979
	Zfp980
	Zfp982
	Zfp984
	Zfp985
	Zfp990
	Zic3
	Zmat4
	Zmym3
	Zmynd8
	Zscan10
	Zyg11a

## Sheet: Fig. S2F gene list
Table S4. Differentially expressed genes identified in Oct4f/- ESCs and Oct4-mAID ESCs, related to Figure S2E-F.
Gene list related to Figure S2F.
24h down-regulated genes in Oct4f/- ESCs + 4-OHT (28)	24h down-regulated genes in Oct4-mAID ESCs + IAA (8096)	Overlapping genes (13)
1700097N02Rik	0610005C13Rik	Aox3
Ankrd34a	0610030E20Rik	Cobl
Aox3	0610040J01Rik	Enox1
Cdh9	0610043K17Rik	Foxd3
Cftr	1110002J07Rik	Foxp1
Cobl	1110002L01Rik	Mcf2
Enox1	1110019D14Rik	Nlrc4
Enpp2	1110020A21Rik	Nr0b1
Fgf15	1110051M20Rik	Platr8
Foxd3	1110059E24Rik	Pou5f1
Foxp1	1190007I07Rik	Tafa4
Gm27234	1190028D05Rik	Zic5
Il33	1300014J16Rik	Zmat4
Lef1	1300017J02Rik
Map7d3	1500009L16Rik
Mcf2	1600002D24Rik
Myb	1600010M07Rik
Nlrc4	1600020E01Rik
Nr0b1	1600029O15Rik
Platr8	1700001K19Rik
Pou5f1	1700001L05Rik
Rasgrp1	1700001P01Rik
Spta1	1700008J07Rik
Tafa4	1700008O03Rik
Tgm3	1700010I14Rik
Tnfsf11	1700012P22Rik
Zic5	1700016B01Rik
Zmat4	1700016D06Rik
	1700019D03Rik
	1700020G17Rik
	1700020M21Rik
	1700020N01Rik
	1700022I11Rik
	1700025G04Rik
	1700025H01Rik
	1700028I16Rik
	1700028P14Rik
	1700029H14Rik
	1700029P11Rik
	1700030C10Rik
	1700031A10Rik
	1700034H15Rik
	1700037H04Rik
	1700042D02Rik
	1700057H15Rik
	1700093J21Rik
	1700095J07Rik
	1700096K18Rik
	1700109H08Rik
	1700111N16Rik
	1700112D23Rik
	1700125G22Rik
	1810013D15Rik
	1810013L24Rik
	1810020O05Rik
	1810026B05Rik
	1810055G02Rik
	1810058I24Rik
	2010001A14Rik
	2010010A06Rik
	2010110E17Rik
	2010300C02Rik
	2010315B03Rik
	2210016F16Rik
	2210408I21Rik
	2210420H20Rik
	2310014F06Rik
	2310015A10Rik
	2310016D23Rik
	2310030G06Rik
	2310039H08Rik
	2310039L15Rik
	2310061I04Rik
	2410003L11Rik
	2410004B18Rik
	2410004I01Rik
	2410006H16Rik
	2410080I02Rik
	2410137M14Rik
	2410152P15Rik
	2500002B13Rik
	2510046G10Rik
	2610001J05Rik
	2610005L07Rik
	2610020C07Rik
	2610021A01Rik
	2610028E06Rik
	2610035D17Rik
	2610042L04Rik
	2610044O15Rik8
	2610301B20Rik
	2610318N02Rik
	2610507B11Rik
	2700038G22Rik
	2700049A03Rik
	2700062C07Rik
	2700097O09Rik
	2700099C18Rik
	2810002D19Rik
	2810021J22Rik
	2810030D12Rik
	2810403D21Rik
	2810403G07Rik
	2810408I11Rik
	2810428J06Rik
	2810429I04Rik
	2900026A02Rik
	2900076A07Rik
	2900097C17Rik
	3110056K07Rik
	4430402I18Rik
	4632404H12Rik
	4632411P08Rik
	4632415L05Rik
	4632427E13Rik
	4632428C04Rik
	4732416N19Rik
	4732471J01Rik
	4833413E03Rik
	4833420G17Rik
	4921501I09Rik
	4921524J17Rik
	4921539E11Rik
	4930405N21Rik
	4930414F18Rik
	4930415O20Rik
	4930417O13Rik
	4930425L21Rik
	4930430F08Rik
	4930432H08Rik
	4930432K21Rik
	4930433N12Rik
	4930444E06Rik
	4930445E18Rik
	4930447C04Rik
	4930447K03Rik
	4930449E01Rik
	4930452B06Rik
	4930453N24Rik
	4930455B14Rik
	4930461G14Rik
	4930467D21Rik
	4930471E19Rik
	4930503L19Rik
	4930505N22Rik
	4930507D05Rik
	4930509G22Rik
	4930511M06Rik
	4930515L19Rik
	4930519F16Rik
	4930520O04Rik
	4930523O13Rik
	4930524B15Rik
	4930526L06Rik
	4930533K18Rik
	4930548H24Rik
	4930549G23Rik
	4930554G24Rik
	4930556J24Rik
	4930556M19Rik
	4930558J18Rik
	4930562C15Rik
	4930566F21Rik
	4930567H12Rik
	4930579G24Rik
	4930581F22Rik
	4930593A02Rik
	4930594M22Rik
	4930599N23Rik
	4931406C07Rik
	4931406P16Rik
	4931422A03Rik
	4932414N04Rik
	4932438A13Rik
	4932441J04Rik
	4933406F09Rik
	4933406J09Rik
	4933407K13Rik
	4933411E08Rik
	4933433G19Rik
	4933434E20Rik
	4933435E02Rik
	4933439N14Rik
	5330413P13Rik
	5430403G16Rik
	5430416N02Rik
	5430430B14Rik
	5530601H04Rik
	5730405O15Rik
	5730419F03Rik
	5730480H06Rik
	5730522E02Rik
	5830408C22Rik
	5830444B04Rik
	6030442K20Rik
	6030443J06Rik
	6030445D17Rik
	6030458C11Rik
	6030498E09Rik
	6230400D17Rik
	6330549D23Rik
	6330562C20Rik
	6530401F13Rik
	6720427I07Rik
	6720489N17Rik
	6820431F20Rik
	8030462N17Rik
	8430426J06Rik
	8430429K09Rik
	8430430B14Rik
	9030025P20Rik
	9030404E10Rik
	9130019P16Rik
	9130023H24Rik
	9130230L23Rik
	9130401M01Rik
	9230112D13Rik
	9230114K14Rik
	9330182L06Rik
	9430015G10Rik
	9430037G07Rik
	9430038I01Rik
	9530026P05Rik
	9530053A07Rik
	9530059O14Rik
	9530062K07Rik
	9530068E07Rik
	9530082P21Rik
	9630002D21Rik
	9630014M24Rik
	9630028H03Rik
	9830144P21Rik
	9930021J03Rik
	9930038B18Rik
	9930104L06Rik
	a
	A230056P14Rik
	A230072C01Rik
	A230103J11Rik
	A2m
	A330023F24Rik
	A330084C13Rik
	A330093E20Rik
	A430010J10Rik
	A430057M04Rik
	A430073D23Rik
	A430103D13Rik
	A530053G22Rik
	A630001G21Rik
	A630031M04Rik
	A630089N07Rik
	A730063M14Rik
	A730081D07Rik
	A830008E24Rik
	A830018L16Rik
	A830073O21Rik
	A830082N09Rik
	A930001A20Rik
	A930005H10Rik
	A930007A09Rik
	A930015D03Rik
	A930017M01Rik
	AA465934
	Aagab
	Aak1
	Aar2
	Aard
	Aars
	Aasdh
	Aasdhppt
	Aass
	Aatf
	Abat
	Abca1
	Abca13
	Abcb1a
	Abcb7
	Abcc1
	Abcc2
	Abcc4
	Abcc5
	Abcd1
	Abcd3
	Abce1
	Abcf2
	Abcg1
	Abcg2
	Abhd10
	Abhd12
	Abhd13
	Abhd15
	Abhd17b
	Abhd17c
	Abhd18
	Abhd2
	Abhd5
	Abhd6
	Abi1
	Abi2
	Abitram
	Abl2
	Ablim1
	Ablim2
	Abr
	Abraxas1
	Abt1
	AC074312.1
	Acaa1b
	Acaa2
	Acaca
	Acacb
	Acad8
	Acad9
	Acadm
	Acads
	Acap2
	Acat1
	Acat3
	Acbd6
	Accsl
	Acer2
	Acer3
	Acin1
	Aco1
	Aco2
	Acot11
	Acot13
	Acot7
	Acot8
	Acot9
	Acox3
	Acoxl
	Acp6
	Acp7
	Acpp
	Acsbg2
	Acsbg3
	Acsl1
	Acsl6
	Acsm4
	Acss1
	Acte1
	Actl6a
	Actn2
	Actn3
	Actr10
	Actr2
	Actr3
	Actr3b
	Actr5
	Actr6
	Acvr1
	Acvr1b
	Acvrl1
	Acyp2
	Ada
	Adad2
	Adal
	Adam17
	Adam19
	Adam2
	Adam21
	Adam22
	Adam23
	Adam32
	Adam9
	Adamts14
	Adamts17
	Adamts6
	Adamts8
	Adamts9
	Adamtsl1
	Adamtsl5
	Adap1
	Adap2
	Adar
	Adarb1
	Adarb2
	Adat1
	Adat2
	Adck1
	Adcy1
	Adcy10
	Adcy3
	Adcy7
	Adcyap1r1
	Adgra2
	Adgrb1
	Adgrb3
	Adgrd1
	Adgrd2-ps
	Adgre5
	Adgrf3
	Adgrl3
	Adgrv1
	Adh5
	Adhfe1
	Adi1
	Adipor2
	Adk
	Adm2
	Adnp2
	Adora2b
	Adpgk
	Adprh
	Adprm
	Adrb3
	Adsl
	Adss
	Aebp1
	Aebp2
	Aen
	Afap1l1
	Afdn
	Aff1
	Aff4
	Afg1l
	Afg3l2
	Aftph
	Agap1
	Agbl1
	Agbl2
	Agbl4
	Agbl5
	Agfg1
	Agfg2
	Aggf1
	Agk
	Agl
	Ago2
	Ago3
	Agpat3
	Agpat5
	Agps
	Agrp
	Agtpbp1
	Agtrap
	Ahctf1
	Ahcy
	Ahcyl1
	Ahcyl2
	Ahnak
	Ahnak2
	Ahsa1
	Ahsa2
	Ahsg
	AI467606
	AI506816
	AI597479
	AI661453
	AI847159
	Aifm1
	Aig1
	Aimp1
	Aire
	Ak1
	Ak2
	Ak3
	Ak6
	Ak7
	Ak9
	Akap1
	Akap10
	Akap11
	Akap12
	Akap13
	Akap14
	Akap17b
	Akap5
	Akap8
	Akap9
	Akirin1
	Akirin2
	Aknad1
	Akr1e1
	Akt3
	Aktip
	AL928616.1
	Aldh18a1
	Aldh1a3
	Aldh1b1
	Aldh1l1
	Aldh1l2
	Aldh2
	Aldh6a1
	Aldh7a1
	Alg10b
	Alg11
	Alg13
	Alg3
	Alg6
	Alg9
	Alk
	Alkal2
	Alkbh1
	Alkbh4
	Alkbh8
	Alms1
	Alox12
	Alox5ap
	Aloxe3
	Alpk3
	Alpl
	Als2
	Als2cl
	Alyref
	Ambra1
	Amd1
	Amer1
	Amigo1
	Ammecr1
	Amn
	Ampd1
	Ampd3
	Amph
	Amy1
	Amz1
	Amz2
	Anapc1
	Anapc10
	Anapc7
	Angel1
	Angpt4
	Angptl4
	Ank
	Ank1
	Ank2
	Ank3
	Ankdd1a
	Ankfy1
	Ankhd1
	Ankib1
	Ankle1
	Ankle2
	Ankmy2
	Ankrd10
	Ankrd12
	Ankrd13c
	Ankrd17
	Ankrd26
	Ankrd27
	Ankrd28
	Ankrd31
	Ankrd33b
	Ankrd35
	Ankrd36
	Ankrd39
	Ankrd42
	Ankrd44
	Ankrd45
	Ankrd49
	Ankrd55
	Ankrd6
	Anks1b
	Ankub1
	Anln
	Ano3
	Ano6
	Ano9
	Anp32a
	Anp32b
	Anp32e
	Anpep
	Anxa13
	Anxa9
	Aoah
	Aoc3
	Aopep
	Aox1
	Aox3
	Ap1ar
	Ap1b1
	Ap1g1
	Ap1s2
	Ap1s3
	Ap2a2
	Ap2b1
	Ap3b1
	Ap3m1
	Ap3s1
	Ap3s2
	Ap4e1
	Ap4m1
	Ap5m1
	Apaf1
	Apba1
	Apba2
	Apbb2
	Apc
	Apcdd1
	Apex1
	Apex2
	Api5
	Apip
	Aplf
	Aplp2
	Apmap
	Apobec1
	Apobec3
	Apod
	Apoe
	Apol7d
	Apom
	Apoo
	Apool
	Apopt1
	Appbp2
	Appl2
	Aqp3
	Aqp9
	Aqr
	Arap2
	Arc
	Arcn1
	Arel1
	Arf1
	Arf4
	Arf6
	Arfgap2
	Arfgap3
	Arfgef1
	Arfgef2
	Arfgef3
	Arg1
	Arglu1
	Arhgap11a
	Arhgap12
	Arhgap17
	Arhgap19
	Arhgap22
	Arhgap23
	Arhgap24
	Arhgap25
	Arhgap26
	Arhgap27
	Arhgap28
	Arhgap30
	Arhgap31
	Arhgap32
	Arhgap35
	Arhgap39
	Arhgap44
	Arhgap8
	Arhgef10l
	Arhgef11
	Arhgef12
	Arhgef15
	Arhgef18
	Arhgef25
	Arhgef26
	Arhgef28
	Arhgef3
	Arhgef37
	Arhgef38
	Arhgef4
	Arhgef40
	Arhgef7
	Arid1a
	Arid1b
	Arid2
	Arid4a
	Arid4b
	Arid5b
	Arih1
	Arih2
	Arl1
	Arl13b
	Arl14ep
	Arl14epl
	Arl15
	Arl3
	Arl4d
	Arl5a
	Arl5b
	Arl6
	Arl6ip5
	Arl6ip6
	Armc1
	Armc12
	Armc3
	Armc7
	Armc8
	Armc9
	Armh1
	Armh2
	Armh3
	Armt1
	Arnt
	Arnt2
	Arntl
	Arpc2
	Arpc3
	Arpc5l
	Arpp19
	Art3
	Arv1
	Asah1
	Asap1
	Asap2
	Asap3
	Asb1
	Asb10
	Asb16
	Asb18
	Asb3
	Asb5
	Asb7
	Ascc1
	Ascc2
	Ascc3
	Ascl4
	Asf1b
	Ash1l
	Ash2l
	Asic4
	Asns
	Asph
	Aspm
	Asrgl1
	Ass1
	Aste1
	Astn2
	Asxl1
	Asxl2
	Asxl3
	Atad1
	Atad2
	Atad2b
	Atad3a
	Atad5
	Atcay
	Atf1
	Atf3
	Atf5
	Atf6
	Atf6b
	Atf7ip
	Atg10
	Atg101
	Atg12
	Atg13
	Atg14
	Atg16l1
	Atg2b
	Atg3
	Atg5
	Atic
	Atl1
	Atl2
	Atl3
	Atm
	Atmin
	Atox1
	Atp10d
	Atp11a
	Atp11b
	Atp11c
	Atp13a1
	Atp13a3
	Atp13a4
	Atp1b1
	Atp1b3
	Atp23
	Atp2a2
	Atp2a3
	Atp2b1
	Atp2b2
	Atp5c1
	Atp5h
	Atp5j
	Atp5j2
	Atp5l
	Atp5md
	Atp5mpl
	Atp5o
	Atp5pb
	Atp6ap2
	Atp6v1a
	Atp6v1b2
	Atp6v1c1
	Atp6v1d
	Atp6v1e1
	Atp6v1fnb
	Atp6v1h
	Atp7a
	Atp7b
	Atp8a1
	Atp8b1
	Atp8b2
	Atp8b5
	Atp9a
	Atp9b
	Atpaf1
	Atpaf2
	Atpif1
	Atpsckmt
	Atr
	Atrip
	Atrn
	Atrnl1
	Atrx
	Atxn3
	Atxn7l1
	AU018091
	AU019990
	AU020206
	AU022252
	AU041133
	Auh
	Aunip
	Aurka
	AV099323
	AV205837
	Aven
	Avl9
	Avpr1b
	AW549877
	AW554918
	Axin1
	Azi2
	Azin1
	Azin2
	B130034C11Rik
	B130055M24Rik
	B230118H07Rik
	B230206L02Rik
	B230217C12Rik
	B230217O12Rik
	B230307C23Rik
	B230334C09Rik
	B230354K17Rik
	B3galnt1
	B3galnt2
	B3galt1
	B3galt4
	B3galt6
	B3gat2
	B3glct
	B3gnt2
	B3gnt7
	B3gntl1
	B430212C06Rik
	B4galnt1
	B4galnt2
	B4galnt3
	B4galnt4
	B4galt1
	B4galt4
	B4galt5
	B4galt6
	B530045E10Rik
	B830012L14Rik
	B9d1
	Babam2
	Bach2
	Bag4
	Baiap2
	Bambi
	Banf1
	Bard1
	Barhl1
	Basp1
	Batf2
	Baz1a
	Baz1b
	Baz2b
	BB557941
	Bbof1
	Bbs1
	Bbs4
	Bbs9
	BC002059
	BC005537
	BC005624
	BC017158
	BC024063
	BC024978
	BC028528
	BC028777
	BC031181
	BC048403
	BC051019
	BC052040
	BC055324
	BC065397
	BC065403
	BC067074
	Bc1
	Bcap29
	Bcap31
	Bcar3
	Bcas2
	Bcas3
	Bcat1
	Bcat2
	Bccip
	Bckdha
	Bckdhb
	Bcl2l1
	Bcl2l13
	Bcl2l14
	Bcl3
	Bcl6
	Bcl6b
	Bclaf1
	Bclaf3
	Bcorl1
	Bdh2
	Bdnf
	Bdp1
	Becn1
	Begain
	Bend6
	Best4-ps
	Bet1
	Bfar
	Bhlhb9
	Bhmt2
	Bicc1
	Bicd1
	Bicdl1
	Bicral
	Bid
	Bin2
	Bin3
	Birc2
	Birc5
	Birc7
	Blcap
	Blm
	Blmh
	Blnk
	Bloc1s2
	Bloc1s4
	Bloc1s5
	Bloc1s6
	Blvra
	Blvrb
	Blzf1
	Bmerb1
	Bmp4
	Bmp7
	Bmp8a
	Bmpr1a
	Bmpr2
	Bms1
	Bmt2
	Bnc2
	Bnip3l
	Bnip5
	Boc
	Bod1l
	Boll
	Bop1
	Bora
	Borcs5
	Bpgm
	Bphl
	Bpi
	Braf
	Brca1
	Brca2
	Brcc3
	Brd3os
	Brd4
	Brd7
	Brd8
	Brd9
	Brf1
	Brf2
	Brip1
	Brix1
	Brk1
	Brox
	Brsk1
	Brwd1
	Bspry
	Btaf1
	Btbd1
	Btbd10
	Btbd11
	Btbd17
	Btbd3
	Btbd7
	Btbd9
	Btf3
	Btf3l4
	Btg3
	Btk
	Btn2a2
	Btnl7-ps
	Btrc
	Bub1
	Bub1b
	Bud13
	Bud31
	Bves
	Bvht
	Bysl
	Bzw1
	Bzw2
	C030034L19Rik
	C130013H08Rik
	C130026I21Rik
	C130060C02Rik
	C130074G19Rik
	C1galt1
	C1qbp
	C1ql1
	C1rl
	C230037L18Rik
	C230062I16Rik
	C2cd2
	C2cd3
	C2cd5
	C330002G04Rik
	C330007P06Rik
	C330008A17Rik
	C330019F10Rik
	C330024D21Rik
	C530005A16Rik
	C530008M17Rik
	C5ar1
	C7
	C77080
	C78283
	C87436
	C920021L13Rik
	C9orf72
	Caap1
	Cab39
	Cabin1
	Cabp1
	Cacna1a
	Cacna1c
	Cacna1d
	Cacna1h
	Cacna2d1
	Cacna2d2
	Cacna2d4
	Cacnb1
	Cacng2
	Cacng5
	Cacng6
	Cacng7
	Cacul1
	Cacybp
	Cadm1
	Cadm2
	Calb2
	Calcoco2
	Calml4
	Calr3
	Calr4
	Calu
	Camk1d
	Camk2a
	Camk2b
	Camkmt
	Camkv
	Camsap1
	Camta1
	Canx
	Cap1
	Capg
	Capn11
	Capn5
	Capns1
	Caprin1
	Caps2
	Capsl
	Capza1
	Capza2
	Car10
	Car13
	Car2
	Car5b
	Card19
	Card6
	Carf
	Carm1
	Carmil1
	Carnmt1
	Cars
	Cars2
	Casc3
	Casc4
	Casp2
	Casp3
	Casp8ap2
	Casq2
	Cass4
	Casz1
	Cat
	Catsperd
	Catsperg1
	Catsperg2
	Cavin1
	Cavin4
	Cbfa2t2
	Cbl
	Cblc
	Cbll1
	Cbs
	Cbwd1
	Cbx1
	Cbx5
	Cby3
	Cc2d2a
	Cc2d2b
	Ccar1
	Ccbe1
	Ccdc112
	Ccdc113
	Ccdc114
	Ccdc117
	Ccdc122
	Ccdc125
	Ccdc126
	Ccdc127
	Ccdc138
	Ccdc14
	Ccdc141
	Ccdc151
	Ccdc155
	Ccdc160
	Ccdc163
	Ccdc171
	Ccdc173
	Ccdc174
	Ccdc175
	Ccdc178
	Ccdc18
	Ccdc186
	Ccdc187
	Ccdc191
	Ccdc25
	Ccdc28a
	Ccdc3
	Ccdc30
	Ccdc32
	Ccdc36
	Ccdc38
	Ccdc39
	Ccdc40
	Ccdc43
	Ccdc50
	Ccdc51
	Ccdc57
	Ccdc58
	Ccdc59
	Ccdc6
	Ccdc60
	Ccdc62
	Ccdc63
	Ccdc66
	Ccdc73
	Ccdc7a
	Ccdc7b
	Ccdc84
	Ccdc85a
	Ccdc86
	Ccdc88a
	Ccdc92
	Ccdc92b
	Ccn2
	Ccn6
	Ccna2
	Ccnb1
	Ccnb1ip1
	Ccnb2
	Ccnc
	Ccnd1
	Ccnd3
	Ccndbp1
	Ccne1
	Ccnf
	Ccng1
	Ccnh
	Ccni
	Ccnjl
	Ccnk
	Ccnl1
	Ccnl2
	Ccnq
	Ccnt1
	Ccnt2
	Ccny
	Ccnyl1
	Ccp110
	Ccs
	Ccser1
	Ccser2
	Cct2
	Cct3
	Cct4
	Cct5
	Cct6a
	Cct7
	Cct8
	Ccz1
	Cd109
	Cd160
	Cd2ap
	Cd302
	Cd320
	Cd38
	Cd4
	Cd47
	Cd55
	Cd59a
	Cd59b
	Cd6
	Cd63
	Cd74
	Cd80
	Cd81
	Cd9
	Cda
	Cdc123
	Cdc14b
	Cdc16
	Cdc23
	Cdc25a
	Cdc25b
	Cdc25c
	Cdc27
	Cdc37l1
	Cdc40
	Cdc42bpa
	Cdc42ep2
	Cdc42ep3
	Cdc42ep4
	Cdc42se2
	Cdc45
	Cdc5l
	Cdc6
	Cdc7
	Cdc73
	Cdca2
	Cdca4
	Cdca5
	Cdca7
	Cdca7l
	Cdca8
	Cdcp2
	Cdh1
	Cdh13
	Cdh16
	Cdh18
	Cdh22
	Cdh23
	Cdh26
	Cdh3
	Cdh4
	Cdh6
	Cdhr1
	Cdhr2
	Cdk1
	Cdk12
	Cdk13
	Cdk17
	Cdk18
	Cdk19
	Cdk2ap2
	Cdk5rap1
	Cdk5rap2
	Cdk6
	Cdkal1
	Cdkl2
	Cdkl5
	Cdkn2aip
	Cdkn2aipnl
	Cdkn3
	Cdr2
	Cds2
	Cdv3
	Cdyl
	Cdyl2
	Cebpg
	Cebpz
	Cecr2
	Cela1
	Celf1
	Celf4
	Celf5
	Celf6
	Celsr1
	Celsr3
	Cemip
	Cemip2
	Cenpa
	Cenpc1
	Cenpe
	Cenpf
	Cenph
	Cenpi
	Cenpl
	Cenpm
	Cenpn
	Cenpo
	Cenpp
	Cenpq
	Cenps
	Cenpu
	Cenpv
	Cenpw
	Cep120
	Cep126
	Cep128
	Cep135
	Cep152
	Cep162
	Cep19
	Cep192
	Cep295
	Cep41
	Cep44
	Cep55
	Cep57
	Cep57l1
	Cep63
	Cep68
	Cep70
	Cep72
	Cep76
	Cep83
	Cep85
	Cep85l
	Cep89
	Cep95
	Cept1
	Cerkl
	Cers4
	Cers5
	Cers6
	Cfap100
	Cfap126
	Cfap20
	Cfap206
	Cfap36
	Cfap43
	Cfap45
	Cfap54
	Cfap57
	Cfap61
	Cfap74
	Cfap77
	Cfap99
	Cfd
	Cfdp1
	Cfhr3
	Cfi
	Cfl2
	Cflar
	Cga
	Cgas
	Cggbp1
	Cgn
	Cgref1
	Chac1
	Chadl
	Champ1
	Chchd1
	Chchd10
	Chchd3
	Chchd4
	Chchd6
	Chchd7
	Chd1
	Chd1l
	Chd2
	Chd5
	Chd6
	Chd7
	Chd8
	Chd9
	Chek1
	Chek2
	Cherp
	Chfr
	Chga
	Chic1
	Chid1
	Chil1
	Chka
	Chm
	Chmp2a
	Chmp3
	Chmp4c
	Chn1
	Chordc1
	Chrna1
	Chrna7
	Chrna9
	Chrnb1
	Chrng
	Chst1
	Chst10
	Chst3
	Chst5
	Chtf18
	Chtop
	Chuk
	Cib4
	Cilk1
	Cip2a
	Cir1
	Cisd2
	Ckap2
	Ckap2l
	Ckap4
	Ckap5
	Cklf
	Ckmt2
	Clasp1
	Clasp2
	Clasrp
	Clca3b
	Clcn1
	Clcn3
	Clcn6
	Cldn14
	Cldn15
	Cldn34c1
	Cldnd1
	Clec16a
	Clec18a
	Clgn
	Clic4
	Clint1
	Clip1
	Clip4
	Clk1
	Clk2
	Clmp
	Clnk
	Clns1a
	Clock
	Clpb
	Clptm1l
	Clpx
	Clrn1
	Clrn2
	Clspn
	Clstn1
	Clstn3
	Clta
	Cltc
	Cluap1
	Cluh
	Clvs1
	Clybl
	Cmc1
	Cmklr1
	Cmpk1
	Cmss1
	Cmtm4
	Cmtm6
	Cmtm7
	Cmtr2
	Cnbp
	Cnep1r1
	Cnga3
	Cnih1
	Cnih4
	Cnnm1
	Cnnm2
	Cnot1
	Cnot10
	Cnot2
	Cnot4
	Cnot6
	Cnot6l
	Cnpy1
	Cnpy3
	Cntn2
	Cntn4
	Cntn5
	Cntnap2
	Cntnap4
	Cntnap5c
	Cntrl
	Coa4
	Coa5
	Coa6
	Cobl
	Cog2
	Cog3
	Cog4
	Cog5
	Cog6
	Cog7
	Cog8
	Coil
	Col13a1
	Col14a1
	Col17a1
	Col20a1
	Col27a1
	Col4a3bp
	Col6a4
	Col9a2
	Colgalt1
	Commd10
	Commd1b
	Commd9
	Comt
	Cop1
	Copa
	Copb2
	Copg1
	Copg2
	Coprs
	Cops2
	Cops3
	Cops4
	Cops5
	Cops6
	Cops7a
	Cops7b
	Cops8
	Copz1
	Coq10b
	Coq2
	Coq4
	Coq5
	Coq6
	Coq8b
	Coq9
	Coro1c
	Coro2b
	Coro6
	Cox10
	Cox11
	Cox18
	Cox5a
	Cox6b1
	Cox6b2
	Cox6c
	Cox7a1
	Cox7a2
	Cox7a2l
	Cox7b
	Cox7c
	Cox8a
	Cox8b
	Cpa6
	Cpe
	Cpeb1
	Cpeb3
	Cpeb4
	Cped1
	Cplane1
	Cplx1
	Cpm
	Cpn1
	Cpne3
	Cpne4
	Cpne5
	Cpne9
	Cpox
	Cpped1
	Cpq
	Cps1
	Cpsf2
	Cpsf3
	Cpsf4l
	Cpsf6
	Cpsf7
	Cpt1a
	Crabp1
	Cracr2a
	Cradd
	Crb2
	Crbn
	Crcp
	Creb3l1
	Creb3l2
	Creb3l3
	Crebbp
	Crebl2
	Crebrf
	Crebzf
	Crem
	Crim1
	Crip2
	Cript
	Crk
	Crkl
	Crlf3
	Crls1
	Crnkl1
	Crocc2
	Crot
	Crppa
	Crtac1
	Crtap
	Crx
	Crxos
	Cry1
	Crybg2
	Crybg3
	Cs
	Csad
	Csde1
	Cse1l
	Csf3r
	Csmd2
	Csnk1a1
	Csnk1g1
	Csnk1g3
	Csnk2a1
	Csnk2a2
	Cspg4
	Cspg5
	Csrnp2
	Csrnp3
	Csrp2
	Cst7
	Cstf1
	Cstf2
	Cstf3
	Ctcf
	Ctdnep1
	Ctdp1
	Ctdspl2
	Ctf2
	Cth
	Ctif
	Ctnna1
	Ctnna3
	Ctnnal1
	Ctnnbl1
	Ctnnd2
	Ctps
	Ctps2
	Ctsc
	Ctss
	Cul1
	Cul2
	Cul3
	Cul4a
	Cul4b
	Cul5
	Cux2
	Cwc15
	Cwc22
	Cwc25
	Cwc27
	Cwf19l1
	Cwf19l2
	Cwh43
	Cxcl14
	Cxxc5
	Cyb5a
	Cyb5b
	Cyb5d1
	Cyb5r1
	Cyb5r2
	Cyb5r4
	Cyb5rl
	Cybrd1
	Cycs
	Cyct
	Cyfip1
	Cyfip2
	Cyld
	Cyp11a1
	Cyp20a1
	Cyp27a1
	Cyp2c52-ps
	Cyp2s1
	Cyp2w1
	Cyp39a1
	Cyp4f16
	Cyp4f41-ps
	Cyp51
	Cyp7b1
	Cystm1
	Cyth3
	Cyth4
	D030056L22Rik
	D030068K23Rik
	D10Wsu102e
	D11Wsu47e
	D130017N08Rik
	D130040H23Rik
	D130058E05Rik
	D16Ertd472e
	D1Pas1
	D230022J07Rik
	D230025D16Rik
	D330023K18Rik
	D3Ertd751e
	D430001F17Rik
	D430041D05Rik
	D430042O09Rik
	D630003M21Rik
	D630024D03Rik
	D630033O11Rik
	D6Wsu163e
	D830044D21Rik
	D8Ertd738e
	D930019O06Rik
	D930020B18Rik
	D930048N14Rik
	Daam1
	Dab1
	Dab2ip
	Dach2
	Dact2
	Dad1
	Dagla
	Dancr
	Dand5
	Dap3
	Dapk1
	Dapp1
	Dars
	Dars2
	Dbf4
	Dbr1
	Dbt
	Dcaf1
	Dcaf12l1
	Dcaf13
	Dcaf17
	Dcaf6
	Dcaf8
	Dcbld1
	Dchs2
	Dck
	Dclk1
	Dclk2
	Dclk3
	Dclre1a
	Dclre1c
	Dcp1a
	Dcp1b
	Dcp2
	Dcps
	Dct
	Dctd
	Dctn4
	Dctn5
	Dctpp1
	Dcun1d1
	Dcun1d3
	Dcun1d4
	Dcun1d5
	Ddah1
	Ddb2
	Ddc
	Ddhd1
	Ddhd2
	Ddi2
	Ddias
	Ddit3
	Ddit4l
	Ddx1
	Ddx10
	Ddx11
	Ddx18
	Ddx19a
	Ddx19b
	Ddx20
	Ddx21
	Ddx27
	Ddx31
	Ddx39
	Ddx3y
	Ddx42
	Ddx43
	Ddx46
	Ddx47
	Ddx51
	Ddx52
	Ddx54
	Ddx55
	Ddx56
	Ddx58
	Ddx59
	Ddx6
	Deaf1
	Decr1
	Decr2
	Dedd
	Dedd2
	Def6
	Degs1
	Dek
	Denn2b
	Dennd11
	Dennd1a
	Dennd1b
	Dennd2c
	Dennd2d
	Dennd3
	Dennd4a
	Dennd4c
	Dennd5a
	Dennd5b
	Dennd6a
	Denr
	Depdc1a
	Depdc1b
	Depdc5
	Depdc7
	Deptor
	Dera
	Derl2
	Derl3
	Desi2
	Det1
	Dffa
	Dgat1
	Dgat2
	Dgcr6
	Dgcr8
	Dgkb
	Dgkd
	Dgke
	Dgkeos
	Dgkg
	Dgkh
	Dgki
	Dglucy
	Dhdds
	Dhfr
	Dhodh
	Dhrs3
	Dhrs4
	Dhrs7b
	Dhtkd1
	Dhx15
	Dhx16
	Dhx29
	Dhx32
	Dhx33
	Dhx35
	Dhx36
	Dhx40
	Dhx57
	Dhx8
	Dhx9
	Diaph1
	Diaph2
	Diaph3
	Dido1
	Dimt1
	Dip2a
	Dip2b
	Dip2c
	Dipk1a
	Dipk1b
	Dipk2a
	Dis3
	Dis3l
	Dis3l2
	Disc1
	Disp1
	Disp3
	Dkk3
	Dlat
	Dlc1
	Dld
	Dlec1
	Dleu2
	Dlg1
	Dlg2
	Dlgap1
	Dlgap2
	Dlgap3
	Dlgap4
	Dlgap5
	Dmac2l
	Dmap1
	Dmbx1
	Dmc1
	Dmd
	Dmxl1
	Dnaaf1
	Dnah10
	Dnah11
	Dnah14
	Dnah17
	Dnah2
	Dnah6
	Dnah7a
	Dnaja1
	Dnaja2
	Dnaja3
	Dnajb11
	Dnajb13
	Dnajb5
	Dnajb6
	Dnajb8
	Dnajb9
	Dnajc1
	Dnajc10
	Dnajc11
	Dnajc13
	Dnajc15
	Dnajc17
	Dnajc18
	Dnajc19
	Dnajc2
	Dnajc21
	Dnajc24
	Dnajc27
	Dnajc30
	Dnajc5
	Dnajc5b
	Dnajc6
	Dnajc7
	Dnajc8
	Dnali1
	Dnase1l1
	Dnd1
	Dner
	Dnm1
	Dnm1l
	Dnmt3a
	Dnmt3l
	Dnttip1
	Dock10
	Dock11
	Dock2
	Dock3
	Dock4
	Dock5
	Dock6
	Dock7
	Dock9
	Donson
	Dop1a
	Dop1b
	Dpep2
	Dph3
	Dph5
	Dph6
	Dph7
	Dpp6
	Dppa2
	Dppa4
	Dppa5a
	Dpy19l1
	Dpy19l3
	Dpy19l4
	Dpy30
	Dpyd
	Dpys
	Dpysl3
	Dpysl5
	Dqx1
	Dr1
	Drap1
	Draxin
	Drc1
	Drc3
	Drosha
	Dscaml1
	Dscc1
	Dse
	Dsg2
	Dsn1
	Dst
	Dstyk
	Dtd1
	Dtd2
	Dtl
	Dtnb
	Dtnbp1
	Dtwd1
	Dtwd2
	Dtx1
	Dtx3
	Dtymk
	Duox1
	Dupd1
	Dus2
	Dus4l
	Dusp11
	Dusp12
	Dusp13
	Dusp14
	Dusp16
	Dusp27
	Dusp4
	Dusp6
	Dut
	Dym
	Dync1i1
	Dync1i2
	Dync1li1
	Dync1li2
[truncated: 6,099 more rows]
